# Supplementary material for: Sperm acrosome overgrowth and infertility in mice lacking chromosome 18 pachytene piRNA
Source: PLoS Genet. 2021 Apr 8;17(4):e1009485. doi: 10.1371/journal.pgen.1009485 (PMC8057611; doi:10.1371/journal.pgen.1009485)
Supplement: S1 Table — (XLSX) [file pgen.1009485.s007.xlsx]

## Sheet: UP
Ensemble ID	Gene	log2-FoldChange	p-value	q-value
ENSMUSG00000111830	4930568E12Rik	1.25542	1.16995e-32	2.0673e-29
ENSMUSG00000023764	Sfi1	1.53093	2.01246e-29	2.60775e-26
ENSMUSG00000069248	Serpinb6e	1.72091	4.98572e-20	2.69187e-17
ENSMUSG00000062184	Hs6st2	1.02826	7.51214e-19	3.47651e-16
ENSMUSG00000051003	Olfr161	1.82123	1.12333e-18	5.07771e-16
ENSMUSG00000060882	Kcnd2	1.44934	1.7415e-17	7.52212e-15
ENSMUSG00000068794	Col28a1	1.08007	1.31353e-16	5.43216e-14
ENSMUSG00000111285	NA	0.996595	2.18604e-16	8.67144e-14
ENSMUSG00000097585	E230029C05Rik	0.906511	1.13625e-15	4.16705e-13
ENSMUSG00000062822	4833420G17Rik	0.753147	1.40878e-15	5.07084e-13
ENSMUSG00000030022	Adamts9	1.13008	3.19793e-15	1.10997e-12
ENSMUSG00000110162	NA	1.24679	3.80353e-15	1.25304e-12
ENSMUSG00000073946	Olfr617	0.870474	8.90063e-15	2.79035e-12
ENSMUSG00000063253	Scoc	0.912436	8.49186e-14	2.23049e-11
ENSMUSG00000035967	Ints6l	0.941977	1.09518e-13	2.80093e-11
ENSMUSG00000039478	Micu3	0.802694	1.24668e-13	3.14697e-11
ENSMUSG00000066258	Trim12a	1.38671	1.78067e-13	4.27296e-11
ENSMUSG00000107280	Gm9495	1.10544	4.26153e-13	9.97969e-11
ENSMUSG00000050345	4930486L24Rik	1.41671	6.48192e-13	1.41561e-10
ENSMUSG00000074832	2410141K09Rik	0.774131	1.1888e-12	2.45816e-10
ENSMUSG00000073804	Nps	0.992957	3.31803e-12	6.44925e-10
ENSMUSG00000109032	Gm7972	0.84277	3.746e-12	7.13834e-10
ENSMUSG00000032374	Plod2	0.714339	4.98925e-12	9.06317e-10
ENSMUSG00000042063	Zfp386	0.678869	5.66025e-12	1.00934e-09
ENSMUSG00000110989	NA	0.609055	8.0069e-12	1.3533e-09
ENSMUSG00000111594	NA	0.994544	1.60252e-11	2.53237e-09
ENSMUSG00000091697	NA	0.883065	1.97482e-11	3.02241e-09
ENSMUSG00000079427	Mthfsl	1.07645	2.16634e-11	3.28962e-09
ENSMUSG00000024155	Meiob	0.725581	6.71878e-11	9.19668e-09
ENSMUSG00000031697	Orc6	0.662695	8.12443e-11	1.08153e-08
ENSMUSG00000089901	NA	1.34702	8.98627e-11	1.17226e-08
ENSMUSG00000031523	Dlc1	0.875466	9.09029e-11	1.17792e-08
ENSMUSG00000095403	NA	1.03252	1.0399e-10	1.32109e-08
ENSMUSG00000053141	Ptprt	0.89193	1.10474e-10	1.39434e-08
ENSMUSG00000033491	Prss35	0.860533	1.29381e-10	1.62244e-08
ENSMUSG00000073243	Gm9	0.789468	1.72291e-10	2.10618e-08
ENSMUSG00000029299	Abcg3	1.03776	1.75254e-10	2.12592e-08
ENSMUSG00000074377	Sult2a4	1.27393	1.90665e-10	2.28762e-08
ENSMUSG00000063142	Kcnma1	0.764082	2.30194e-10	2.69535e-08
ENSMUSG00000068882	Ssb	0.589414	2.72371e-10	3.15123e-08
ENSMUSG00000085561	1700046C09Rik	0.772939	3.32363e-10	3.82257e-08
ENSMUSG00000057098	Ebf1	0.763481	6.03525e-10	6.62752e-08
ENSMUSG00000094870	Zfp131	0.566333	6.54358e-10	7.10545e-08
ENSMUSG00000098627	4930524O08Rik	0.770818	6.73882e-10	7.2366e-08
ENSMUSG00000051022	Hs3st1	0.912268	6.90225e-10	7.3311e-08
ENSMUSG00000080317	NA	1.08273	7.93269e-10	8.28966e-08
ENSMUSG00000052387	Trpm3	0.67101	9.33908e-10	9.60442e-08
ENSMUSG00000019775	Rgs17	0.975247	9.39185e-10	9.60786e-08
ENSMUSG00000024998	Plce1	0.600342	1.45152e-09	1.41775e-07
ENSMUSG00000074634	Tmem267	0.931918	1.71485e-09	1.61022e-07
ENSMUSG00000087460	4930401O12Rik	0.846364	2.28555e-09	2.05668e-07
ENSMUSG00000029838	Ptn	1.27104	2.54413e-09	2.26836e-07
ENSMUSG00000043531	Sorcs1	1.02796	2.80781e-09	2.46947e-07
ENSMUSG00000110474	NA	0.981712	2.84791e-09	2.49346e-07
ENSMUSG00000052854	Nrk	0.935027	2.98359e-09	2.60054e-07
ENSMUSG00000004383	Large1	0.643855	3.1182e-09	2.70573e-07
ENSMUSG00000057133	Chd6	0.552076	3.51386e-09	3.03551e-07
ENSMUSG00000042842	Serpinb6b	1.01337	4.24322e-09	3.64935e-07
ENSMUSG00000106683	NA	1.1292	5.40589e-09	4.54867e-07
ENSMUSG00000047747	Rnf150	0.869276	8.6925e-09	7.03984e-07
ENSMUSG00000031617	Tmem184c	0.631159	8.73487e-09	7.0448e-07
ENSMUSG00000102476	NA	0.957806	8.78879e-09	7.059e-07
ENSMUSG00000028232	Tmem68	0.636489	1.08846e-08	8.60016e-07
ENSMUSG00000021843	Ktn1	0.76837	1.18669e-08	9.30071e-07
ENSMUSG00000052572	Dlg2	0.675207	1.21644e-08	9.45757e-07
ENSMUSG00000028576	Ift74	0.60174	1.30827e-08	1.0131e-06
ENSMUSG00000023336	Wfdc1	0.748756	1.32892e-08	1.02234e-06
ENSMUSG00000047139	Cd24a	0.921485	1.38898e-08	1.04764e-06
ENSMUSG00000057914	Cacnb2	0.881468	1.58925e-08	1.18353e-06
ENSMUSG00000053897	Slc39a8	0.483768	1.88274e-08	1.37574e-06
ENSMUSG00000073096	Lrrc61	0.705439	1.99786e-08	1.44897e-06
ENSMUSG00000024639	Gnaq	0.567176	2.08407e-08	1.5003e-06
ENSMUSG00000045441	Gprin3	0.881749	2.13621e-08	1.53216e-06
ENSMUSG00000029673	Auts2	0.779043	2.25843e-08	1.60795e-06
ENSMUSG00000025321	Itgb8	0.894048	2.44989e-08	1.72531e-06
ENSMUSG00000110462	NA	1.29099	2.52163e-08	1.76942e-06
ENSMUSG00000017485	Top2b	0.490004	2.5915e-08	1.8119e-06
ENSMUSG00000042680	Garem1	0.581648	2.86077e-08	1.95104e-06
ENSMUSG00000022636	Alcam	0.76364	2.8824e-08	1.95893e-06
ENSMUSG00000097425	Vmn1r181	0.826721	2.89894e-08	1.96004e-06
ENSMUSG00000032228	Tcf12	0.556411	2.90622e-08	1.96004e-06
ENSMUSG00000071172	Srsf3	0.456003	2.92438e-08	1.96004e-06
ENSMUSG00000054640	Slc8a1	0.649334	2.96518e-08	1.97617e-06
ENSMUSG00000020863	Luc7l3	0.61896	2.96878e-08	1.97617e-06
ENSMUSG00000024070	Prkd3	0.575477	3.25569e-08	2.13787e-06
ENSMUSG00000021318	Gli3	0.620809	3.5539e-08	2.27977e-06
ENSMUSG00000039683	Sdk1	0.695592	3.89244e-08	2.48057e-06
ENSMUSG00000091512	Lamtor3	0.574421	4.03151e-08	2.54716e-06
ENSMUSG00000057367	Birc2	0.487809	4.47188e-08	2.75937e-06
ENSMUSG00000103794	NA	0.911173	4.63571e-08	2.82018e-06
ENSMUSG00000035057	Mgat4d	0.518552	4.79807e-08	2.89628e-06
ENSMUSG00000046942	Mageb16	0.743636	5.13047e-08	3.04957e-06
ENSMUSG00000029757	Dync1i1	0.760714	5.26489e-08	3.11704e-06
ENSMUSG00000036109	Mbnl3	0.640793	6.1948e-08	3.60504e-06
ENSMUSG00000049028	Olfr873	1.17649	6.27387e-08	3.60841e-06
ENSMUSG00000110310	4930518J21Rik	1.03159	7.02841e-08	3.99448e-06
ENSMUSG00000059623	Olfr39	1.13694	7.3202e-08	4.12413e-06
ENSMUSG00000056025	Clca3a1	0.823061	7.61754e-08	4.25466e-06
ENSMUSG00000026721	Rabgap1l	0.441109	7.88863e-08	4.356e-06
ENSMUSG00000079410	Gm2897	1.08429	7.944e-08	4.37415e-06
ENSMUSG00000062949	Atp11c	0.524353	8.42625e-08	4.61355e-06
ENSMUSG00000102343	NA	1.02596	8.59257e-08	4.6914e-06
ENSMUSG00000029822	Osbpl3	0.941915	9.08285e-08	4.93138e-06
ENSMUSG00000027692	Tnik	0.571256	9.6197e-08	5.16734e-06
ENSMUSG00000021180	Rps6ka5	0.604239	9.6238e-08	5.16734e-06
ENSMUSG00000075431	NA	0.737825	9.83368e-08	5.2638e-06
ENSMUSG00000028312	Smc2	0.504513	1.07342e-07	5.66958e-06
ENSMUSG00000071796	6820431F20Rik	1.06407	1.07804e-07	5.67398e-06
ENSMUSG00000027014	Cwc22	0.600648	1.11101e-07	5.78946e-06
ENSMUSG00000079017	Ifi27l2a	1.13095	1.14001e-07	5.88547e-06
ENSMUSG00000031596	Slc7a2	0.641036	1.15139e-07	5.92054e-06
ENSMUSG00000079038	D130040H23Rik	0.811157	1.25427e-07	6.36532e-06
ENSMUSG00000042895	Abra	0.917517	1.3001e-07	6.5297e-06
ENSMUSG00000031004	Mki67	0.55161	1.342e-07	6.68831e-06
ENSMUSG00000027620	Rbm39	0.493041	1.58526e-07	7.74187e-06
ENSMUSG00000039967	Zfp292	0.526966	1.59949e-07	7.77234e-06
ENSMUSG00000071679	Rtl4	0.811863	1.60494e-07	7.77937e-06
ENSMUSG00000094811	LOC105242449	0.871272	1.6984e-07	8.19151e-06
ENSMUSG00000064370	CYTB	0.511217	1.78106e-07	8.54777e-06
ENSMUSG00000105197	NA	0.865407	1.81502e-07	8.66795e-06
ENSMUSG00000035954	Dock4	0.567349	1.86045e-07	8.84147e-06
ENSMUSG00000072501	Phf20l1	0.540646	1.91007e-07	9.03311e-06
ENSMUSG00000031309	Rps6ka3	0.546038	1.96716e-07	9.2805e-06
ENSMUSG00000060445	Sycp2	0.549916	2.05284e-07	9.63793e-06
ENSMUSG00000110419	NA	0.803142	2.34792e-07	1.08659e-05
ENSMUSG00000026103	Gls	0.577077	2.36078e-07	1.08994e-05
ENSMUSG00000097021	4933433G15Rik	0.507437	2.3708e-07	1.09197e-05
ENSMUSG00000030759	Far1	0.57735	2.37816e-07	1.09278e-05
ENSMUSG00000063063	Ctnna2	0.659233	2.82429e-07	1.26488e-05
ENSMUSG00000026034	Clk1	0.680521	2.87209e-07	1.28221e-05
ENSMUSG00000027443	Cst12	0.839563	2.87617e-07	1.28221e-05
ENSMUSG00000058571	Gpc6	0.696498	2.99128e-07	1.32441e-05
ENSMUSG00000017057	Il13ra1	0.631994	3.10315e-07	1.37082e-05
ENSMUSG00000042225	Ammecr1	0.607642	3.2008e-07	1.41075e-05
ENSMUSG00000079051	Gm14025	0.855602	3.49705e-07	1.52063e-05
ENSMUSG00000040896	Kcnd3	0.516812	3.78224e-07	1.63731e-05
ENSMUSG00000040037	Negr1	0.696876	3.97874e-07	1.71095e-05
ENSMUSG00000022672	Prkdc	0.484408	4.10558e-07	1.76159e-05
ENSMUSG00000027229	Terb2	0.627905	4.38897e-07	1.87491e-05
ENSMUSG00000019792	Trmt11	0.568769	4.50636e-07	1.91362e-05
ENSMUSG00000048332	Lhfp	0.538845	4.58386e-07	1.9411e-05
ENSMUSG00000038718	Pbx3	0.538751	4.84843e-07	2.02673e-05
ENSMUSG00000027207	Galk2	0.652	4.8695e-07	2.02673e-05
ENSMUSG00000059493	Nhs	0.817317	4.95306e-07	2.05711e-05
ENSMUSG00000096914	Galntl6	0.606148	5.01613e-07	2.07444e-05
ENSMUSG00000079710	Gm3417	0.619037	5.11677e-07	2.10886e-05
ENSMUSG00000009535	Rnmt	0.529448	5.12106e-07	2.10886e-05
ENSMUSG00000030158	Clec12b	0.626263	5.18735e-07	2.13164e-05
ENSMUSG00000020154	Ptprb	0.611841	5.32054e-07	2.17716e-05
ENSMUSG00000029283	Cdc7	0.554692	5.65523e-07	2.29001e-05
ENSMUSG00000029376	Mthfd2l	0.711351	5.736e-07	2.31789e-05
ENSMUSG00000044229	Nxpe4	0.664923	5.77527e-07	2.32892e-05
ENSMUSG00000031093	Dock11	0.623618	5.96028e-07	2.39359e-05
ENSMUSG00000032624	Eml4	0.455319	5.98174e-07	2.39378e-05
ENSMUSG00000058254	Tspan7	0.721985	5.98537e-07	2.39378e-05
ENSMUSG00000052560	Cpne8	0.590126	6.1862e-07	2.45892e-05
ENSMUSG00000035151	Elmod2	0.57057	6.30365e-07	2.50049e-05
ENSMUSG00000008489	Elavl2	0.576844	6.59757e-07	2.60115e-05
ENSMUSG00000024287	Thoc1	0.507555	6.7611e-07	2.66023e-05
ENSMUSG00000022378	Fam49b	0.508694	6.82638e-07	2.67745e-05
ENSMUSG00000056755	Grm7	1.09191	6.84618e-07	2.67745e-05
ENSMUSG00000016018	Skiv2l2	0.425747	7.19191e-07	2.80139e-05
ENSMUSG00000000838	Fmr1	0.569452	7.21752e-07	2.80574e-05
ENSMUSG00000027016	Zfp385b	0.666485	7.53523e-07	2.91177e-05
ENSMUSG00000002688	Prkd1	0.650462	8.02457e-07	3.07035e-05
ENSMUSG00000002265	Peg3	0.719175	8.08636e-07	3.08688e-05
ENSMUSG00000019966	Kitl	0.533719	8.1174e-07	3.08688e-05
ENSMUSG00000027829	Ccnl1	0.444524	8.13118e-07	3.08688e-05
ENSMUSG00000022337	Emc2	0.453085	8.17917e-07	3.099e-05
ENSMUSG00000022338	Eny2	0.561103	8.26868e-07	3.12074e-05
ENSMUSG00000060131	Atp8b4	1.05762	8.48901e-07	3.17921e-05
ENSMUSG00000097263	NA	0.75403	8.62614e-07	3.22435e-05
ENSMUSG00000073968	Trim68	0.651182	8.80543e-07	3.27249e-05
ENSMUSG00000051166	Eml5	0.582507	8.85445e-07	3.28443e-05
ENSMUSG00000019891	Dcbld1	0.662588	8.93431e-07	3.30774e-05
ENSMUSG00000030471	Zdhhc13	0.495472	9.52701e-07	3.48732e-05
ENSMUSG00000033965	Slc16a2	0.659332	9.66247e-07	3.51703e-05
ENSMUSG00000026490	Cdc42bpa	0.410548	9.7329e-07	3.52945e-05
ENSMUSG00000057000	Nxf3	0.510806	9.8511e-07	3.55903e-05
ENSMUSG00000028577	Plaa	0.465077	9.89549e-07	3.56843e-05
ENSMUSG00000089726	NA	0.601698	1.01134e-06	3.62015e-05
ENSMUSG00000028240	Cyp7a1	1.05364	1.02198e-06	3.65153e-05
ENSMUSG00000019777	Hdac2	0.427015	1.06063e-06	3.77518e-05
ENSMUSG00000010592	Dazl	0.509497	1.06242e-06	3.77518e-05
ENSMUSG00000059208	Hnrnpm	0.387627	1.1207e-06	3.96689e-05
ENSMUSG00000028456	Unc13b	0.454972	1.12574e-06	3.96689e-05
ENSMUSG00000104011	NA	0.669719	1.14573e-06	4.01245e-05
ENSMUSG00000036452	Arhgap26	0.575327	1.16678e-06	4.06428e-05
ENSMUSG00000025060	Slk	0.450581	1.19675e-06	4.16121e-05
ENSMUSG00000052676	Zmat1	0.602383	1.28572e-06	4.43094e-05
ENSMUSG00000024642	Tle4	0.487082	1.29157e-06	4.44324e-05
ENSMUSG00000024976	Shoc2	0.439654	1.30422e-06	4.46731e-05
ENSMUSG00000059586	Nsmce2	0.484235	1.30546e-06	4.46731e-05
ENSMUSG00000062980	Cped1	0.603009	1.4129e-06	4.74311e-05
ENSMUSG00000063884	Ptcd3	0.439405	1.43138e-06	4.79684e-05
ENSMUSG00000017412	Cacnb4	0.715002	1.44082e-06	4.81922e-05
ENSMUSG00000037475	Thoc2	0.5594	1.44549e-06	4.81922e-05
ENSMUSG00000049658	Bdp1	0.470113	1.47052e-06	4.89426e-05
ENSMUSG00000024238	Zeb1	0.539692	1.5135e-06	4.99023e-05
ENSMUSG00000003228	Grk5	0.716014	1.51476e-06	4.99023e-05
ENSMUSG00000035189	Ano4	0.774348	1.52297e-06	5.0088e-05
ENSMUSG00000033769	Exoc6b	0.548262	1.55372e-06	5.08411e-05
ENSMUSG00000062866	Phactr2	0.45658	1.56638e-06	5.11693e-05
ENSMUSG00000048939	Atp13a5	1.02188	1.57153e-06	5.12515e-05
ENSMUSG00000084215	NA	0.7233	1.66618e-06	5.40662e-05
ENSMUSG00000022797	Tfrc	0.543528	1.67396e-06	5.42279e-05
ENSMUSG00000022324	Matn2	0.700375	1.68155e-06	5.43832e-05
ENSMUSG00000027387	Zc3h8	0.641549	1.68571e-06	5.44272e-05
ENSMUSG00000022034	Esco2	0.520401	1.75904e-06	5.65696e-05
ENSMUSG00000057596	Trim30d	0.86354	1.76662e-06	5.65696e-05
ENSMUSG00000027677	Ttc14	0.626851	1.7919e-06	5.70969e-05
ENSMUSG00000022829	Stxbp5l	0.532564	1.91624e-06	6.00743e-05
ENSMUSG00000028842	Ago3	0.44292	1.94718e-06	6.075e-05
ENSMUSG00000047889	Serpinb6d	1.07911	1.97367e-06	6.13794e-05
ENSMUSG00000055067	Smyd3	0.612281	2.08643e-06	6.40662e-05
ENSMUSG00000046449	Nexmif	0.538088	2.09027e-06	6.40829e-05
ENSMUSG00000020949	Fkbp3	0.564967	2.09778e-06	6.42119e-05
ENSMUSG00000025240	Sacm1l	0.489272	2.12857e-06	6.48545e-05
ENSMUSG00000059401	Mamld1	0.537843	2.13532e-06	6.49517e-05
ENSMUSG00000005871	Apc	0.434681	2.21174e-06	6.67256e-05
ENSMUSG00000100282	1700041C23Rik	0.610567	2.21499e-06	6.67256e-05
ENSMUSG00000031229	Atrx	0.552275	2.22208e-06	6.67256e-05
ENSMUSG00000033083	Tbc1d4	0.616347	2.24901e-06	6.70468e-05
ENSMUSG00000097574	C920006O11Rik	0.680547	2.31278e-06	6.84224e-05
ENSMUSG00000040282	BC052040	0.566623	2.34013e-06	6.90215e-05
ENSMUSG00000106824	Gm7697	0.802789	2.34856e-06	6.91651e-05
ENSMUSG00000072889	Nfxl1	0.478475	2.39699e-06	7.02719e-05
ENSMUSG00000048279	Sacs	0.47358	2.43947e-06	7.11951e-05
ENSMUSG00000029632	Ndufa4	0.510725	2.53854e-06	7.3207e-05
ENSMUSG00000036898	Zfp157	0.530778	2.54784e-06	7.33664e-05
ENSMUSG00000058270	Olfr25	0.975513	2.64173e-06	7.53729e-05
ENSMUSG00000025529	Zfp711	0.479414	2.65854e-06	7.56575e-05
ENSMUSG00000074867	Zfp808	0.687167	2.67384e-06	7.59817e-05
ENSMUSG00000030254	Rad18	0.459474	2.74443e-06	7.76471e-05
ENSMUSG00000030061	Uba3	0.472017	2.85049e-06	8.03108e-05
ENSMUSG00000024713	Pcsk5	0.841246	2.85098e-06	8.03108e-05
ENSMUSG00000068270	Shroom4	0.563431	2.91768e-06	8.17161e-05
ENSMUSG00000022894	Adamts5	0.643236	2.95717e-06	8.27029e-05
ENSMUSG00000090626	Tex9	0.433169	3.03575e-06	8.45357e-05
ENSMUSG00000085396	Firre	0.562613	3.04767e-06	8.47463e-05
ENSMUSG00000044033	Ccdc141	0.595263	3.06157e-06	8.4988e-05
ENSMUSG00000074733	Zfp950	0.54542	3.08309e-06	8.53647e-05
ENSMUSG00000097579	NA	0.566516	3.13421e-06	8.6411e-05
ENSMUSG00000042410	Agps	0.404004	3.1935e-06	8.77965e-05
ENSMUSG00000068015	Lrch1	0.688607	3.28824e-06	9.01461e-05
ENSMUSG00000026991	Pkp4	0.434085	3.32619e-06	9.09298e-05
ENSMUSG00000031355	Arhgap6	0.836035	3.39204e-06	9.23405e-05
ENSMUSG00000032314	Etfa	0.467023	3.43796e-06	9.33291e-05
ENSMUSG00000031284	Pak3	0.493419	3.45005e-06	9.35266e-05
ENSMUSG00000033882	Rbm46	0.445998	3.4604e-06	9.35464e-05
ENSMUSG00000032253	Phip	0.4849	3.59834e-06	9.67371e-05
ENSMUSG00000050310	Rictor	0.423647	3.73612e-06	9.94782e-05
ENSMUSG00000025925	Terf1	0.602352	3.75179e-06	9.97586e-05
ENSMUSG00000040760	Appl1	0.415076	3.91916e-06	0.000102864
ENSMUSG00000024302	Dtna	0.56357	3.92151e-06	0.000102864
ENSMUSG00000027285	Haus2	0.603636	4.12534e-06	0.000107775
ENSMUSG00000068600	Gml2	0.535947	4.13827e-06	0.000107967
ENSMUSG00000020982	Nemf	0.408079	4.20102e-06	0.000109311
ENSMUSG00000052062	Pard3b	0.660493	4.23906e-06	0.000110153
ENSMUSG00000032570	Atp2c1	0.470785	4.25724e-06	0.000110478
ENSMUSG00000055653	Gpc3	0.837244	4.26436e-06	0.000110515
ENSMUSG00000017677	Wsb1	0.504103	4.36146e-06	0.000112148
ENSMUSG00000069184	Zfp72	0.626816	4.46478e-06	0.000114187
ENSMUSG00000104899	NA	0.888457	4.50668e-06	0.000114956
ENSMUSG00000028402	Mpdz	0.442238	4.64691e-06	0.000118286
ENSMUSG00000030102	Itpr1	0.478415	4.64939e-06	0.000118286
ENSMUSG00000039943	Plcb4	0.535653	4.66889e-06	0.000118627
ENSMUSG00000017146	Brca1	0.414651	4.73217e-06	0.000120077
ENSMUSG00000037110	Ralgapa2	0.423385	4.81298e-06	0.00012181
ENSMUSG00000031134	Rbmx	0.564286	4.90222e-06	0.000123746
ENSMUSG00000021112	Mpp5	0.441052	5.01628e-06	0.000125971
ENSMUSG00000023150	Ivns1abp	0.445644	5.11306e-06	0.000127741
ENSMUSG00000059182	Skap2	0.446898	5.14654e-06	0.000128404
ENSMUSG00000032449	Slc25a36	0.377316	5.31594e-06	0.000131625
ENSMUSG00000005371	Fbxo11	0.443002	5.38699e-06	0.000133046
ENSMUSG00000031711	Zfp330	0.53875	5.86377e-06	0.000143184
ENSMUSG00000034206	Polq	0.402752	5.94352e-06	0.000144586
ENSMUSG00000063804	Lin28b	0.54965	6.04739e-06	0.000146745
ENSMUSG00000031012	Cask	0.466846	6.10398e-06	0.000147934
ENSMUSG00000029763	Exoc4	0.508105	6.16523e-06	0.000149232
ENSMUSG00000026425	Srgap2	0.417575	6.18732e-06	0.000149525
ENSMUSG00000108646	NA	0.988068	6.19539e-06	0.000149525
ENSMUSG00000012443	Kif11	0.55574	6.20039e-06	0.000149525
ENSMUSG00000026686	Lmx1a	0.836352	6.37271e-06	0.000152545
ENSMUSG00000051747	Ttn	0.556669	6.41807e-06	0.000153067
ENSMUSG00000032757	Bet1	0.494245	6.41814e-06	0.000153067
ENSMUSG00000107839	NA	0.984917	6.45469e-06	0.000153562
ENSMUSG00000026893	Gca	0.554749	6.66597e-06	0.000157816
ENSMUSG00000037876	Jmjd1c	0.39273	6.80718e-06	0.000160377
ENSMUSG00000024593	Megf10	0.792454	6.88115e-06	0.000161765
ENSMUSG00000021176	Efcab11	0.557536	6.93986e-06	0.000162911
ENSMUSG00000098234	Snhg6	0.710707	7.02008e-06	0.000164397
ENSMUSG00000028309	Rnf20	0.437701	7.08267e-06	0.000165663
ENSMUSG00000053289	Ddx10	0.399362	7.12772e-06	0.000166516
ENSMUSG00000028149	Rap1gds1	0.457641	7.19802e-06	0.000167755
ENSMUSG00000054237	Fra10ac1	0.57924	7.40092e-06	0.000171456
ENSMUSG00000034560	Washc4	0.48963	7.64712e-06	0.00017528
ENSMUSG00000026678	Rgs5	0.6778	7.71246e-06	0.000175952
ENSMUSG00000104531	NA	1.0606	7.73899e-06	0.000176139
ENSMUSG00000083757	NA	0.555903	7.82486e-06	0.000177677
ENSMUSG00000028284	Map3k7	0.537124	8.28305e-06	0.000187176
ENSMUSG00000069045	Ddx3y	0.56003	8.32196e-06	0.000187215
ENSMUSG00000041238	Rbbp8	0.514794	8.41636e-06	0.000188684
ENSMUSG00000105471	NA	0.887142	8.6444e-06	0.000192906
ENSMUSG00000046101	Mcmdc2	0.609808	8.82365e-06	0.00019632
ENSMUSG00000031099	Smarca1	0.531879	8.82769e-06	0.00019632
ENSMUSG00000028249	Sdcbp	0.401136	9.08994e-06	0.000201691
ENSMUSG00000068798	Rap1a	0.509264	9.15233e-06	0.000202613
ENSMUSG00000022708	Zbtb20	0.555499	9.32891e-06	0.00020583
ENSMUSG00000005102	Eif2ak4	0.446738	9.37145e-06	0.000206522
ENSMUSG00000069825	NA	0.453173	9.4129e-06	0.000206967
ENSMUSG00000072707	Olfr31	0.878721	9.48295e-06	0.000208271
ENSMUSG00000097068	NA	0.779662	9.5158e-06	0.000208757
ENSMUSG00000040151	Hs2st1	0.464768	9.61159e-06	0.000210383
ENSMUSG00000047036	Zfp445	0.448886	9.69267e-06	0.00021167
ENSMUSG00000095024	Gm5458	0.701723	9.70303e-06	0.00021167
ENSMUSG00000037400	Atp11b	0.437675	9.72192e-06	0.000211844
ENSMUSG00000026319	2310035C23Rik	0.412992	9.8393e-06	0.000213683
ENSMUSG00000078795	Ceacam15	0.987095	9.9333e-06	0.000215229
ENSMUSG00000020115	Tbk1	0.455291	1.01578e-05	0.000218645
ENSMUSG00000052516	Robo2	0.848671	1.01701e-05	0.000218669
ENSMUSG00000000037	Scml2	0.434192	1.02313e-05	0.00021971
ENSMUSG00000028282	Casp8ap2	0.419288	1.03077e-05	0.000220894
ENSMUSG00000058799	Nap1l1	0.340978	1.03764e-05	0.00022212
ENSMUSG00000097804	NA	1.00927	1.07377e-05	0.000229351
ENSMUSG00000029422	Rsrc2	0.413492	1.08209e-05	0.000230874
ENSMUSG00000001833	2021-09-07	0.468844	1.08551e-05	0.000231096
ENSMUSG00000073371	NA	0.968345	1.09435e-05	0.000232028
ENSMUSG00000090487	Gm2888	0.968608	1.10946e-05	0.000234397
ENSMUSG00000041935	AW549877	0.456945	1.13184e-05	0.000238047
ENSMUSG00000028109	Hormad1	0.461595	1.13261e-05	0.000238047
ENSMUSG00000027312	Atrn	0.388172	1.13287e-05	0.000238047
ENSMUSG00000078503	Zfp990	0.880982	1.13531e-05	0.000238047
ENSMUSG00000054693	Adam10	0.398194	1.13877e-05	0.000238515
ENSMUSG00000054843	Atrnl1	0.563026	1.16288e-05	0.000242781
13_qA5_703_1	NA	0.421179	1.18789e-05	0.000246152
ENSMUSG00000055541	Lair1	0.699321	1.21582e-05	0.000250869
ENSMUSG00000101574	1700112H15Rik	0.775041	1.21934e-05	0.000251329
ENSMUSG00000103538	NA	0.915383	1.23888e-05	0.000254547
ENSMUSG00000034205	Loxl2	0.637969	1.25878e-05	0.000258089
ENSMUSG00000027346	Gpcpd1	0.402469	1.26209e-05	0.000258496
ENSMUSG00000056870	Gulp1	0.767592	1.27011e-05	0.000259865
ENSMUSG00000021432	Slc35b3	0.473143	1.28937e-05	0.000262975
ENSMUSG00000022425	Enpp2	0.403617	1.30872e-05	0.000266363
ENSMUSG00000067928	Zfp760	0.636353	1.32371e-05	0.000268652
ENSMUSG00000024993	Fam45a	0.417412	1.34302e-05	0.000271087
ENSMUSG00000025862	Stag2	0.411365	1.34309e-05	0.000271087
ENSMUSG00000061080	Lsamp	0.617208	1.34923e-05	0.000271636
ENSMUSG00000059142	Zfp945	0.513359	1.35e-05	0.000271636
ENSMUSG00000078671	Chd2	0.412829	1.35604e-05	0.000272287
ENSMUSG00000082932	Cyp2j8	0.930399	1.3597e-05	0.000272578
ENSMUSG00000031109	Enox2	0.578604	1.36029e-05	0.000272578
ENSMUSG00000029290	Zfp326	0.47511	1.36569e-05	0.000273377
ENSMUSG00000027365	Trpm7	0.424215	1.37492e-05	0.000274658
ENSMUSG00000041272	Tox	0.573778	1.38697e-05	0.000276498
ENSMUSG00000073976	1700026J12Rik	0.441834	1.39393e-05	0.0002776
ENSMUSG00000028676	Srsf10	0.455786	1.40856e-05	0.000279655
ENSMUSG00000022974	Paxbp1	0.43602	1.44256e-05	0.000284661
ENSMUSG00000028233	Tgs1	0.5735	1.44785e-05	0.000285185
ENSMUSG00000110335	NA	0.77983	1.45109e-05	0.000285185
ENSMUSG00000009670	Tex11	0.493171	1.45736e-05	0.000286128
ENSMUSG00000055204	Ankrd17	0.430824	1.47189e-05	0.000288689
ENSMUSG00000097516	NA	0.498958	1.47567e-05	0.000289139
ENSMUSG00000015766	Eps8	0.650408	1.47934e-05	0.000289275
ENSMUSG00000035597	Prpf39	0.490073	1.5029e-05	0.000293292
ENSMUSG00000021098	4930447C04Rik	0.596543	1.50609e-05	0.000293521
ENSMUSG00000039428	Tmem135	0.462851	1.51768e-05	0.000295286
ENSMUSG00000028243	Ubxn2b	0.442059	1.53574e-05	0.000298501
ENSMUSG00000015501	Hivep2	0.526813	1.56582e-05	0.000303438
ENSMUSG00000034218	Atm	0.417661	1.59968e-05	0.000309075
ENSMUSG00000039242	B3galnt2	0.429497	1.62411e-05	0.000313064
ENSMUSG00000019943	Atp2b1	0.453632	1.62546e-05	0.000313064
ENSMUSG00000056608	Chd9	0.457423	1.62584e-05	0.000313064
ENSMUSG00000055723	Rras2	0.415716	1.6515e-05	0.000316882
ENSMUSG00000024431	Nr3c1	0.402246	1.65635e-05	0.000317499
ENSMUSG00000099491	NA	0.699204	1.70874e-05	0.000326256
ENSMUSG00000019820	Utrn	0.421393	1.73146e-05	0.000329945
ENSMUSG00000101650	NA	0.837549	1.76091e-05	0.000334572
ENSMUSG00000021796	Bmpr1a	0.43688	1.76508e-05	0.000335037
ENSMUSG00000054051	Ercc6	0.419386	1.76914e-05	0.00033548
ENSMUSG00000073664	Nbeal1	0.430608	1.77381e-05	0.000335712
ENSMUSG00000035032	Nek11	0.430043	1.80095e-05	0.000339856
ENSMUSG00000036499	Eea1	0.46736	1.8396e-05	0.000345806
ENSMUSG00000066113	Adamtsl1	0.571546	1.84201e-05	0.000345923
ENSMUSG00000042742	Bmt2	0.483951	1.84483e-05	0.000346119
ENSMUSG00000026349	Ccnt2	0.465962	1.85956e-05	0.00034839
ENSMUSG00000020385	Clk4	0.57252	1.86052e-05	0.00034839
ENSMUSG00000037808	Fam76b	0.409705	1.87084e-05	0.000349908
ENSMUSG00000008333	Snrpb2	0.533756	1.87596e-05	0.00035027
ENSMUSG00000083896	Scgb2b23-ps	0.588033	1.90579e-05	0.000354138
ENSMUSG00000034252	Senp6	0.359849	1.90827e-05	0.000354243
ENSMUSG00000030521	Mphosph10	0.509604	1.91119e-05	0.000354243
ENSMUSG00000063052	Lrrc40	0.398202	1.92225e-05	0.000355836
ENSMUSG00000030921	Trim30a	0.7462	1.92799e-05	0.000355881
ENSMUSG00000006740	Kif5b	0.389326	1.93953e-05	0.000357671
ENSMUSG00000027552	E2f5	0.475997	1.95464e-05	0.000360117
ENSMUSG00000069495	Epc2	0.480428	1.96314e-05	0.000360998
ENSMUSG00000029910	Mad2l1	0.474603	1.97398e-05	0.000362648
ENSMUSG00000053528	A530021J07Rik	0.804524	1.97774e-05	0.000362996
ENSMUSG00000009376	Met	0.643312	1.99097e-05	0.000364736
ENSMUSG00000028522	Mier1	0.43142	1.99652e-05	0.000365409
ENSMUSG00000037999	Arap2	0.395235	2.01275e-05	0.000367173
ENSMUSG00000048264	Dip2c	0.452756	2.01902e-05	0.000367795
ENSMUSG00000104588	NA	0.785505	2.02184e-05	0.000367964
ENSMUSG00000087153	NA	0.728756	2.03566e-05	0.000369785
ENSMUSG00000047544	Olfr616	0.951254	2.04525e-05	0.000371181
ENSMUSG00000020954	Strn3	0.448805	2.05892e-05	0.000373314
ENSMUSG00000043384	Gprasp1	0.525752	2.07136e-05	0.00037487
ENSMUSG00000081087	NA	0.590431	2.09577e-05	0.00037753
ENSMUSG00000025878	Uimc1	0.417908	2.10431e-05	0.000378368
ENSMUSG00000035284	Vps13c	0.409757	2.11045e-05	0.000378799
ENSMUSG00000028226	Mmp16	0.800972	2.11061e-05	0.000378799
ENSMUSG00000067567	Hdac8	0.567247	2.12117e-05	0.000379993
ENSMUSG00000003847	Nfat5	0.44642	2.15328e-05	0.000385034
ENSMUSG00000061244	Exoc5	0.479954	2.19591e-05	0.000391937
ENSMUSG00000025898	Cwf19l2	0.412462	2.22175e-05	0.000396137
ENSMUSG00000027165	B230118H07Rik	0.519717	2.23221e-05	0.000396958
ENSMUSG00000022432	Smc1b	0.393079	2.25026e-05	0.000399801
ENSMUSG00000029202	Pds5a	0.416274	2.25286e-05	0.000399897
ENSMUSG00000017550	Atad5	0.461792	2.26636e-05	0.00040156
ENSMUSG00000056531	Ccdc18	0.431529	2.30141e-05	0.000405921
ENSMUSG00000004508	Gab2	0.520125	2.3079e-05	0.000406696
ENSMUSG00000019899	Lama2	0.434817	2.32849e-05	0.000409387
ENSMUSG00000040407	Akap9	0.473614	2.38613e-05	0.00041783
ENSMUSG00000028476	Reck	0.415791	2.44404e-05	0.000427587
ENSMUSG00000032621	Srek1	0.448191	2.4608e-05	0.000429358
ENSMUSG00000027167	Elp4	0.469407	2.51034e-05	0.000435655
ENSMUSG00000025995	Wdr75	0.385688	2.53625e-05	0.000439368
ENSMUSG00000068205	Macrod2	0.643834	2.56331e-05	0.000443266
ENSMUSG00000040601	Nlrp4a	0.872378	2.56584e-05	0.000443308
ENSMUSG00000094649	Gm7102	0.768475	2.58808e-05	0.000446755
ENSMUSG00000019773	Fbxo5	0.724085	2.59173e-05	0.000446987
ENSMUSG00000033565	Rbfox2	0.462155	2.61311e-05	0.000449725
ENSMUSG00000027855	Sycp1	0.465925	2.61454e-05	0.000449725
ENSMUSG00000030760	Acer3	0.396661	2.66212e-05	0.000455489
ENSMUSG00000027612	Mmp24	0.72971	2.72332e-05	0.000464734
ENSMUSG00000005883	Spo11	0.443162	2.74751e-05	0.000468451
ENSMUSG00000021391	Cenpp	0.488572	2.76274e-05	0.00046981
ENSMUSG00000033352	Map2k4	0.405833	2.77057e-05	0.00047032
ENSMUSG00000021377	Dek	0.492323	2.7816e-05	0.000471779
ENSMUSG00000021911	Parg	0.358786	2.79502e-05	0.000473643
ENSMUSG00000002107	Celf2	0.556494	2.84686e-05	0.000480057
ENSMUSG00000010796	Asz1	0.482741	2.91494e-05	0.000488849
ENSMUSG00000014956	Ppp1cb	0.475109	3.01066e-05	0.000503143
ENSMUSG00000028382	Ptbp3	0.419997	3.03067e-05	0.000504725
ENSMUSG00000035354	Uvrag	0.40007	3.1184e-05	0.00051673
ENSMUSG00000037369	Kdm6a	0.443639	3.19125e-05	0.000527874
ENSMUSG00000021870	Slmap	0.395753	3.1938e-05	0.000527874
ENSMUSG00000034009	Rxfp1	0.838389	3.22484e-05	0.00053255
ENSMUSG00000069743	Zfp820	0.722722	3.27278e-05	0.000538637
ENSMUSG00000056267	Cep70	0.40963	3.29565e-05	0.00054057
pi_Klhl11_1	NA	0.358113	3.32376e-05	0.000543805
ENSMUSG00000060673	4930595M18Rik	0.5846	3.34159e-05	0.000546262
ENSMUSG00000089642	NA	0.915531	3.34541e-05	0.000546427
ENSMUSG00000098097	NA	0.711897	3.35961e-05	0.000547826
ENSMUSG00000049184	Purg	0.488494	3.38032e-05	0.000550739
ENSMUSG00000046573	Lyrm4	0.493975	3.39905e-05	0.000552864
ENSMUSG00000041685	Fcho2	0.501637	3.41002e-05	0.000553723
ENSMUSG00000030706	Mrpl48	0.370092	3.44506e-05	0.000558478
ENSMUSG00000027206	Cops2	0.431071	3.48647e-05	0.000564251
ENSMUSG00000027827	Kcnab1	0.656988	3.48962e-05	0.00056429
ENSMUSG00000083722	NA	0.680337	3.49404e-05	0.000564535
ENSMUSG00000105891	A230001M10Rik	0.769827	3.49843e-05	0.000564713
ENSMUSG00000058291	Zfp68	0.511478	3.6325e-05	0.000583029
ENSMUSG00000015755	Tab2	0.415623	3.64054e-05	0.00058356
ENSMUSG00000068457	Uty	0.443381	3.6613e-05	0.000585236
ENSMUSG00000025658	Cnksr2	0.515649	3.7186e-05	0.00059342
ENSMUSG00000035798	Zdhhc17	0.44052	3.74034e-05	0.000596398
ENSMUSG00000042138	Msantd2	0.458715	3.78751e-05	0.000602438
ENSMUSG00000037608	Bclaf1	0.360811	3.82882e-05	0.000608012
ENSMUSG00000041353	Tmem29	0.464719	3.83411e-05	0.000608356
ENSMUSG00000053477	Tcf4	0.433463	3.84226e-05	0.000609152
ENSMUSG00000018417	Myo1b	0.484824	3.86267e-05	0.000611888
14_qC1_1261_1	NA	0.67562	3.92103e-05	0.000620123
ENSMUSG00000037674	Rfx7	0.449972	4.0105e-05	0.00063017
ENSMUSG00000093387	NA	0.437932	4.10661e-05	0.000643711
ENSMUSG00000030619	Eed	0.413251	4.23982e-05	0.000660861
ENSMUSG00000052631	Sh2d6	0.568593	4.25052e-05	0.000661999
ENSMUSG00000020290	Xpo1	0.420571	4.25751e-05	0.000662556
ENSMUSG00000081355	NA	0.578055	4.26651e-05	0.000663424
ENSMUSG00000032796	Lama1	0.367303	4.32259e-05	0.000670536
ENSMUSG00000030774	Pak1	0.414154	4.33112e-05	0.000671323
ENSMUSG00000073647	NA	0.686138	4.37443e-05	0.000676418
ENSMUSG00000074024	4632427E13Rik	0.47692	4.38903e-05	0.000678136
ENSMUSG00000026049	Tex30	0.548463	4.42405e-05	0.000682463
ENSMUSG00000046994	Mars2	0.565369	4.48469e-05	0.000690642
ENSMUSG00000014907	Naf1	0.413119	4.49857e-05	0.000691214
ENSMUSG00000027201	Myef2	0.404855	4.56242e-05	0.000698265
ENSMUSG00000027099	Mtx2	0.437806	4.5697e-05	0.000698829
ENSMUSG00000048495	Tyw5	0.517389	4.64312e-05	0.000705616
ENSMUSG00000057858	Fam204a	0.463485	4.64728e-05	0.000705696
ENSMUSG00000039270	Megf9	0.395626	4.72676e-05	0.000715057
ENSMUSG00000014361	Mertk	0.599526	4.76106e-05	0.000719602
ENSMUSG00000048215	A630023P12Rik	0.88549	4.82828e-05	0.000729195
ENSMUSG00000024120	Lrpprc	0.356519	4.89945e-05	0.000737651
ENSMUSG00000027676	Ccdc39	0.412573	4.97111e-05	0.000745931
ENSMUSG00000009941	Nxf2	0.393015	4.99205e-05	0.000747538
ENSMUSG00000035392	Dennd1a	0.473849	5.03746e-05	0.000753178
ENSMUSG00000108861	NA	0.899268	5.08722e-05	0.000758285
ENSMUSG00000028771	Ptpn12	0.458745	5.16847e-05	0.000768872
ENSMUSG00000052446	Zfp961	0.506882	5.17906e-05	0.000769613
ENSMUSG00000035236	Scai	0.43604	5.18992e-05	0.00077005
ENSMUSG00000021832	Psmc6	0.396606	5.20132e-05	0.000771152
ENSMUSG00000026761	Orc4	0.430186	5.25116e-05	0.000777949
ENSMUSG00000053819	Camk2d	0.51399	5.31924e-05	0.000786834
ENSMUSG00000057315	Arhgap24	0.571897	5.32549e-05	0.000786857
ENSMUSG00000023403	Stk31	0.359969	5.39892e-05	0.000796198
ENSMUSG00000030347	D6Wsu163e	0.545645	5.45362e-05	0.000803046
ENSMUSG00000002428	Hltf	0.477282	5.50739e-05	0.000809737
ENSMUSG00000048410	Zfp407	0.397975	5.51632e-05	0.000810436
ENSMUSG00000020288	Ahsa2	0.466347	5.53214e-05	0.000812146
ENSMUSG00000021929	Kpna3	0.407904	5.54355e-05	0.000813208
ENSMUSG00000031613	Hpgd	0.543785	5.60959e-05	0.000820944
ENSMUSG00000032036	Kirrel3	0.777313	5.70646e-05	0.00083324
ENSMUSG00000051278	Zgrf1	0.398193	5.71012e-05	0.00083324
ENSMUSG00000014932	Yes1	0.396316	5.76706e-05	0.000838872
ENSMUSG00000009569	Mkl2	0.55988	5.77029e-05	0.000838872
ENSMUSG00000108981	Gm15262	0.455571	5.78682e-05	0.000840018
ENSMUSG00000045996	Polr2k	0.519835	5.86507e-05	0.000849473
ENSMUSG00000087495	LOC100125594	0.403782	5.95298e-05	0.000860923
ENSMUSG00000035459	Stab2	0.60354	5.9791e-05	0.000863679
ENSMUSG00000022329	Stk3	0.452882	5.98307e-05	0.000863679
ENSMUSG00000087594	BC039771	0.811463	5.99407e-05	0.000864293
ENSMUSG00000072944	Nup62cl	0.399886	6.06565e-05	0.000872672
ENSMUSG00000033715	Akr1c14	0.688529	6.26326e-05	0.00089776
ENSMUSG00000091476	Gm16432	0.492048	6.2683e-05	0.00089776
ENSMUSG00000027423	Snx5	0.475316	6.30321e-05	0.000901369
ENSMUSG00000024659	Anxa1	0.669502	6.37166e-05	0.000909962
ENSMUSG00000078862	Gm14326	0.701043	6.41105e-05	0.000913575
ENSMUSG00000029916	Agk	0.389105	6.52325e-05	0.000926845
ENSMUSG00000025255	Zfhx4	0.490022	6.56338e-05	0.000931866
ENSMUSG00000029913	Prdm5	0.529801	6.58792e-05	0.000934667
ENSMUSG00000035620	Ric8b	0.501119	6.61104e-05	0.000936223
ENSMUSG00000085126	Gm12589	0.922599	6.61333e-05	0.000936223
ENSMUSG00000049164	Zfp518a	0.424136	6.64359e-05	0.000939821
ENSMUSG00000091119	Ccdc152	0.616699	6.66351e-05	0.000941954
ENSMUSG00000025090	Ccdc172	0.408495	6.67968e-05	0.000943554
ENSMUSG00000038679	Trps1	0.553781	6.76016e-05	0.000952203
ENSMUSG00000110333	Poteg	0.403459	6.76051e-05	0.000952203
ENSMUSG00000042712	Tceal9	0.482433	6.86102e-05	0.000964962
ENSMUSG00000069044	Usp9y	0.436732	6.91598e-05	0.000971988
ENSMUSG00000034480	Diaph2	0.495371	6.9666e-05	0.000977387
ENSMUSG00000031712	Il15	0.650068	7.00525e-05	0.000980981
ENSMUSG00000062627	Mysm1	0.423916	7.01025e-05	0.000980981
ENSMUSG00000063873	Slc24a3	0.52252	7.15439e-05	0.00099756
ENSMUSG00000031209	Heph	0.673002	7.17155e-05	0.000999236
ENSMUSG00000034973	Dopey1	0.371402	7.18627e-05	0.00100057
ENSMUSG00000034751	Mast4	0.599979	7.28673e-05	0.00101238
ENSMUSG00000032113	Chek1	0.571628	7.32299e-05	0.00101637
ENSMUSG00000058006	Mdn1	0.323567	7.40461e-05	0.00102583
ENSMUSG00000022533	Atp13a3	0.350252	7.5397e-05	0.00104009
ENSMUSG00000027428	Rbbp9	0.597241	7.60567e-05	0.00104676
ENSMUSG00000047996	Prrg1	0.56636	7.70572e-05	0.00105761
ENSMUSG00000023965	Fbxl17	0.514834	7.81009e-05	0.00106829
ENSMUSG00000030917	Tmem159	0.567323	7.84129e-05	0.0010703
ENSMUSG00000024878	Cbwd1	0.389358	8.11168e-05	0.00110643
ENSMUSG00000045106	Ccdc73	0.523642	8.12967e-05	0.00110736
ENSMUSG00000031527	Eri1	0.436444	8.14695e-05	0.00110891
ENSMUSG00000041961	Znrf3	0.467324	8.23922e-05	0.00111676
ENSMUSG00000024539	Ptpn2	0.349082	8.24487e-05	0.00111676
ENSMUSG00000058325	Dock1	0.419701	8.26893e-05	0.00111924
ENSMUSG00000036009	Mettl25	0.473887	8.3363e-05	0.00112679
ENSMUSG00000008475	Arpc5	0.388119	8.35721e-05	0.00112805
ENSMUSG00000021712	Trim23	0.387204	8.45027e-05	0.00113982
ENSMUSG00000066897	Olfr872	0.873649	8.51895e-05	0.00114829
ENSMUSG00000020646	Mboat2	0.330551	8.6355e-05	0.00115939
14_qA3_284_2	NA	0.45027	8.64402e-05	0.00115952
ENSMUSG00000025001	Hells	0.401137	8.68192e-05	0.0011638
ENSMUSG00000064360	ND3	0.622975	8.97015e-05	0.00119666
ENSMUSG00000056737	Capg	0.692939	9.0536e-05	0.00120489
ENSMUSG00000019907	Ppp1r12a	0.356115	9.05699e-05	0.00120489
ENSMUSG00000035476	Tab3	0.384323	9.13859e-05	0.00121247
ENSMUSG00000036902	Neto2	0.445968	9.14938e-05	0.00121307
ENSMUSG00000068011	Mkrn2os	0.815643	9.16395e-05	0.00121335
ENSMUSG00000020181	Nav3	0.536683	9.23775e-05	0.0012198
ENSMUSG00000033952	Aspm	0.4006	9.25733e-05	0.00122155
ENSMUSG00000031878	Nae1	0.379154	9.29125e-05	0.00122455
ENSMUSG00000024073	Birc6	0.333454	9.29716e-05	0.00122455
ENSMUSG00000002997	Prkar2b	0.466725	9.29897e-05	0.00122455
ENSMUSG00000028030	Tbck	0.465779	9.32091e-05	0.00122578
ENSMUSG00000021936	Mapk8	0.352386	9.39265e-05	0.00123188
ENSMUSG00000037852	Cpe	0.386372	9.40939e-05	0.00123325
ENSMUSG00000028218	Fam92a	0.455901	9.48683e-05	0.00124172
ENSMUSG00000040943	Tet2	0.474523	9.5015e-05	0.0012428
ENSMUSG00000019920	Lims1	0.385042	9.79961e-05	0.00127579
ENSMUSG00000062542	Syt9	0.484867	9.88825e-05	0.0012856
ENSMUSG00000028373	Astn2	0.629609	9.93959e-05	0.0012908
ENSMUSG00000105461	NA	0.817789	0.00010049	0.00130301
ENSMUSG00000020160	Meis1	0.519728	0.000101102	0.00131008
ENSMUSG00000084067	NA	0.686832	0.000101351	0.00131243
ENSMUSG00000002797	Ggct	0.444987	0.000101703	0.00131576
ENSMUSG00000020128	Vps54	0.387259	0.000101959	0.00131767
ENSMUSG00000022205	Sub1	0.377598	0.000102253	0.00131959
ENSMUSG00000041406	BC055324	0.440936	0.000102311	0.00131959
ENSMUSG00000034163	Zfc3h1	0.386347	0.000102891	0.00132619
ENSMUSG00000090688	Vmn2r12	0.660042	0.000102991	0.0013266
ENSMUSG00000067716	NA	0.669665	0.000104922	0.00134612
ENSMUSG00000034807	Colgalt1	0.441267	0.000105756	0.00135324
ENSMUSG00000036466	Megf11	0.574982	0.000106192	0.00135484
ENSMUSG00000057147	Dph6	0.446082	0.000106221	0.00135484
ENSMUSG00000024983	Vti1a	0.427609	0.000106229	0.00135484
ENSMUSG00000101195	NA	0.601173	0.000106612	0.00135883
ENSMUSG00000004698	Hdac9	0.581735	0.000106732	0.00135914
ENSMUSG00000027896	Slc16a4	0.556788	0.000106776	0.00135914
ENSMUSG00000020003	Pex7	0.406295	0.000107112	0.00136253
ENSMUSG00000073177	Gm773	0.657138	0.000107569	0.00136701
ENSMUSG00000028078	Dclk2	0.603942	0.000107968	0.00137072
ENSMUSG00000028936	Rpl22	0.38275	0.000108695	0.00137815
ENSMUSG00000066406	Akap13	0.414335	0.000109052	0.00138178
ENSMUSG00000029208	Guf1	0.55548	0.000109992	0.00139021
ENSMUSG00000036890	Gtdc1	0.444388	0.00011138	0.00140396
ENSMUSG00000037234	Hook3	0.388613	0.000111638	0.00140629
ENSMUSG00000031226	Pbdc1	0.433446	0.000112091	0.00140926
ENSMUSG00000045658	Pid1	0.470742	0.000112717	0.00141621
ENSMUSG00000028675	Pnrc2	0.379822	0.000113023	0.00141879
ENSMUSG00000037416	Dmxl1	0.401944	0.000113068	0.00141879
ENSMUSG00000038416	Cdc16	0.445964	0.000113199	0.00141952
ENSMUSG00000051455	Meioc	0.366833	0.00011341	0.00142033
ENSMUSG00000012422	Tmem167	0.385803	0.000113945	0.00142524
ENSMUSG00000030279	C2cd5	0.399642	0.000116526	0.00145187
ENSMUSG00000033004	Mycbp2	0.333264	0.000116781	0.00145319
ENSMUSG00000085236	2610206C17Rik	0.621706	0.000116877	0.00145345
ENSMUSG00000008976	Gabpa	0.344939	0.000117688	0.00145964
ENSMUSG00000047497	Adamts12	0.597004	0.000117825	0.00145964
ENSMUSG00000005233	Spc25	0.460446	0.000118221	0.00146342
ENSMUSG00000095550	Gm21671	0.825547	0.000118297	0.00146342
ENSMUSG00000102752	Gm7694	0.583095	0.00011851	0.00146346
ENSMUSG00000036676	Tmtc3	0.405293	0.000118809	0.00146622
ENSMUSG00000061778	Mospd2	0.449337	0.000119009	0.00146776
ENSMUSG00000031584	Gsr	0.397491	0.00011914	0.00146844
ENSMUSG00000063286	NA	0.715086	0.000119279	0.00146922
ENSMUSG00000028549	Itgb3bp	0.447101	0.000119573	0.00147098
ENSMUSG00000001986	Gria3	0.576368	0.000119885	0.00147389
ENSMUSG00000006678	Pola1	0.470799	0.000121416	0.00148988
ENSMUSG00000019843	Fyn	0.36109	0.000122319	0.00149907
ENSMUSG00000047534	Mis18bp1	0.413079	0.000123633	0.00150851
ENSMUSG00000022914	Brwd1	0.305221	0.000124462	0.0015173
ENSMUSG00000071573	Rnls	0.396064	0.00012451	0.0015173
ENSMUSG00000039219	Arid4b	0.41954	0.000125059	0.00152002
ENSMUSG00000031239	Itm2a	0.673074	0.000125124	0.00152002
ENSMUSG00000032267	Usp28	0.362966	0.000125826	0.00152542
ENSMUSG00000031760	Mt3	0.70361	0.000125939	0.00152542
ENSMUSG00000057409	Zfp53	0.72332	0.000126765	0.00152849
ENSMUSG00000040464	Gtpbp10	0.413558	0.000127387	0.00153314
ENSMUSG00000035258	Abi3bp	0.596929	0.000128641	0.00154536
ENSMUSG00000034021	Pds5b	0.378475	0.000128793	0.00154624
ENSMUSG00000014496	Ankrd28	0.379684	0.000129667	0.00155481
ENSMUSG00000031262	Cenpi	0.444552	0.000130254	0.00155992
ENSMUSG00000072653	Zfp783	0.544894	0.000130392	0.00156061
ENSMUSG00000035649	Zcchc7	0.478628	0.000131101	0.00156716
ENSMUSG00000079084	Ccdc82	0.560596	0.000132721	0.00158458
ENSMUSG00000030671	Pde3b	0.31313	0.000134423	0.00160195
ENSMUSG00000026950	Neb	0.526645	0.000135031	0.00160821
ENSMUSG00000102124	NA	0.761686	0.000135332	0.0016108
ENSMUSG00000110463	NA	0.543266	0.000136189	0.00161903
ENSMUSG00000073563	Csnk1g3	0.356127	0.000136399	0.00162052
ENSMUSG00000025810	Nrp1	0.511804	0.000136872	0.00162516
ENSMUSG00000039156	Stim2	0.336856	0.00013754	0.0016321
ENSMUSG00000024811	Tnks2	0.362966	0.000138735	0.00164472
ENSMUSG00000092341	Malat1	0.393291	0.000139194	0.0016477
ENSMUSG00000027752	Exosc8	0.459011	0.000139648	0.00165206
ENSMUSG00000046201	Scaf8	0.290681	0.00014043	0.0016603
ENSMUSG00000081137	NA	0.539081	0.000140615	0.00166148
ENSMUSG00000024378	Stard4	0.493965	0.000141027	0.00166533
ENSMUSG00000031342	Gpm6b	0.450158	0.000141302	0.00166757
ENSMUSG00000056153	Socs6	0.437309	0.000141753	0.00166985
ENSMUSG00000097195	Snhg5	0.525591	0.000142098	0.0016729
ENSMUSG00000042228	Lyn	0.592694	0.000144159	0.00169409
ENSMUSG00000032724	Abtb2	0.368904	0.000144284	0.00169453
ENSMUSG00000070565	Rasal2	0.319204	0.000146206	0.00171318
ENSMUSG00000021704	Mtx3	0.449959	0.000146282	0.00171318
ENSMUSG00000027684	Mecom	0.572067	0.000146405	0.00171323
ENSMUSG00000058126	NA	0.498611	0.000146535	0.00171371
ENSMUSG00000032897	Nfyc	0.36609	0.000146829	0.00171612
ENSMUSG00000029821	Gsdme	0.417825	0.000147321	0.00172085
ENSMUSG00000028483	Snapc3	0.404151	0.000148204	0.00172907
ENSMUSG00000031540	Kat6a	0.323934	0.000149666	0.00174509
ENSMUSG00000041124	Msantd4	0.387511	0.000149824	0.00174577
ENSMUSG00000092592	NA	0.778048	0.000149904	0.00174577
ENSMUSG00000031290	Lrch2	0.609209	0.000150052	0.00174603
ENSMUSG00000062593	Lilrb4a	0.633303	0.000150106	0.00174603
ENSMUSG00000069516	Lyz2	0.493229	0.000151303	0.00175875
ENSMUSG00000035992	Fnip1	0.33751	0.000151713	0.00175875
ENSMUSG00000025288	4933436I01Rik	0.521896	0.000151731	0.00175875
ENSMUSG00000055917	Zfp277	0.416699	0.000152271	0.00176172
ENSMUSG00000026787	Gad2	0.751208	0.000154064	0.00177841
ENSMUSG00000090967	Vmn2r61	0.772753	0.000155011	0.00178704
ENSMUSG00000045095	Magi1	0.468751	0.000157047	0.00180943
ENSMUSG00000064367	ND5	0.383872	0.000158676	0.00182173
ENSMUSG00000035183	Slc24a5	0.592812	0.000159645	0.00183069
ENSMUSG00000039607	Rbms3	0.484326	0.000159877	0.00183226
ENSMUSG00000035898	Uba6	0.452362	0.00016031	0.00183615
ENSMUSG00000024563	Smad2	0.311039	0.000161671	0.00184738
ENSMUSG00000021431	Snrnp48	0.44559	0.000162266	0.0018531
ENSMUSG00000034111	Tmed8	0.388006	0.000163135	0.00185647
ENSMUSG00000021715	Cwc27	0.523869	0.000164309	0.00186764
ENSMUSG00000020546	Stxbp4	0.380517	0.000165798	0.00188233
ENSMUSG00000029267	Mtf2	0.348863	0.000165891	0.00188233
ENSMUSG00000024251	Thada	0.353223	0.000166691	0.0018881
ENSMUSG00000041974	Spidr	0.350464	0.000167939	0.00190002
ENSMUSG00000096401	NA	0.826867	0.000168301	0.0019008
ENSMUSG00000021262	Evl	0.415045	0.000168547	0.00190247
ENSMUSG00000041997	Tlk1	0.358774	0.000170515	0.00192022
ENSMUSG00000021510	Zfp729a	0.498674	0.000172647	0.00194167
ENSMUSG00000044150	Bclaf3	0.487598	0.00017297	0.00194327
ENSMUSG00000055555	4930502E18Rik	0.455968	0.000173162	0.00194327
ENSMUSG00000030259	Rassf8	0.510684	0.000173499	0.00194593
ENSMUSG00000056758	Hmga2	0.628575	0.000174002	0.00195045
ENSMUSG00000026839	Upp2	0.439655	0.000174745	0.00195765
ENSMUSG00000108928	NA	0.83481	0.000179585	0.00200264
ENSMUSG00000035958	Tdp2	0.339188	0.000179725	0.00200305
ENSMUSG00000069729	Arid1b	0.35492	0.000180935	0.00201422
ENSMUSG00000050199	Lgr4	0.387562	0.000181288	0.002017
ENSMUSG00000051592	Ccnb3	0.445223	0.00018149	0.00201809
ENSMUSG00000033237	Arid2	0.30623	0.000182771	0.00203117
ENSMUSG00000062014	Gmfb	0.344597	0.000183485	0.00203369
ENSMUSG00000044921	Rassf9	0.519123	0.000183625	0.00203369
ENSMUSG00000097177	9330159M07Rik	0.538861	0.00018446	0.00204061
ENSMUSG00000027011	Ube2e3	0.335888	0.000185407	0.00204838
ENSMUSG00000028691	Prdx1	0.361289	0.000185478	0.00204838
ENSMUSG00000032089	Il10ra	0.641954	0.000187188	0.00206374
ENSMUSG00000017831	Rab5a	0.399401	0.000187473	0.00206571
ENSMUSG00000053965	Pde5a	0.471437	0.000189002	0.00207902
ENSMUSG00000033054	Npat	0.372418	0.000191068	0.002097
ENSMUSG00000097230	NA	0.824097	0.000191181	0.00209705
ENSMUSG00000058013	2021-09-11	0.41413	0.000191652	0.00210103
ENSMUSG00000036617	Etl4	0.369261	0.000193318	0.00211692
ENSMUSG00000031552	Adam18	0.344334	0.00019346	0.00211728
ENSMUSG00000002679	Med6	0.40588	0.000193786	0.00211846
ENSMUSG00000074657	Kif5a	0.634628	0.00019429	0.00212277
ENSMUSG00000041649	Klf8	0.48887	0.000195035	0.00212805
ENSMUSG00000007850	Hnrnph1	0.416475	0.000195542	0.00212962
ENSMUSG00000060579	Fhit	0.589534	0.000195574	0.00212962
ENSMUSG00000024135	Srbd1	0.369807	0.000196007	0.00213314
ENSMUSG00000032452	Clstn2	0.495646	0.00019617	0.00213372
ENSMUSG00000025261	Huwe1	0.303825	0.000197369	0.00214556
ENSMUSG00000105254	NA	0.414112	0.000197875	0.00214986
ENSMUSG00000036810	Cnep1r1	0.471611	0.000199408	0.00216168
ENSMUSG00000024383	Map3k2	0.38613	0.000200009	0.00216699
ENSMUSG00000032937	Fshr	0.54463	0.000200478	0.00216997
ENSMUSG00000062611	NA	0.580005	0.000200962	0.00217274
ENSMUSG00000101969	Gm20125	0.575934	0.000201214	0.00217398
ENSMUSG00000062933	NA	0.427439	0.000203873	0.00219053
ENSMUSG00000050702	4930563M21Rik	0.505928	0.000204099	0.00219176
ENSMUSG00000033790	Tubgcp5	0.355381	0.000204803	0.0021981
ENSMUSG00000094985	Topaz1	0.428177	0.000205643	0.00220467
ENSMUSG00000002222	Rmnd5a	0.363812	0.000207916	0.00222468
ENSMUSG00000096910	Zfp955b	0.427846	0.000208081	0.00222468
ENSMUSG00000057561	Eif1a	0.374006	0.000208482	0.00222774
ENSMUSG00000063694	Cycs	0.405396	0.000209573	0.00223326
ENSMUSG00000054321	Taf4b	0.344735	0.000209767	0.00223411
ENSMUSG00000040152	Thbs1	0.490519	0.000211266	0.00224304
ENSMUSG00000038535	Zfp280d	0.379782	0.000211299	0.00224304
ENSMUSG00000033943	Mga	0.369401	0.000212324	0.0022527
ENSMUSG00000024697	Gna14	0.392169	0.000212577	0.00225292
ENSMUSG00000000600	Krit1	0.38317	0.000212871	0.00225481
ENSMUSG00000108754	NA	0.612426	0.000213591	0.0022612
ENSMUSG00000028397	Kdm4c	0.389517	0.000215231	0.00227609
ENSMUSG00000021707	Dhfr	0.492263	0.000216618	0.00228702
ENSMUSG00000001424	Snd1	0.326729	0.000217048	0.00228787
ENSMUSG00000086022	Rad51ap2	0.502027	0.000217287	0.00228787
ENSMUSG00000044167	Foxo1	0.430771	0.000221194	0.00232021
ENSMUSG00000086468	Etaa1os	0.673292	0.000225679	0.00235789
ENSMUSG00000015882	Lcorl	0.362758	0.000225757	0.00235789
ENSMUSG00000017491	Rarb	0.641321	0.00022635	0.00236282
ENSMUSG00000033282	Rpgrip1l	0.421758	0.000227309	0.00237065
ENSMUSG00000027204	Fbn1	0.328202	0.000227499	0.00237099
ENSMUSG00000106577	Gm31026	0.787347	0.000227986	0.00237479
ENSMUSG00000053799	Exoc6	0.422466	0.000229757	0.00239196
ENSMUSG00000024789	Jak2	0.433628	0.000230212	0.00239541
ENSMUSG00000039530	Tusc3	0.366203	0.000231612	0.00240612
ENSMUSG00000045328	Cenpe	0.371285	0.000232006	0.00240892
ENSMUSG00000061330	NA	0.417929	0.000232621	0.00241402
ENSMUSG00000051285	Pcmtd1	0.398401	0.00023315	0.0024144
ENSMUSG00000014850	Msh3	0.35264	0.000235859	0.0024411
ENSMUSG00000022629	Kif21a	0.428949	0.000236739	0.00244774
ENSMUSG00000027893	Ahcyl1	0.310184	0.000236753	0.00244774
ENSMUSG00000033207	Mamdc2	0.558335	0.000238054	0.00245912
ENSMUSG00000052942	Glis3	0.436701	0.000238106	0.00245912
ENSMUSG00000021072	Tmx1	0.370034	0.000239196	0.00246907
ENSMUSG00000021816	Ppp3cb	0.418031	0.000240664	0.00248159
ENSMUSG00000095362	Gm14325	0.540562	0.000243034	0.00249964
ENSMUSG00000042444	Mindy2	0.434517	0.000243041	0.00249964
ENSMUSG00000021327	Zkscan3	0.454371	0.000243058	0.00249964
ENSMUSG00000110331	NA	0.493333	0.000243476	0.00250262
ENSMUSG00000035694	Caps2	0.409489	0.000245297	0.00251601
ENSMUSG00000066491	NA	0.752261	0.000247895	0.00253456
ENSMUSG00000038372	Gmds	0.451806	0.000248018	0.00253456
ENSMUSG00000020462	Cfap36	0.373841	0.000248623	0.0025394
ENSMUSG00000040586	Ofd1	0.4568	0.000250366	0.00255452
ENSMUSG00000024498	Tcerg1	0.320444	0.000251098	0.00256065
ENSMUSG00000032846	Zswim6	0.413161	0.000251416	0.00256144
ENSMUSG00000096265	4930467E23Rik	0.608764	0.000251439	0.00256144
ENSMUSG00000038332	Sesn1	0.330471	0.000252852	0.00257113
ENSMUSG00000063894	Zkscan8	0.406125	0.000256298	0.0026014
ENSMUSG00000022973	Synj1	0.363121	0.000257349	0.00260785
ENSMUSG00000030265	Kras	0.372208	0.000259522	0.00262588
ENSMUSG00000090497	NA	0.499945	0.000261169	0.00263843
ENSMUSG00000032076	Cadm1	0.419265	0.000263196	0.00265477
ENSMUSG00000042460	C1galt1	0.372644	0.000265802	0.00267827
ENSMUSG00000064347	NA	0.622297	0.000268103	0.00269726
ENSMUSG00000049878	Rlf	0.342119	0.000268245	0.0026973
ENSMUSG00000028197	Col24a1	0.761682	0.000269927	0.00270873
ENSMUSG00000020790	Ankfy1	0.29194	0.000271718	0.00272518
ENSMUSG00000057614	Gnai1	0.455737	0.00027304	0.0027356
ENSMUSG00000029669	Tspan12	0.491746	0.000276748	0.0027641
ENSMUSG00000021537	Cetn3	0.352843	0.000277396	0.00276783
ENSMUSG00000007908	Hmgcll1	0.673034	0.000280241	0.00278764
ENSMUSG00000035765	Dym	0.474685	0.00028128	0.00279223
ENSMUSG00000094706	Gm10338	0.648057	0.00028141	0.00279223
ENSMUSG00000028080	Lrba	0.329491	0.000281565	0.00279223
ENSMUSG00000042133	Ppig	0.434628	0.000282159	0.0027967
ENSMUSG00000027444	8030411F24Rik	0.631712	0.000283243	0.00280459
ENSMUSG00000072294	Klf12	0.525085	0.000284309	0.00281371
ENSMUSG00000025323	Sp4	0.428161	0.000284523	0.00281439
ENSMUSG00000060301	2610008E11Rik	0.415303	0.000286864	0.00283322
ENSMUSG00000006191	Cdkal1	0.351987	0.000287599	0.0028376
ENSMUSG00000059439	Bcas3	0.35128	0.00028884	0.00284695
ENSMUSG00000056536	Pign	0.363528	0.0002896	0.00285163
ENSMUSG00000042699	Dhx9	0.34202	0.000293345	0.00288472
1_qC1_3_637_1	NA	0.429443	0.000293457	0.00288472
ENSMUSG00000063663	Brwd3	0.37212	0.000293562	0.00288472
ENSMUSG00000023919	Cenpq	0.430323	0.000294504	0.00289231
ENSMUSG00000006276	Eps15l1	0.353515	0.000294632	0.00289231
ENSMUSG00000052539	Magi3	0.35789	0.000295004	0.00289449
ENSMUSG00000040569	Slc26a7	0.39434	0.00029577	0.00289908
ENSMUSG00000026781	Acbd5	0.327004	0.000296593	0.00290568
ENSMUSG00000021028	Mbip	0.419429	0.000300096	0.00293852
ENSMUSG00000040651	Fam208a	0.364579	0.000301016	0.00294308
ENSMUSG00000059645	Gm7361	0.512323	0.000302113	0.00294946
ENSMUSG00000022897	Dyrk1a	0.33395	0.000302325	0.00294946
ENSMUSG00000022718	Dgcr8	0.299017	0.000302376	0.00294946
ENSMUSG00000040225	Prrc2c	0.296194	0.000305373	0.00297074
ENSMUSG00000085833	Gm13003	0.618745	0.000305663	0.00297207
ENSMUSG00000024943	Smc5	0.350016	0.000306904	0.00297999
ENSMUSG00000110298	NA	0.669398	0.000307827	0.00298713
ENSMUSG00000019831	Wasf1	0.497473	0.000309509	0.00300196
ENSMUSG00000003992	Ssbp2	0.447805	0.000314119	0.00303838
ENSMUSG00000037259	Dzank1	0.683761	0.000316562	0.00305847
ENSMUSG00000021938	Pspc1	0.295644	0.000317019	0.00306105
ENSMUSG00000026153	Fam135a	0.362638	0.000318433	0.00307196
ENSMUSG00000071793	2610005L07Rik	0.795559	0.000318465	0.00307196
ENSMUSG00000021932	Rnaseh2b	0.517054	0.000319643	0.00307874
ENSMUSG00000087455	5330411J11Rik	0.776643	0.000320219	0.00308276
ENSMUSG00000043569	Cldn34c4	0.542576	0.000320767	0.00308651
ENSMUSG00000074852	Hpse2	0.558903	0.000323689	0.00310693
ENSMUSG00000033964	Zbtb41	0.365291	0.000326009	0.0031215
ENSMUSG00000042942	Greb1l	0.487325	0.000326873	0.00312823
ENSMUSG00000061755	Bod1l	0.34278	0.000327437	0.00313083
ENSMUSG00000050730	Arhgap42	0.513698	0.000327925	0.00313222
ENSMUSG00000032336	Nptn	0.292543	0.000330312	0.00315337
ENSMUSG00000025899	Alkbh8	0.370896	0.000332171	0.00316957
ENSMUSG00000073678	Pgap1	0.361515	0.000332802	0.00317248
ENSMUSG00000022383	Ppara	0.547596	0.000333151	0.00317425
ENSMUSG00000092411	NA	0.768922	0.000333848	0.00317851
ENSMUSG00000029911	Ssbp1	0.487794	0.000333926	0.00317851
ENSMUSG00000028134	Ptbp2	0.303589	0.000335658	0.00319031
ENSMUSG00000021047	Nova1	0.634895	0.000337271	0.00320251
ENSMUSG00000032712	2810474O19Rik	0.4527	0.000340465	0.00322968
ENSMUSG00000046272	Olfr1444	0.605547	0.000340849	0.00323165
ENSMUSG00000025199	Chuk	0.384717	0.000341005	0.00323165
ENSMUSG00000019699	Akt3	0.367096	0.000342962	0.00324387
ENSMUSG00000038816	Ctnnal1	0.364837	0.000344018	0.00325227
ENSMUSG00000034780	B3galt1	0.47328	0.000344289	0.00325326
ENSMUSG00000039968	Rsbn1l	0.378154	0.000345633	0.00326278
ENSMUSG00000032719	Sbspon	0.706079	0.000351037	0.00330577
ENSMUSG00000021413	Prpf4b	0.363555	0.000352889	0.0033216
ENSMUSG00000026111	Unc50	0.343749	0.000355828	0.00334744
ENSMUSG00000041360	Pum3	0.394899	0.000356522	0.00334802
ENSMUSG00000020024	Cep83	0.372891	0.000357076	0.00334965
ENSMUSG00000037315	Jade3	0.348687	0.000357978	0.00335649
ENSMUSG00000029238	Clock	0.341605	0.00035973	0.00336653
ENSMUSG00000038725	Pkhd1l1	0.476696	0.000359741	0.00336653
ENSMUSG00000018846	Pank3	0.359984	0.000360358	0.00337069
ENSMUSG00000020017	Hal	0.592147	0.000361449	0.00337926
ENSMUSG00000028578	Caap1	0.460216	0.000362287	0.00338522
ENSMUSG00000072437	Nanos1	0.560152	0.000362435	0.00338522
ENSMUSG00000021171	Esyt2	0.320937	0.000365024	0.0034045
ENSMUSG00000033854	Kcnk10	0.716073	0.000368409	0.00342784
ENSMUSG00000040855	Reps2	0.382276	0.000370375	0.00343955
ENSMUSG00000049044	Rapgef4	0.384558	0.000372037	0.00345169
pi_1700006A11Rik_2	NA	0.553723	0.000373136	0.0034592
ENSMUSG00000024780	Cdc37l1	0.313667	0.000373564	0.00345925
ENSMUSG00000052534	Pbx1	0.430642	0.000373759	0.00345941
ENSMUSG00000106627	Gm21680	0.800955	0.000373958	0.0034596
ENSMUSG00000035024	Ncapd3	0.357425	0.000375487	0.00346879
ENSMUSG00000036893	Ehmt1	0.358508	0.000378117	0.00348811
ENSMUSG00000025780	Itih5	0.378514	0.000379326	0.00349595
ENSMUSG00000102569	NA	0.718491	0.000382384	0.00351746
ENSMUSG00000028248	Pnisr	0.342942	0.000383019	0.00352164
ENSMUSG00000073117	Gm7347	0.755747	0.000387579	0.00355851
ENSMUSG00000041565	L3mbtl4	0.52676	0.000388981	0.0035697
ENSMUSG00000031352	Hccs	0.538961	0.000391083	0.00358204
ENSMUSG00000028273	Pdlim5	0.394836	0.000391247	0.00358204
ENSMUSG00000035158	Mitf	0.480967	0.000394504	0.00361015
ENSMUSG00000029629	Phf14	0.363132	0.000395661	0.00361546
ENSMUSG00000038349	Plcl1	0.673152	0.000395827	0.00361546
ENSMUSG00000053964	Lgals4	0.690221	0.000398204	0.00363205
ENSMUSG00000032468	Armc8	0.334512	0.000399239	0.00363807
ENSMUSG00000073551	Spink13	0.786593	0.000400581	0.00364745
ENSMUSG00000038056	Kmt2c	0.319196	0.000400644	0.00364745
ENSMUSG00000020305	Asb3	0.399805	0.000400924	0.00364829
ENSMUSG00000001998	Ap4e1	0.444874	0.000405334	0.00368261
ENSMUSG00000016477	E2f3	0.427952	0.000405453	0.00368261
ENSMUSG00000040459	Arglu1	0.394559	0.000407344	0.00369634
ENSMUSG00000040774	Cept1	0.457022	0.000408931	0.00370728
ENSMUSG00000059474	Mbtd1	0.342573	0.000409273	0.00370864
ENSMUSG00000035762	Tmem161b	0.373025	0.000410909	0.00372
ENSMUSG00000039701	Usp53	0.392626	0.00041202	0.00372832
ENSMUSG00000044156	Hepacam2	0.525429	0.000413038	0.00373579
ENSMUSG00000062373	Tmem65	0.403894	0.000413286	0.0037363
ENSMUSG00000021365	Nedd9	0.41364	0.000416799	0.0037628
ENSMUSG00000054727	1700013H16Rik	0.394464	0.000417811	0.00377019
ENSMUSG00000020464	Pnpt1	0.47379	0.000427314	0.00384523
7_qD1_9417_1	NA	0.432733	0.000429857	0.0038574
ENSMUSG00000019883	Echdc1	0.414034	0.000432471	0.00387907
ENSMUSG00000021065	Fut8	0.352295	0.000435676	0.00390241
ENSMUSG00000020273	Papolg	0.350879	0.000436803	0.00390711
ENSMUSG00000090110	Cmc4	0.720237	0.000439231	0.00392521
ENSMUSG00000032656	2021-03-03	0.419477	0.000441113	0.0039384
ENSMUSG00000021728	Emb	0.413577	0.000445825	0.003975
ENSMUSG00000033900	Map9	0.475731	0.000450357	0.00401173
ENSMUSG00000067835	NA	0.599857	0.00045103	0.00401588
ENSMUSG00000097632	4930552P12Rik	0.555039	0.000451568	0.00401883
ENSMUSG00000002718	Cse1l	0.333655	0.000455281	0.00404632
ENSMUSG00000042505	Sdhaf3	0.485389	0.000456148	0.00405032
ENSMUSG00000110616	NA	0.758389	0.000456953	0.00405376
ENSMUSG00000028565	Nfia	0.473606	0.000457729	0.0040588
ENSMUSG00000022462	Slc38a2	0.364957	0.000458769	0.00406473
ENSMUSG00000066456	Hmgn3	0.610206	0.000459347	0.00406572
ENSMUSG00000024095	Hnrnpll	0.330415	0.000460683	0.00406935
ENSMUSG00000026341	Actr3	0.364217	0.000460707	0.00406935
ENSMUSG00000086537	Nespas	0.448962	0.000461217	0.00406935
ENSMUSG00000030660	Pik3c2a	0.329772	0.000461222	0.00406935
ENSMUSG00000052917	Senp7	0.383236	0.000461699	0.00407171
ENSMUSG00000030029	Lrig1	0.416595	0.000462473	0.00407669
ENSMUSG00000020063	Sirt1	0.328726	0.000463663	0.00408532
ENSMUSG00000025958	Creb1	0.342269	0.00046432	0.00408925
ENSMUSG00000040747	Cd53	0.610941	0.000465518	0.00409795
ENSMUSG00000019790	Stxbp5	0.303987	0.000467902	0.00411521
ENSMUSG00000024867	Pip5k1b	0.458213	0.000469481	0.00412722
ENSMUSG00000020280	Pus10	0.351887	0.000473638	0.00416189
ENSMUSG00000042408	Zmym6	0.37819	0.000474646	0.00416886
ENSMUSG00000021709	Erbin	0.318316	0.000475582	0.00417331
ENSMUSG00000032560	Dnajc13	0.295339	0.000477115	0.00418039
ENSMUSG00000074182	Znhit6	0.388274	0.000477464	0.00418039
ENSMUSG00000081477	NA	0.740196	0.000477918	0.00418207
ENSMUSG00000022788	Fgd4	0.445293	0.000478572	0.00418272
ENSMUSG00000024259	Slc25a46	0.405431	0.000478718	0.00418272
ENSMUSG00000017376	Nlk	0.416237	0.000479499	0.00418313
13_qA5_156_1	NA	0.425649	0.00048175	0.00419784
ENSMUSG00000103503	NA	0.58745	0.000483891	0.004212
ENSMUSG00000079388	2610042L04Rik	0.787923	0.000485359	0.00422289
ENSMUSG00000025531	Chm	0.453766	0.000488749	0.00424668
ENSMUSG00000021940	Ptpn20	0.399949	0.000488986	0.00424684
ENSMUSG00000060679	Mrps9	0.316129	0.000489529	0.00424966
ENSMUSG00000030846	Tial1	0.313011	0.000492117	0.0042664
ENSMUSG00000025630	Hprt	0.451153	0.000492501	0.00426783
ENSMUSG00000097651	4930461G14Rik	0.483222	0.000496378	0.00428995
ENSMUSG00000052137	Rbm12b2	0.477784	0.000497968	0.00430178
ENSMUSG00000090539	Gm9602	0.695315	0.000499741	0.00431518
ENSMUSG00000028274	Rngtt	0.338618	0.000500387	0.00431884
ENSMUSG00000046138	9930021J03Rik	0.323035	0.000500853	0.00431949
ENSMUSG00000078435	AU041133	0.473365	0.000501023	0.00431949
ENSMUSG00000020362	Cnot6	0.330369	0.000501129	0.00431949
ENSMUSG00000039634	Zfp189	0.351826	0.000503266	0.00433406
ENSMUSG00000020053	Igf1	0.419886	0.000506655	0.00435938
ENSMUSG00000026727	Rsu1	0.406098	0.000508277	0.00436947
ENSMUSG00000044206	Vsig4	0.71538	0.000512202	0.00439738
ENSMUSG00000090793	NA	0.667774	0.000515738	0.00442383
ENSMUSG00000043289	Mei4	0.483862	0.000516999	0.00443269
ENSMUSG00000031755	Bbs2	0.288677	0.00051744	0.00443451
ENSMUSG00000059060	Rad51b	0.541925	0.00052109	0.00445598
ENSMUSG00000045103	Dmd	0.512444	0.000525016	0.0044856
ENSMUSG00000034055	Phka1	0.426263	0.00052715	0.00449823
ENSMUSG00000023025	Larp4	0.313309	0.000530433	0.00452194
ENSMUSG00000017548	Suz12	0.392083	0.000533885	0.00454539
ENSMUSG00000039194	Rlbp1	0.707473	0.000537162	0.00457128
ENSMUSG00000027018	Hat1	0.321092	0.00053881	0.0045833
ENSMUSG00000025094	Slc18a2	0.502624	0.000539205	0.00458466
ENSMUSG00000021815	Mss51	0.508575	0.000540403	0.00458853
ENSMUSG00000031626	Sorbs2	0.45786	0.000540605	0.00458853
ENSMUSG00000054580	Pla2r1	0.560568	0.000541144	0.0045911
ENSMUSG00000085171	D830026I12Rik	0.759842	0.000547802	0.00464152
ENSMUSG00000095195	Gm3005	0.786797	0.000553004	0.00467743
ENSMUSG00000030498	Gas2	0.335051	0.000554419	0.00468736
ENSMUSG00000014075	Tctex1d2	0.496634	0.000556914	0.00470232
ENSMUSG00000019868	Vta1	0.375056	0.000557803	0.00470586
ENSMUSG00000097536	NA	0.431779	0.000558059	0.00470586
ENSMUSG00000039716	Dock3	0.343417	0.000561595	0.00472747
ENSMUSG00000031919	Tmed6	0.425898	0.000563319	0.00473788
ENSMUSG00000032948	Lipi	0.710709	0.000565657	0.00475137
ENSMUSG00000031516	Dctn6	0.361337	0.000568016	0.00476296
ENSMUSG00000051729	Gm5087	0.654196	0.00056925	0.00476919
ENSMUSG00000027180	Fbxo3	0.290182	0.000570698	0.00477926
ENSMUSG00000090643	NA	0.662169	0.000572395	0.00479141
ENSMUSG00000024293	Esco1	0.368871	0.000573611	0.00479952
ENSMUSG00000055436	Srsf11	0.378452	0.000573965	0.00480041
ENSMUSG00000073119	Speer4a	0.631496	0.000574463	0.00480251
ENSMUSG00000026832	Cytip	0.514653	0.000577476	0.00482355
ENSMUSG00000000223	Drp2	0.468152	0.00057819	0.00482744
ENSMUSG00000029920	Smarcad1	0.345992	0.00057948	0.00483199
ENSMUSG00000047496	Rnf152	0.56285	0.000580675	0.00483953
ENSMUSG00000097035	NA	0.602392	0.000580884	0.00483953
ENSMUSG00000016239	Lonrf3	0.346639	0.000582416	0.00484814
ENSMUSG00000046603	Tcaim	0.41949	0.00058454	0.00486237
ENSMUSG00000030766	Arhgap17	0.423101	0.00058523	0.00486532
ENSMUSG00000074149	Gm10634	0.463734	0.000588336	0.00488304
ENSMUSG00000066057	Gm1976	0.464777	0.000588769	0.00488429
ENSMUSG00000024027	Glp1r	0.650009	0.000589528	0.00488851
ENSMUSG00000034327	Kctd9	0.328513	0.000593103	0.0049048
ENSMUSG00000110803	NA	0.703775	0.000593907	0.0049048
ENSMUSG00000034269	Setd5	0.314878	0.000594124	0.0049048
ENSMUSG00000025246	Tbl1x	0.343794	0.000594268	0.0049048
ENSMUSG00000038291	Snx25	0.310284	0.000594612	0.00490555
ENSMUSG00000002731	Prkra	0.336777	0.000595567	0.00491134
ENSMUSG00000032252	Glce	0.322825	0.00059811	0.00493022
ENSMUSG00000021775	Nr1d2	0.327659	0.000599463	0.00493928
ENSMUSG00000003279	Dlgap1	0.484743	0.000600635	0.00494617
ENSMUSG00000025597	Klhl4	0.561496	0.000600808	0.00494617
ENSMUSG00000027353	Mcm8	0.355804	0.000601733	0.00494923
ENSMUSG00000032443	NA	0.434512	0.000601944	0.00494923
ENSMUSG00000022012	Enox1	0.338146	0.000602291	0.00494999
ENSMUSG00000028161	Ppp3ca	0.308704	0.000616979	0.00505149
ENSMUSG00000025269	Apex2	0.593801	0.000618949	0.00506548
ENSMUSG00000020648	Dus4l	0.546964	0.000619426	0.00506725
ENSMUSG00000054519	Zfp867	0.389849	0.000620826	0.00507443
ENSMUSG00000035067	Xkr6	0.45724	0.000626669	0.00511359
ENSMUSG00000024992	Pde6c	0.754015	0.000626965	0.00511385
ENSMUSG00000044763	Trmt10c	0.371724	0.000631259	0.00513675
ENSMUSG00000040570	Rundc3b	0.356489	0.00063151	0.00513675
ENSMUSG00000029823	Luc7l2	0.392321	0.000631622	0.00513675
ENSMUSG00000028252	Ccnc	0.384093	0.000636993	0.00517394
ENSMUSG00000029407	Uso1	0.325707	0.000637898	0.00517868
ENSMUSG00000016833	Mrps18c	0.422456	0.000640641	0.00518839
ENSMUSG00000039233	Tbce	0.338407	0.000642826	0.00520175
ENSMUSG00000020774	Aspa	0.452799	0.000645915	0.00522457
ENSMUSG00000052595	A1cf	0.510049	0.000648027	0.00523512
ENSMUSG00000034160	Ogt	0.354043	0.000648341	0.00523548
ENSMUSG00000022637	Cblb	0.3435	0.000651156	0.00525234
ENSMUSG00000038005	Hpf1	0.366287	0.000651239	0.00525234
ENSMUSG00000102758	Naaladl2	0.463097	0.000651614	0.00525319
ENSMUSG00000068394	Cep152	0.419412	0.000654565	0.0052726
ENSMUSG00000009628	Tex15	0.359583	0.00065494	0.00527343
ENSMUSG00000109936	NA	0.398588	0.000655966	0.00527951
ENSMUSG00000024766	Lipo3	0.433114	0.000657658	0.00528875
ENSMUSG00000027714	Exosc9	0.451419	0.000661115	0.00531215
ENSMUSG00000045751	Mms22l	0.375727	0.000662671	0.00532245
ENSMUSG00000041415	Dicer1	0.380137	0.000663727	0.00532873
ENSMUSG00000015189	Casd1	0.39374	0.000672239	0.00538383
ENSMUSG00000039531	Zufsp	0.360327	0.000672251	0.00538383
ENSMUSG00000053580	Tanc2	0.350634	0.000676077	0.00540778
ENSMUSG00000031201	Brcc3	0.52441	0.000676403	0.00540817
ENSMUSG00000026511	Srp9	0.560323	0.000677368	0.00541366
ENSMUSG00000036879	Phkb	0.369037	0.000680618	0.00543069
ENSMUSG00000083923	NA	0.692778	0.000682917	0.0054468
ENSMUSG00000012483	Rpa3	0.482943	0.000683366	0.00544815
ENSMUSG00000087526	Gm33155	0.574358	0.000685187	0.00545819
ENSMUSG00000032263	Bckdhb	0.48062	0.000685784	0.00546071
ENSMUSG00000019971	Cep290	0.343685	0.000687183	0.00546961
ENSMUSG00000021764	Ndufs4	0.315954	0.000691027	0.0054957
ENSMUSG00000026784	Pdss1	0.484195	0.000691631	0.00549732
ENSMUSG00000037847	Nmrk1	0.624584	0.000693417	0.00550345
ENSMUSG00000021508	Cxcl14	0.680371	0.000693887	0.00550493
ENSMUSG00000023066	Rttn	0.314243	0.000694294	0.00550591
ENSMUSG00000096967	NA	0.654931	0.00069776	0.00552663
ENSMUSG00000069475	NA	0.723482	0.000703688	0.00556225
ENSMUSG00000111375	A830010M20Rik	0.446418	0.000704926	0.00556977
ENSMUSG00000021973	Micu2	0.368164	0.00070706	0.0055821
ENSMUSG00000071337	Tia1	0.395198	0.000708857	0.00559174
ENSMUSG00000047866	Lonp2	0.288299	0.000715288	0.00563333
ENSMUSG00000054469	Lclat1	0.322929	0.000722157	0.00568282
ENSMUSG00000033904	Ccp110	0.291852	0.000722733	0.00568505
ENSMUSG00000054072	Iigp1	0.652469	0.000724983	0.00570044
ENSMUSG00000026004	Kansl1l	0.331357	0.000725837	0.00570485
ENSMUSG00000028013	Ppa2	0.262286	0.000730477	0.00573205
ENSMUSG00000022833	Ccdc14	0.330357	0.000731984	0.00573692
ENSMUSG00000034573	Ptpn13	0.319875	0.000732858	0.00574105
ENSMUSG00000038206	Fbxo8	0.365171	0.000733101	0.00574105
ENSMUSG00000099825	1810012K16Rik	0.660698	0.000734955	0.00575093
ENSMUSG00000032827	Ppp1r9a	0.391052	0.000738539	0.00577433
ENSMUSG00000030257	Srgap3	0.337479	0.000741563	0.00579099
ENSMUSG00000060180	Myh13	0.722705	0.000743635	0.0058025
ENSMUSG00000023800	Tiam2	0.404854	0.000744346	0.00580572
ENSMUSG00000032745	Gpbp1	0.288235	0.000745732	0.0058142
ENSMUSG00000026276	2021-09-02	0.342475	0.000749094	0.00583106
ENSMUSG00000042104	Uggt2	0.348206	0.00075436	0.00586499
ENSMUSG00000074415	3110039I08Rik	0.450142	0.00075559	0.00586752
ENSMUSG00000027981	Rnpc3	0.401762	0.00075699	0.00587604
ENSMUSG00000072592	Gm10373	0.6189	0.000757846	0.00588034
ENSMUSG00000106023	NA	0.534294	0.000759123	0.0058879
ENSMUSG00000049690	Nckap5	0.510292	0.000763034	0.00591587
ENSMUSG00000063200	Nol7	0.399734	0.000773074	0.00598893
ENSMUSG00000078247	Airn	0.536066	0.000773685	0.00599128
ENSMUSG00000022300	Dcaf13	0.348174	0.000786143	0.00607083
ENSMUSG00000029207	Apbb2	0.436071	0.000787864	0.00607419
ENSMUSG00000026737	Pip4k2a	0.386895	0.000792591	0.0060964
ENSMUSG00000034109	Golim4	0.51163	0.000797064	0.00612595
ENSMUSG00000025586	Cpeb1	0.380187	0.000799176	0.00613975
ENSMUSG00000020572	Nampt	0.306969	0.000799548	0.00614019
ENSMUSG00000027834	Serpini1	0.439915	0.000807545	0.0061845
ENSMUSG00000039706	Ldb2	0.535523	0.000809371	0.00619604
ENSMUSG00000056268	Dennd1b	0.300715	0.000811308	0.00620803
ENSMUSG00000035069	Oma1	0.415565	0.000811976	0.00620823
ENSMUSG00000024098	Twsg1	0.377094	0.000812241	0.00620823
ENSMUSG00000037685	Atp8a1	0.408393	0.000813495	0.00621537
ENSMUSG00000027006	Dnajc10	0.335661	0.000818257	0.00624118
ENSMUSG00000104201	NA	0.767409	0.000818478	0.00624118
ENSMUSG00000042705	Commd10	0.395365	0.000819364	0.00624548
ENSMUSG00000028649	Macf1	0.297774	0.000823488	0.00626954
ENSMUSG00000040389	Wdr47	0.303306	0.000825972	0.00628353
ENSMUSG00000042595	Fam199x	0.461136	0.00083022	0.00630351
ENSMUSG00000067700	Gm5862	0.726545	0.000832851	0.00631676
ENSMUSG00000005202	Shbg	0.599924	0.000832941	0.00631676
ENSMUSG00000025326	Ube3a	0.335906	0.000838399	0.00635463
ENSMUSG00000020463	Ppp4r3b	0.364994	0.000845127	0.00639623
ENSMUSG00000066842	Hmcn1	0.555849	0.00084849	0.00641467
ENSMUSG00000022364	Tbc1d31	0.28712	0.000857528	0.00647041
ENSMUSG00000097616	1110019D14Rik	0.457488	0.000858102	0.00647223
ENSMUSG00000030172	Erc1	0.399196	0.000860783	0.00648742
ENSMUSG00000021113	Snapc1	0.429574	0.000862512	0.00649289
ENSMUSG00000043154	Ppp2r3a	0.328966	0.000865714	0.00651195
ENSMUSG00000018995	Nars2	0.414595	0.000867021	0.00651674
ENSMUSG00000034858	Fam214a	0.297555	0.000867834	0.00651835
ENSMUSG00000097589	Dleu2	0.406805	0.000872272	0.00654538
ENSMUSG00000083879	NA	0.721461	0.000872852	0.00654538
ENSMUSG00000062791	Gm382	0.451222	0.000875089	0.00655217
ENSMUSG00000007827	Ankrd26	0.451115	0.000889188	0.00664225
ENSMUSG00000074715	Ccl28	0.680973	0.000893305	0.00666277
ENSMUSG00000063317	Usp31	0.331169	0.000895659	0.00667776
ENSMUSG00000024817	Uhrf2	0.321846	0.000897806	0.0066912
ENSMUSG00000021470	Ercc6l2	0.365126	0.000902322	0.00672228
ENSMUSG00000045624	Esf1	0.373801	0.000906416	0.00674502
ENSMUSG00000027427	Polr3f	0.359323	0.000914338	0.00678838
ENSMUSG00000018651	Tada2a	0.380664	0.000915278	0.00679276
ENSMUSG00000017421	Zfp207	0.303075	0.0009202	0.00682669
ENSMUSG00000026196	Bard1	0.34163	0.000925006	0.00685145
ENSMUSG00000020419	Hormad2	0.323157	0.000925581	0.00685145
ENSMUSG00000035726	Supt16	0.325449	0.000926517	0.00685145
ENSMUSG00000041921	Metap1d	0.452575	0.000927322	0.00685337
ENSMUSG00000037266	Rsrp1	0.431659	0.000928099	0.0068539
ENSMUSG00000101042	NA	0.65261	0.000929163	0.00685915
ENSMUSG00000032420	Nt5e	0.364123	0.000933284	0.00687528
ENSMUSG00000027522	Stx16	0.363085	0.000933471	0.00687528
ENSMUSG00000078612	Fyb2	0.400037	0.000933975	0.00687529
ENSMUSG00000035171	1110059E24Rik	0.400153	0.000940493	0.00691129
ENSMUSG00000086040	Wipf3	0.419995	0.000942334	0.0069222
ENSMUSG00000031954	Cfdp1	0.32699	0.000951505	0.00698693
ENSMUSG00000025817	Nudt5	0.371091	0.000951868	0.00698696
ENSMUSG00000073062	Zxdb	0.568651	0.000955541	0.00700598
ENSMUSG00000027274	Mkks	0.411024	0.000959832	0.00703213
ENSMUSG00000059482	2610301B20Rik	0.379646	0.000961567	0.00704219
ENSMUSG00000090112	Shprh	0.334445	0.000962393	0.00704367
ENSMUSG00000022893	Adamts1	0.624871	0.000972846	0.00710755
ENSMUSG00000101755	NA	0.707916	0.000973051	0.00710755
ENSMUSG00000074785	Plxnc1	0.314157	0.000976053	0.0071268
ENSMUSG00000017978	Cadps2	0.401836	0.000980102	0.00714562
ENSMUSG00000049493	Pls1	0.494096	0.000981459	0.00715284
ENSMUSG00000024299	Adamts10	0.522515	0.000983994	0.0071668
ENSMUSG00000109827	Gm6213	0.707123	0.000984113	0.0071668
ENSMUSG00000046709	Mapk10	0.375767	0.00098489	0.00716867
ENSMUSG00000036768	Kif15	0.293159	0.000988046	0.00718468
ENSMUSG00000026723	Trdmt1	0.429797	0.000992092	0.00720063
ENSMUSG00000041476	Smpx	0.500307	0.00100092	0.0072539
ENSMUSG00000095294	Gm21119	0.633516	0.00100207	0.00725678
ENSMUSG00000039629	Strip2	0.378421	0.00101089	0.00730708
ENSMUSG00000033186	Mzt1	0.480458	0.00101236	0.00731226
ENSMUSG00000060429	Sntb1	0.720225	0.00101805	0.00734515
ENSMUSG00000048490	Nrip1	0.340851	0.00102548	0.00739053
ENSMUSG00000030670	Cyp2r1	0.456639	0.00102589	0.00739077
ENSMUSG00000033991	Ttc37	0.369106	0.00102899	0.00741036
ENSMUSG00000087370	Tmem170b	0.396717	0.00103353	0.00743475
ENSMUSG00000084616	NA	0.616658	0.00103457	0.00743933
ENSMUSG00000042272	Sestd1	0.325773	0.00103659	0.00744443
ENSMUSG00000043003	Rasef	0.375766	0.00103668	0.00744443
ENSMUSG00000028289	Epha7	0.405963	0.00103701	0.00744443
ENSMUSG00000015214	Mtmr1	0.349838	0.00103808	0.00744544
ENSMUSG00000069135	Fgfr1op	0.328302	0.0010401	0.00745524
ENSMUSG00000031241	Tbx22	0.441607	0.00104021	0.00745524
ENSMUSG00000043850	Clrn1	0.622058	0.00104503	0.00748152
ENSMUSG00000019897	Ccdc59	0.388643	0.00104561	0.00748288
ENSMUSG00000039197	Adk	0.345593	0.00105404	0.00753765
ENSMUSG00000096426	NA	0.620731	0.0010635	0.00759416
ENSMUSG00000030016	Zfp638	0.310361	0.00107069	0.00762587
ENSMUSG00000024597	Slc12a2	0.311998	0.00107288	0.00763588
ENSMUSG00000025747	Tyms	0.550828	0.00107461	0.00764542
ENSMUSG00000085084	4930570G19Rik	0.368208	0.0010755	0.00764612
ENSMUSG00000028378	Ptgr1	0.368858	0.00107749	0.00765039
ENSMUSG00000055320	Tead1	0.360761	0.00108092	0.00766779
ENSMUSG00000024726	Carnmt1	0.473796	0.00108848	0.00770738
ENSMUSG00000045555	Mettl24	0.67542	0.00109172	0.00772467
14_qA3_3095_1	NA	0.345541	0.00109454	0.00773902
ENSMUSG00000045404	Kcnk13	0.435216	0.00109513	0.00774036
ENSMUSG00000025104	Hdgfl3	0.273019	0.00109711	0.00774805
ENSMUSG00000029328	Hnrnpdl	0.331141	0.00109734	0.00774805
ENSMUSG00000034177	Rnf43	0.464979	0.00109741	0.00774805
ENSMUSG00000010505	Myt1	0.534267	0.00110566	0.00779494
ENSMUSG00000022663	Atg3	0.322836	0.00110699	0.00780152
ENSMUSG00000009585	Apobec3	0.475567	0.00110976	0.00780968
ENSMUSG00000019774	Mtrf1l	0.517116	0.00111718	0.00785342
ENSMUSG00000027555	Car13	0.733349	0.00112109	0.0078695
ENSMUSG00000030691	Fchsd2	0.348533	0.00112425	0.00788598
ENSMUSG00000022701	Ccdc191	0.366457	0.00113148	0.00792812
ENSMUSG00000049775	Tmsb4x	0.353035	0.0011345	0.00793784
ENSMUSG00000079584	Gm364	0.342765	0.0011345	0.00793784
ENSMUSG00000035933	Cog5	0.318863	0.00113524	0.00794018
ENSMUSG00000024174	Pot1b	0.454722	0.00113994	0.00796729
ENSMUSG00000025525	Apool	0.462183	0.00114241	0.00798165
ENSMUSG00000030491	Tdrd12	0.276321	0.00114487	0.00799023
ENSMUSG00000031592	Pcm1	0.317709	0.00114915	0.00801152
ENSMUSG00000075591	NA	0.505426	0.00115094	0.00801822
ENSMUSG00000020076	Ddx50	0.306136	0.00115311	0.00803045
ENSMUSG00000025949	Pikfyve	0.30546	0.00115451	0.00803443
ENSMUSG00000098318	Lockd	0.713585	0.00115529	0.00803698
ENSMUSG00000025887	Casp12	0.673356	0.00115713	0.00804402
ENSMUSG00000037386	Rims2	0.312766	0.00115988	0.00806024
ENSMUSG00000063108	Zfp26	0.679043	0.00116224	0.00807141
ENSMUSG00000000001	Gnai3	0.26694	0.00116231	0.00807141
ENSMUSG00000031325	4930519F16Rik	0.531467	0.00116353	0.00807696
ENSMUSG00000090272	Mndal	0.695934	0.00116748	0.00810079
ENSMUSG00000038344	Txlng	0.387186	0.00116779	0.00810079
ENSMUSG00000110369	NA	0.721077	0.00117052	0.00811677
ENSMUSG00000062202	Btbd9	0.380435	0.00117239	0.00812688
ENSMUSG00000022811	Zfp148	0.303253	0.00117316	0.00812745
ENSMUSG00000026977	2021-03-07	0.327202	0.00117331	0.00812745
ENSMUSG00000049476	NA	0.470357	0.00117752	0.00815368
ENSMUSG00000036273	Lrrk2	0.348282	0.00117897	0.00816081
ENSMUSG00000053279	Aldh1a1	0.39644	0.00117983	0.00816385
ENSMUSG00000057329	Bcl2	0.495584	0.00118911	0.00821348
ENSMUSG00000085631	9630028H03Rik	0.673993	0.00119236	0.00823299
ENSMUSG00000070621	NA	0.691202	0.00120402	0.00830465
ENSMUSG00000075014	NA	0.375564	0.00120907	0.00832978
ENSMUSG00000054752	Fsd1l	0.347579	0.00120938	0.00832978
ENSMUSG00000024679	Ms4a6d	0.672369	0.00121567	0.00837016
ENSMUSG00000041696	Rasl12	0.454722	0.00122304	0.00841003
ENSMUSG00000037286	Stag1	0.307278	0.00122319	0.00841003
ENSMUSG00000026309	Ilkap	0.367328	0.00122724	0.00843491
ENSMUSG00000041180	Hectd2	0.315659	0.00122866	0.00844166
ENSMUSG00000033713	Foxn3	0.323335	0.0012312	0.00845612
ENSMUSG00000085433	Gm16001	0.465066	0.00123307	0.00846598
ENSMUSG00000037236	Matr3	0.334648	0.00123528	0.0084746
ENSMUSG00000056144	Trim34a	0.666766	0.00123599	0.0084746
ENSMUSG00000025894	Aasdhppt	0.296589	0.00123607	0.0084746
ENSMUSG00000022822	Abcc5	0.355585	0.00123913	0.00849255
ENSMUSG00000032110	Acrv1	0.487916	0.00124434	0.00852231
ENSMUSG00000007613	Tgfbr1	0.32983	0.00125522	0.00858179
ENSMUSG00000019877	Serinc1	0.327111	0.00125525	0.00858179
ENSMUSG00000032293	Ireb2	0.352056	0.00125645	0.00858408
ENSMUSG00000022868	Ahsg	0.678107	0.00125926	0.00859722
ENSMUSG00000085500	Gm16976	0.500284	0.00125987	0.00859838
ENSMUSG00000097277	2900076A07Rik	0.578794	0.00126292	0.00861024
ENSMUSG00000038822	Hace1	0.320039	0.00126294	0.00861024
ENSMUSG00000060227	Casc4	0.357736	0.0012635	0.00861105
ENSMUSG00000016200	Syt14	0.342551	0.0012642	0.00861255
ENSMUSG00000040213	Kyat3	0.395506	0.00126958	0.00863433
ENSMUSG00000073116	Gm10471	0.644939	0.001273	0.00865153
ENSMUSG00000027955	Fam198b	0.447701	0.00127387	0.00865233
ENSMUSG00000041741	Pde3a	0.533912	0.00127401	0.00865233
ENSMUSG00000054414	Slc30a7	0.355273	0.00127599	0.00866272
ENSMUSG00000063760	Rnf217	0.335889	0.00128089	0.00868082
ENSMUSG00000050312	Nsun3	0.344072	0.00129081	0.00873282
ENSMUSG00000091450	Vmn2r11	0.605031	0.00129659	0.00876288
ENSMUSG00000027351	Spred1	0.356436	0.0012973	0.00876456
ENSMUSG00000109688	NA	0.657615	0.00130197	0.00878999
ENSMUSG00000054263	Lifr	0.474483	0.00130514	0.00880834
ENSMUSG00000034066	Farp2	0.327787	0.00130776	0.00881989
ENSMUSG00000054556	NA	0.687876	0.00131209	0.00884494
ENSMUSG00000022770	Dlg1	0.327958	0.00131411	0.00884738
ENSMUSG00000028180	Zranb2	0.29405	0.00132269	0.00889282
ENSMUSG00000004637	Wwox	0.382613	0.00132472	0.0089034
ENSMUSG00000031129	Slc9a9	0.461097	0.00132736	0.00891806
ENSMUSG00000062421	Arf2	0.324153	0.00132808	0.00891983
ENSMUSG00000064349	NA	0.508973	0.00133274	0.00894489
ENSMUSG00000036916	Zfp280c	0.372511	0.00133403	0.00895051
ENSMUSG00000021209	Ppp4r4	0.292018	0.0013372	0.00896558
ENSMUSG00000030509	Asb7	0.319532	0.00133906	0.00897493
ENSMUSG00000042476	Abcb4	0.521187	0.00134524	0.00901017
ENSMUSG00000024290	Rock1	0.33084	0.00134862	0.00902654
ENSMUSG00000079606	Gm595	0.46199	0.0013494	0.00902869
ENSMUSG00000022978	Mis18a	0.386143	0.00135936	0.00908593
ENSMUSG00000062345	Serpinb2	0.714538	0.00136647	0.00912407
ENSMUSG00000019990	Pde7b	0.450679	0.00137044	0.00914739
ENSMUSG00000091378	NA	0.475545	0.00137101	0.00914805
ENSMUSG00000044749	Abca6	0.425123	0.00137338	0.00915762
ENSMUSG00000031508	Ankrd10	0.303421	0.0013758	0.0091703
ENSMUSG00000058056	Palld	0.383875	0.00137623	0.0091703
ENSMUSG00000111535	NA	0.69902	0.00137746	0.00917534
ENSMUSG00000058114	Olfr127	0.481713	0.00138891	0.00922898
ENSMUSG00000032235	Ice2	0.31607	0.00139353	0.00924711
ENSMUSG00000090386	Mir99ahg	0.458558	0.0013943	0.00924711
ENSMUSG00000054488	NA	0.677652	0.00140055	0.00928148
ENSMUSG00000029322	Plac8	0.548364	0.00140385	0.00930014
ENSMUSG00000041215	Yeats2	0.30482	0.00140648	0.0093144
ENSMUSG00000040250	Ints13	0.308072	0.00141528	0.00936424
ENSMUSG00000026516	Nvl	0.306052	0.00141559	0.00936424
ENSMUSG00000042348	Arl15	0.451212	0.00142202	0.00939171
ENSMUSG00000096929	A330023F24Rik	0.437857	0.00143328	0.0094564
ENSMUSG00000004319	Clcn3	0.279846	0.00143732	0.00947344
ENSMUSG00000023852	Chd1	0.265042	0.00144016	0.00948591
ENSMUSG00000056220	Pla2g4a	0.435247	0.0014476	0.00952183
ENSMUSG00000098098	Bvht	0.645871	0.00144838	0.00952377
ENSMUSG00000024041	Cryaa	0.704167	0.00145369	0.00955541
ENSMUSG00000085894	NA	0.637251	0.00145421	0.0095556
ENSMUSG00000109980	NA	0.688076	0.00146825	0.00962581
ENSMUSG00000000085	Scmh1	0.2898	0.00146836	0.00962581
ENSMUSG00000010841	1700006E09Rik	0.451905	0.00147337	0.00964891
ENSMUSG00000022704	Qtrt2	0.367631	0.00147804	0.00967624
ENSMUSG00000058420	Syt17	0.511275	0.00147868	0.00967711
ENSMUSG00000023977	Ubr2	0.307616	0.00147939	0.00967852
ENSMUSG00000038446	Cdc40	0.3455	0.0014874	0.00972765
ENSMUSG00000022887	Masp1	0.454286	0.00149478	0.00976935
ENSMUSG00000056342	Usp34	0.309379	0.00150673	0.00983425
ENSMUSG00000090671	NA	0.712737	0.00150798	0.00983432
ENSMUSG00000000365	Rnf17	0.283266	0.00150826	0.00983432
ENSMUSG00000032839	Trpc1	0.339529	0.00152021	0.00990557
ENSMUSG00000046519	Golph3l	0.331924	0.00153451	0.00998537
ENSMUSG00000049281	Scn3b	0.624166	0.00153925	0.0100011
ENSMUSG00000028211	Trp53inp1	0.337939	0.00154144	0.0100104
ENSMUSG00000002297	Dbf4	0.337931	0.00154331	0.0100179
ENSMUSG00000001173	Ocrl	0.403865	0.00154505	0.0100237
ENSMUSG00000022139	Mbnl2	0.31642	0.00155137	0.0100513
ENSMUSG00000097316	Gm10516	0.509933	0.00155412	0.0100658
ENSMUSG00000056367	Actr3b	0.493784	0.00155483	0.0100671
ENSMUSG00000067430	Zfp763	0.454035	0.00155668	0.010075
ENSMUSG00000048874	Phf3	0.311101	0.00155832	0.0100783
ENSMUSG00000043668	Tox3	0.590973	0.00155917	0.0100783
ENSMUSG00000099938	C030007H22Rik	0.669921	0.00156213	0.0100841
ENSMUSG00000039601	Rcan2	0.531745	0.00157364	0.0101482
ENSMUSG00000036792	Mbd5	0.423583	0.00158943	0.01023
ENSMUSG00000016458	Wt1	0.306602	0.0015901	0.01023
ENSMUSG00000086370	Ftx	0.508323	0.00159112	0.0102304
ENSMUSG00000109636	NA	0.699043	0.00159946	0.0102806
ENSMUSG00000058152	Chsy3	0.567883	0.00160089	0.0102865
ENSMUSG00000020594	Pum2	0.340878	0.00160157	0.0102874
ENSMUSG00000039047	Pigk	0.276397	0.00160422	0.010301
ENSMUSG00000041426	Hibch	0.447746	0.00160913	0.0103211
ENSMUSG00000005034	Prkacb	0.336089	0.0016092	0.0103211
ENSMUSG00000027534	Snx16	0.603654	0.00162512	0.0104078
ENSMUSG00000029228	Lnx1	0.443219	0.00162626	0.0104082
ENSMUSG00000042447	Mios	0.294166	0.00162807	0.0104129
ENSMUSG00000021747	4930452B06Rik	0.331568	0.00163559	0.0104507
ENSMUSG00000031910	Has3	0.410658	0.001641	0.0104749
ENSMUSG00000036934	4921524J17Rik	0.376927	0.00164843	0.0105151
ENSMUSG00000101928	LOC105247282	0.679336	0.0016509	0.0105222
ENSMUSG00000042354	Gnl3	0.318844	0.00165221	0.0105223
ENSMUSG00000034998	Foxn2	0.32567	0.00165511	0.0105339
ENSMUSG00000054737	Zfp182	0.52586	0.00166422	0.010578
ENSMUSG00000079641	Rpl39	0.457565	0.00167199	0.0106204
ENSMUSG00000002881	Nab1	0.388455	0.00167259	0.0106208
ENSMUSG00000070544	Top1	0.308639	0.00167426	0.0106279
ENSMUSG00000057363	Uxs1	0.279228	0.00167693	0.0106413
ENSMUSG00000024548	Setbp1	0.436777	0.00167849	0.0106443
ENSMUSG00000027281	Slx4ip	0.380139	0.00168271	0.0106676
ENSMUSG00000097049	6530411M01Rik	0.619059	0.00168632	0.010687
ENSMUSG00000025665	Rps6ka6	0.375775	0.00169745	0.0107411
ENSMUSG00000060771	Tsga10	0.337771	0.00169987	0.0107518
ENSMUSG00000066273	Olfr33	0.662262	0.00170105	0.0107558
ENSMUSG00000026014	Raph1	0.342852	0.0017063	0.0107855
ENSMUSG00000029676	Pot1a	0.390163	0.00171056	0.0108086
ENSMUSG00000029185	Fam114a1	0.432377	0.00171869	0.0108527
ENSMUSG00000022881	Rfc4	0.303771	0.00173385	0.0109246
ENSMUSG00000054003	Tdrd9	0.243201	0.00173469	0.0109258
ENSMUSG00000021027	Ralgapa1	0.323477	0.00173575	0.010929
ENSMUSG00000102595	NA	0.487535	0.00174207	0.0109511
ENSMUSG00000109583	NA	0.625304	0.00174699	0.0109748
ENSMUSG00000028256	Odf2l	0.310385	0.00175406	0.0110157
ENSMUSG00000021555	Naa35	0.276528	0.00175591	0.0110237
ENSMUSG00000091183	Gm5141	0.42823	0.00175721	0.0110284
ENSMUSG00000028986	Klhl7	0.29491	0.00176356	0.0110575
ENSMUSG00000030616	Sytl2	0.408982	0.00176912	0.011088
ENSMUSG00000041444	Arhgap32	0.32445	0.00177469	0.011113
ENSMUSG00000035164	Zc3h12c	0.30439	0.00177577	0.0111162
ENSMUSG00000022987	Zfp641	0.538809	0.00177677	0.0111183
ENSMUSG00000031591	Asah1	0.370644	0.00178196	0.011137
ENSMUSG00000035472	Slc25a21	0.410618	0.00178352	0.0111431
ENSMUSG00000030180	Kdm5a	0.276732	0.00178465	0.0111466
ENSMUSG00000047720	4922502D21Rik	0.458348	0.00178576	0.0111499
ENSMUSG00000037138	Aff3	0.348942	0.00180183	0.0112179
ENSMUSG00000040118	Cacna2d1	0.486951	0.00180938	0.011249
ENSMUSG00000020859	Spag9	0.275052	0.00182593	0.0113316
ENSMUSG00000028820	Sfpq	0.258756	0.00182799	0.011339
ENSMUSG00000039068	Zzz3	0.264863	0.00182896	0.011339
ENSMUSG00000070327	Rnf213	0.342199	0.00183662	0.0113689
ENSMUSG00000024795	Kif20b	0.326849	0.00183724	0.0113691
ENSMUSG00000021619	Atg10	0.474094	0.00183998	0.0113825
ENSMUSG00000094460	LOC105245675	0.70478	0.00185265	0.0114353
ENSMUSG00000022993	4930415O20Rik	0.490434	0.00185461	0.0114439
ENSMUSG00000075376	Rc3h2	0.291282	0.00185614	0.0114496
ENSMUSG00000040785	Ttc3	0.335515	0.00185785	0.0114538
ENSMUSG00000039304	Tnfsf10	0.705061	0.001858	0.0114538
ENSMUSG00000002845	Tmem39a	0.324611	0.00186241	0.0114737
ENSMUSG00000030199	Etv6	0.361627	0.0018673	0.0114962
ENSMUSG00000031367	Ap1s2	0.407046	0.00187782	0.011546
ENSMUSG00000020220	Vps13d	0.273683	0.00187888	0.011546
ENSMUSG00000037022	Mmaa	0.399213	0.0018866	0.0115897
ENSMUSG00000021111	Papola	0.24951	0.00188774	0.01159
ENSMUSG00000024072	Yipf4	0.287692	0.00188904	0.01159
ENSMUSG00000027306	Nusap1	0.330666	0.0018898	0.0115911
ENSMUSG00000043556	Fbxl7	0.560279	0.00189119	0.0115959
ENSMUSG00000030237	Slco1a4	0.45836	0.00189218	0.0115983
ENSMUSG00000026082	Rev1	0.286887	0.001893	0.0115997
ENSMUSG00000029634	Rnf6	0.271609	0.00189803	0.0116235
ENSMUSG00000019726	Lyst	0.299708	0.00191524	0.0117212
ENSMUSG00000049387	Cox7b2	0.325813	0.00191739	0.0117307
ENSMUSG00000022136	Dnajc3	0.274314	0.00192323	0.0117442
ENSMUSG00000034795	Ccdc122	0.333005	0.0019272	0.0117611
ENSMUSG00000035305	Ror1	0.441824	0.0019286	0.0117659
ENSMUSG00000020386	Sar1b	0.353854	0.00193423	0.0117965
ENSMUSG00000021569	Trip13	0.348099	0.00194837	0.0118716
ENSMUSG00000111097	NA	0.627887	0.00195333	0.0118832
ENSMUSG00000030157	Clec2d	0.495034	0.00195997	0.0119162
ENSMUSG00000035367	Rmi1	0.375522	0.00196396	0.0119322
ENSMUSG00000040624	Plekhg1	0.300563	0.00196448	0.0119322
ENSMUSG00000004980	Hnrnpa2b1	0.331416	0.00196507	0.0119322
ENSMUSG00000031925	Maml2	0.500089	0.00198701	0.0120504
ENSMUSG00000056579	Tug1	0.304098	0.00199577	0.012095
ENSMUSG00000021549	Rasa1	0.279085	0.0019976	0.0120957
ENSMUSG00000073639	Rab18	0.344097	0.00200487	0.0121301
ENSMUSG00000037944	Ccr7	0.583884	0.00200514	0.0121301
ENSMUSG00000047940	Stpg2	0.353344	0.00200807	0.012144
ENSMUSG00000021134	Srsf5	0.281802	0.00201004	0.0121483
ENSMUSG00000001630	Stk38l	0.381945	0.00201228	0.0121483
ENSMUSG00000104651	NA	0.706334	0.00203111	0.0122395
ENSMUSG00000037921	Ddx60	0.409672	0.00203142	0.0122395
ENSMUSG00000038371	Sbf2	0.261776	0.00204585	0.0123112
ENSMUSG00000068522	Aard	0.302328	0.00206228	0.0123783
ENSMUSG00000037437	Adam32	0.251827	0.00206291	0.0123783
ENSMUSG00000000295	Hddc2	0.477956	0.00206337	0.0123783
ENSMUSG00000072872	Rybp	0.316352	0.00206663	0.0123941
ENSMUSG00000021958	Pinx1	0.313734	0.00206764	0.0123963
ENSMUSG00000021417	Eci2	0.435444	0.00207306	0.0124173
ENSMUSG00000050029	Rap2c	0.405285	0.00209582	0.0125217
ENSMUSG00000062232	Rapgef2	0.327369	0.00210537	0.0125682
ENSMUSG00000029212	Gabrb1	0.535168	0.00210966	0.0125888
ENSMUSG00000006599	Gtf2h1	0.248855	0.00211045	0.0125888
ENSMUSG00000001891	Ugp2	0.316732	0.00211317	0.0125916
ENSMUSG00000028530	Jak1	0.276874	0.00212011	0.0126213
ENSMUSG00000044155	Lsm8	0.408697	0.00212697	0.0126544
ENSMUSG00000039167	Adgrl4	0.591797	0.00212948	0.0126636
ENSMUSG00000041058	Wwp1	0.39953	0.00213182	0.0126716
ENSMUSG00000044308	Ubr3	0.282679	0.00213256	0.0126721
ENSMUSG00000014313	Cox6c	0.339176	0.00213562	0.0126864
ENSMUSG00000040520	Manea	0.311407	0.00214515	0.0127314
ENSMUSG00000020644	Id2	0.440655	0.00214915	0.0127504
ENSMUSG00000028034	Fubp1	0.244974	0.00215261	0.012764
ENSMUSG00000031337	Mtm1	0.395868	0.00216357	0.012825
ENSMUSG00000087475	4933406I18Rik	0.397786	0.0021687	0.0128476
ENSMUSG00000020598	Nrcam	0.496397	0.00217236	0.0128615
ENSMUSG00000111028	NA	0.337368	0.00217764	0.0128888
ENSMUSG00000037784	Dzip1l	0.567722	0.00221133	0.0130683
ENSMUSG00000007617	Homer1	0.299755	0.0022169	0.0130972
ENSMUSG00000027828	Ssr3	0.309218	0.0022177	0.013098
ENSMUSG00000035683	Melk	0.431794	0.00222513	0.0131339
ENSMUSG00000020134	Peli1	0.388131	0.00223386	0.0131814
ENSMUSG00000087177	E130307A14Rik	0.376308	0.0022365	0.013189
ENSMUSG00000031357	Syap1	0.362609	0.00224652	0.013236
ENSMUSG00000090641	Zfp712	0.383378	0.00225136	0.0132525
ENSMUSG00000036435	Exoc1	0.29532	0.00225538	0.0132721
ENSMUSG00000039852	Rere	0.354828	0.00226015	0.0132962
ENSMUSG00000027115	Kif18a	0.30963	0.00227307	0.013352
ENSMUSG00000059900	Tmem40	0.579562	0.00227565	0.0133631
ENSMUSG00000002459	Rgs20	0.61228	0.00227881	0.0133776
ENSMUSG00000109156	NA	0.383222	0.0022897	0.0134334
ENSMUSG00000037270	4932438A13Rik	0.289498	0.00231231	0.0135538
ENSMUSG00000055780	Usp26	0.378954	0.00231588	0.0135679
3_qA3_2052_2	NA	0.488158	0.00231907	0.013568
ENSMUSG00000019802	Sec63	0.336039	0.00232329	0.0135854
ENSMUSG00000029176	Anapc4	0.308353	0.00232632	0.0135958
ENSMUSG00000061731	Ext1	0.394314	0.00233094	0.0136178
ENSMUSG00000059820	AU019823	0.349671	0.00233445	0.013626
ENSMUSG00000104116	NA	0.492472	0.0023372	0.0136339
ENSMUSG00000010911	Apip	0.351436	0.00234335	0.0136566
ENSMUSG00000041658	Rragb	0.357851	0.00234389	0.0136566
ENSMUSG00000047022	Mipol1	0.305618	0.0023545	0.0137061
ENSMUSG00000036712	Cyld	0.300239	0.00236827	0.0137656
ENSMUSG00000038608	Dock10	0.517632	0.00237155	0.0137805
ENSMUSG00000063458	Lrmda	0.462675	0.00237279	0.0137836
ENSMUSG00000027770	Dhx36	0.27201	0.00237395	0.0137845
ENSMUSG00000055065	Ddx17	0.248672	0.00237437	0.0137845
ENSMUSG00000031736	Crnde	0.368854	0.00238073	0.0138132
ENSMUSG00000019979	Apaf1	0.363988	0.00238214	0.0138173
ENSMUSG00000061535	C1qtnf7	0.42206	0.00238775	0.0138374
ENSMUSG00000032423	Syncrip	0.300675	0.00239354	0.0138635
ENSMUSG00000025701	Alox5	0.581211	0.00239439	0.0138635
ENSMUSG00000026063	Pih1d3	0.421974	0.00239583	0.0138677
ENSMUSG00000096685	Gm3642	0.555014	0.00239679	0.0138691
ENSMUSG00000064354	COX2	0.359734	0.00242742	0.0140171
ENSMUSG00000056763	Cspp1	0.332372	0.00244034	0.0140834
ENSMUSG00000031246	Sh3bgrl	0.457932	0.00245506	0.0141642
ENSMUSG00000058587	Tmod3	0.333466	0.00248191	0.0142936
ENSMUSG00000074994	Qser1	0.348979	0.00249054	0.0143225
ENSMUSG00000049659	Aftph	0.262371	0.00249061	0.0143225
ENSMUSG00000031292	Cdkl5	0.322105	0.00250151	0.0143681
ENSMUSG00000022201	Zfr	0.257355	0.00251659	0.014427
ENSMUSG00000110691	NA	0.503526	0.00252091	0.0144454
ENSMUSG00000096995	2810029C07Rik	0.341264	0.00255232	0.0145996
ENSMUSG00000039470	Zdhhc2	0.371167	0.00256734	0.0146812
ENSMUSG00000032268	Tmprss5	0.636217	0.00256834	0.0146812
ENSMUSG00000087060	NA	0.610784	0.0025705	0.0146863
ENSMUSG00000103260	NA	0.629899	0.00257244	0.0146888
ENSMUSG00000026709	Dars2	0.377154	0.00261614	0.0149076
ENSMUSG00000001627	Ifrd1	0.301196	0.00263542	0.0149955
ENSMUSG00000031255	Sytl4	0.353501	0.00263762	0.0150036
ENSMUSG00000102548	Gm16701	0.666686	0.00265771	0.015087
ENSMUSG00000029636	Wasf3	0.397568	0.00266079	0.0151001
ENSMUSG00000034154	Ino80	0.300738	0.00266661	0.015125
ENSMUSG00000036503	Rnf13	0.396234	0.00267432	0.0151592
ENSMUSG00000067873	Htatsf1	0.314965	0.00267624	0.0151622
ENSMUSG00000030751	Psma1	0.26278	0.00268476	0.015205
ENSMUSG00000053211	Zfy1	0.436851	0.00269056	0.0152334
ENSMUSG00000057842	Zfp595	0.426162	0.00269948	0.0152751
ENSMUSG00000057933	Gsta2	0.464869	0.00271122	0.0153281
ENSMUSG00000041144	Dnah7b	0.264885	0.00271282	0.0153327
ENSMUSG00000062098	Btbd3	0.369786	0.00273148	0.015425
ENSMUSG00000041020	Map7d2	0.447087	0.00273153	0.015425
ENSMUSG00000027806	Tsc22d2	0.290071	0.00275005	0.0155206
7_qD1_19431_2	NA	0.283638	0.00275526	0.0155433
ENSMUSG00000028496	Mllt3	0.411222	0.00275588	0.0155433
9_qC_31469_1	NA	0.339924	0.00275648	0.0155433
ENSMUSG00000072964	Bhlhb9	0.360849	0.00276854	0.0156022
ENSMUSG00000050965	Prkca	0.358653	0.00278144	0.0156659
ENSMUSG00000104819	NA	0.653169	0.00278534	0.0156833
ENSMUSG00000021540	Smad5	0.26486	0.00278733	0.015688
ENSMUSG00000056131	Pgm3	0.362412	0.00278779	0.015688
ENSMUSG00000103839	NA	0.663115	0.00279146	0.0157041
ENSMUSG00000038370	Pcp4l1	0.582977	0.00279304	0.0157074
ENSMUSG00000041846	Ppp4r3a	0.274974	0.00279692	0.0157211
ENSMUSG00000024286	Ccny	0.261799	0.00280166	0.0157372
ENSMUSG00000028060	2810403A07Rik	0.260008	0.0028022	0.0157372
ENSMUSG00000026565	Pou2f1	0.2846	0.00280404	0.0157384
ENSMUSG00000097375	NA	0.347031	0.00280777	0.0157548
ENSMUSG00000011960	Ccnt1	0.252593	0.00281181	0.0157729
ENSMUSG00000032475	Nck1	0.311821	0.00281371	0.015779
ENSMUSG00000038708	Golga4	0.26024	0.00281518	0.0157827
ENSMUSG00000032998	Foxj3	0.317084	0.00281664	0.0157864
ENSMUSG00000038122	Tbc1d32	0.316446	0.0028265	0.0158279
ENSMUSG00000037341	Slc9a7	0.518699	0.00284133	0.0158972
ENSMUSG00000022681	Ntan1	0.399003	0.00284935	0.0159375
ENSMUSG00000086155	9430041J12Rik	0.611613	0.00285501	0.0159645
ENSMUSG00000028347	Tmeff1	0.321082	0.00285961	0.0159811
ENSMUSG00000075020	NA	0.397114	0.00286096	0.0159841
ENSMUSG00000030201	Lrp6	0.331974	0.00287434	0.0160311
ENSMUSG00000022016	Akap11	0.325721	0.00289061	0.016108
ENSMUSG00000097777	NA	0.648354	0.00289416	0.0161232
ENSMUSG00000058444	Map2k5	0.288675	0.00289795	0.0161397
ENSMUSG00000035575	Utp6	0.334509	0.0029014	0.0161511
ENSMUSG00000034663	Bmp2k	0.283781	0.00290222	0.0161511
ENSMUSG00000039375	Wdr17	0.337836	0.00290249	0.0161511
ENSMUSG00000031273	Col4a6	0.43036	0.00293288	0.0162818
ENSMUSG00000012076	Brms1l	0.332327	0.00293748	0.0162991
ENSMUSG00000071266	Zfp946	0.439777	0.00294594	0.0163321
ENSMUSG00000038425	Poli	0.273076	0.00294917	0.0163453
ENSMUSG00000035401	Emsy	0.248454	0.002975	0.0164556
ENSMUSG00000002028	Kmt2a	0.288738	0.00297839	0.0164697
ENSMUSG00000067878	Map7d3	0.373293	0.00298429	0.0164929
ENSMUSG00000046985	Tapt1	0.276423	0.00298658	0.0164962
ENSMUSG00000043065	Spice1	0.301277	0.00299384	0.0165287
ENSMUSG00000051359	Ncald	0.58688	0.00303176	0.0167173
ENSMUSG00000024074	Crim1	0.38143	0.003052	0.0168146
ENSMUSG00000044457	Stk-ps2	0.397039	0.00305788	0.0168374
ENSMUSG00000029253	Cenpc1	0.301332	0.00306281	0.0168502
ENSMUSG00000037815	Ctnna1	0.265402	0.00306376	0.0168507
ENSMUSG00000046605	B3gntl1	0.339212	0.00306465	0.0168508
ENSMUSG00000020532	Acaca	0.305678	0.00306724	0.0168571
ENSMUSG00000008136	Fhl2	0.443733	0.00306997	0.016861
ENSMUSG00000036769	Wdr44	0.410536	0.00307154	0.0168648
ENSMUSG00000046753	Ccdc66	0.293106	0.00309975	0.0169813
ENSMUSG00000109607	Gm34533	0.632913	0.00310607	0.0170016
ENSMUSG00000052593	Adam17	0.301986	0.00310972	0.0170168
ENSMUSG00000038925	E330034G19Rik	0.517749	0.0031217	0.0170679
ENSMUSG00000060441	Trim5	0.646383	0.00312711	0.0170922
ENSMUSG00000016918	Sulf1	0.278497	0.00312791	0.0170922
ENSMUSG00000028173	Wls	0.369063	0.00313139	0.0171017
ENSMUSG00000035916	Ptprq	0.318942	0.00314036	0.017141
ENSMUSG00000009907	Vps4b	0.271366	0.00316064	0.0172324
ENSMUSG00000048379	Socs4	0.299209	0.00317711	0.0172882
ENSMUSG00000030091	Nup210	0.363188	0.00317812	0.0172889
ENSMUSG00000024581	Napg	0.290218	0.00317904	0.017289
ENSMUSG00000032410	Xrn1	0.309886	0.00319696	0.01736
ENSMUSG00000008305	Tle1	0.251781	0.00321579	0.0174352
ENSMUSG00000021824	Ap3m1	0.304537	0.00321746	0.0174394
ENSMUSG00000029684	Wasl	0.342897	0.0032187	0.0174413
ENSMUSG00000030291	Med21	0.302797	0.0032294	0.0174944
ENSMUSG00000103662	NA	0.678464	0.00325409	0.0176085
ENSMUSG00000028175	Depdc1a	0.545853	0.00327475	0.0177006
ENSMUSG00000026048	Ercc5	0.341857	0.00327631	0.0177041
ENSMUSG00000090812	Samd15	0.309246	0.00328374	0.0177344
ENSMUSG00000043131	Mob1a	0.279381	0.00328624	0.0177386
ENSMUSG00000062078	Qk	0.263312	0.00329002	0.0177486
ENSMUSG00000026740	Dnajc1	0.293579	0.00330159	0.0178042
ENSMUSG00000048118	Arid4a	0.3054	0.00330215	0.0178042
ENSMUSG00000031519	Asb5	0.505134	0.00330308	0.0178042
ENSMUSG00000028344	Invs	0.303831	0.00330485	0.0178069
ENSMUSG00000040123	Zmym5	0.293734	0.00331129	0.0178237
ENSMUSG00000058748	Zfp958	0.348982	0.00331675	0.0178423
ENSMUSG00000091400	NA	0.534961	0.00331748	0.0178423
ENSMUSG00000040044	Orc3	0.320929	0.00332458	0.0178656
ENSMUSG00000093756	NA	0.594245	0.00334257	0.0179523
10_qC1_875_3	NA	0.33742	0.00334356	0.0179527
ENSMUSG00000038147	Cd84	0.533526	0.00335873	0.0180292
ENSMUSG00000033060	Lmo7	0.393356	0.00337534	0.0180939
ENSMUSG00000020694	Tlk2	0.245372	0.00337545	0.0180939
ENSMUSG00000064128	Cenpj	0.319242	0.00338088	0.0181181
ENSMUSG00000023206	Il15ra	0.532954	0.00339398	0.0181682
ENSMUSG00000027966	Col11a1	0.505799	0.00339663	0.0181724
ENSMUSG00000024231	Cul2	0.282628	0.00340558	0.0182152
ENSMUSG00000041236	Vps41	0.271885	0.00340795	0.0182229
ENSMUSG00000030447	Cyfip1	0.307627	0.00341277	0.0182437
ENSMUSG00000027750	Postn	0.522378	0.00341652	0.0182587
ENSMUSG00000000581	C1d	0.366432	0.00342646	0.0183018
ENSMUSG00000020189	Osbpl8	0.26371	0.00343974	0.0183525
ENSMUSG00000022857	Tmprss15	0.664043	0.00346495	0.0184608
ENSMUSG00000014226	Cacybp	0.25478	0.00347024	0.0184733
ENSMUSG00000033799	Fam208b	0.276309	0.0034723	0.0184755
ENSMUSG00000042515	Mum1l1	0.308739	0.00347488	0.0184842
ENSMUSG00000074704	Rad21l	0.432837	0.00347756	0.0184884
ENSMUSG00000041771	Slc24a4	0.539968	0.00348096	0.0185013
ENSMUSG00000109097	Gm29683	0.509734	0.0034897	0.0185376
ENSMUSG00000024054	Smchd1	0.337425	0.00349699	0.0185612
ENSMUSG00000062296	Trank1	0.274689	0.00350946	0.0186223
ENSMUSG00000073902	NA	0.638132	0.00351506	0.01864
ENSMUSG00000110123	NA	0.39026	0.00351568	0.01864
ENSMUSG00000034621	Gpatch8	0.283291	0.00351936	0.0186545
ENSMUSG00000097710	NA	0.424924	0.00352215	0.0186641
ENSMUSG00000035395	Pet2	0.429644	0.00352356	0.0186665
ENSMUSG00000103922	NA	0.558772	0.003527	0.0186769
ENSMUSG00000057649	Brd9	0.256691	0.00353567	0.0187103
ENSMUSG00000097066	NA	0.516242	0.00354357	0.0187383
ENSMUSG00000051235	Gen1	0.366022	0.00354386	0.0187383
ENSMUSG00000019948	Actr6	0.279823	0.00354922	0.0187615
ENSMUSG00000026289	Atg16l1	0.297207	0.00355597	0.018787
ENSMUSG00000029862	Clcn1	0.542481	0.00356034	0.0187948
ENSMUSG00000051255	NA	0.371552	0.00357338	0.0188512
ENSMUSG00000028053	Ash1l	0.296652	0.00357897	0.0188675
ENSMUSG00000096664	Gm3409	0.589183	0.00358076	0.0188718
ENSMUSG00000021733	Slc4a7	0.289726	0.00358842	0.0189071
ENSMUSG00000029563	Foxp2	0.514269	0.00359327	0.0189275
ENSMUSG00000022940	Pigp	0.336873	0.00359549	0.018934
ENSMUSG00000036403	Cep135	0.295136	0.00360646	0.0189806
ENSMUSG00000110207	NA	0.55056	0.00360652	0.0189806
ENSMUSG00000000440	Pparg	0.388934	0.00360726	0.0189806
ENSMUSG00000085451	NA	0.638339	0.00361947	0.0190397
ENSMUSG00000031089	Slc6a14	0.391492	0.0036209	0.0190399
ENSMUSG00000061143	Maml3	0.384732	0.00362475	0.0190469
ENSMUSG00000065999	Zfp985	0.653184	0.00363964	0.0191096
ENSMUSG00000034653	Ythdc2	0.287427	0.00365039	0.0191528
ENSMUSG00000033972	Zfp944	0.329243	0.00365402	0.0191636
ENSMUSG00000001376	Vps50	0.272016	0.00365485	0.0191636
ENSMUSG00000002748	Baz1b	0.240407	0.00366794	0.0192114
14_qA3_19970_2	NA	0.399868	0.00368154	0.0192614
ENSMUSG00000066880	Zfp617	0.351489	0.0036896	0.0192885
ENSMUSG00000110444	Gm10033	0.422901	0.00369526	0.0193077
ENSMUSG00000019878	Hsf2	0.310628	0.00371071	0.0193833
ENSMUSG00000041225	Arhgap12	0.31881	0.00372561	0.0194559
ENSMUSG00000020176	Grb10	0.239196	0.00373636	0.0195068
ENSMUSG00000000787	Ddx3x	0.299946	0.00375003	0.0195676
ENSMUSG00000020962	Gtf2a1	0.250776	0.00375588	0.0195824
ENSMUSG00000029534	St7	0.334174	0.00376525	0.0196259
ENSMUSG00000031333	Abcb7	0.338748	0.00379039	0.0197315
ENSMUSG00000061458	Nol10	0.367959	0.00379057	0.0197315
ENSMUSG00000014547	Wdfy2	0.307527	0.00380287	0.0197849
ENSMUSG00000022306	Zfpm2	0.435451	0.00380936	0.0198119
ENSMUSG00000015002	Efr3a	0.255595	0.00381555	0.0198264
ENSMUSG00000027868	Tbx15	0.509364	0.00381596	0.0198264
ENSMUSG00000058835	Abi1	0.260598	0.00385505	0.0199921
ENSMUSG00000024812	Tjp2	0.300958	0.00386064	0.0200105
ENSMUSG00000010608	Rbm25	0.29644	0.0038751	0.0200747
ENSMUSG00000007989	Fzd3	0.296962	0.0038774	0.0200813
ENSMUSG00000066442	Mthfs	0.475345	0.00388006	0.0200856
ENSMUSG00000047466	8030462N17Rik	0.242855	0.00390242	0.020184
ENSMUSG00000023092	Fhl1	0.360304	0.00392191	0.0202794
ENSMUSG00000027900	Dram2	0.356843	0.00392909	0.0203111
ENSMUSG00000091049	Gm1979	0.607042	0.00395307	0.0204242
ENSMUSG00000025759	Mfsd8	0.355075	0.00396561	0.0204638
ENSMUSG00000061313	Ddhd2	0.326455	0.00396601	0.0204638
ENSMUSG00000059939	9430015G10Rik	0.252827	0.00397447	0.0205021
ENSMUSG00000021576	Pdcd6	0.283197	0.00397783	0.0205031
ENSMUSG00000055523	Gucy2g	0.543156	0.00399668	0.0205893
ENSMUSG00000091472	NA	0.607172	0.00400436	0.0206234
ENSMUSG00000041268	Dmxl2	0.257779	0.00403783	0.0207738
ENSMUSG00000097402	Gm17399	0.438924	0.00404272	0.0207879
ENSMUSG00000038910	Plcl2	0.355698	0.00405231	0.0208317
ENSMUSG00000021725	Parp8	0.30271	0.00407059	0.020887
ENSMUSG00000030222	Rerg	0.493086	0.00407872	0.0209177
ENSMUSG00000043929	Klhl15	0.290936	0.0041064	0.0210304
ENSMUSG00000054942	Miga1	0.347423	0.00410718	0.0210304
ENSMUSG00000054555	Adam12	0.375801	0.00412076	0.0210943
ENSMUSG00000022371	Col14a1	0.336853	0.00413391	0.0211394
ENSMUSG00000022892	App	0.231073	0.00415222	0.0212218
ENSMUSG00000078868	NA	0.580638	0.00415964	0.0212542
ENSMUSG00000030534	Vps33b	0.367001	0.00416189	0.0212578
ENSMUSG00000058925	1700011I03Rik	0.317619	0.00416253	0.0212578
ENSMUSG00000031767	Nudt7	0.585319	0.00416904	0.0212798
ENSMUSG00000079481	Nhsl2	0.344232	0.00417403	0.0212984
ENSMUSG00000063364	3300002I08Rik	0.574424	0.00420042	0.0214006
ENSMUSG00000005583	Mef2c	0.336785	0.00420321	0.0214037
ENSMUSG00000020994	Pnn	0.33043	0.00422637	0.0215103
ENSMUSG00000036202	Rif1	0.318621	0.00423321	0.0215349
ENSMUSG00000041112	Elmo1	0.406859	0.00423341	0.0215349
ENSMUSG00000048186	Bend7	0.519569	0.00425276	0.0216275
ENSMUSG00000028314	Toporsl	0.266176	0.00425864	0.0216358
ENSMUSG00000101708	Gm28453	0.359689	0.00425882	0.0216358
ENSMUSG00000028172	Tacr3	0.626276	0.00426271	0.021643
ENSMUSG00000049076	Acap2	0.280314	0.00429815	0.0217958
ENSMUSG00000004110	Cacna1e	0.493637	0.00430001	0.0217995
ENSMUSG00000038844	Kif16b	0.265645	0.00432661	0.0219286
ENSMUSG00000020840	Blmh	0.287735	0.00432778	0.0219289
ENSMUSG00000102483	Catspere1	0.302773	0.00434795	0.0220196
ENSMUSG00000024989	Cep55	0.277964	0.00435114	0.0220294
ENSMUSG00000008575	Nfib	0.347694	0.00435329	0.0220294
ENSMUSG00000022231	Sema5a	0.267336	0.00436142	0.0220619
ENSMUSG00000100005	B130024G19Rik	0.622502	0.00436198	0.0220619
ENSMUSG00000109870	NA	0.566053	0.00436856	0.0220894
ENSMUSG00000080877	NA	0.624398	0.00437738	0.0221282
ENSMUSG00000046230	Vps13a	0.280459	0.00438686	0.0221561
ENSMUSG00000020664	Dld	0.265384	0.00438859	0.0221561
ENSMUSG00000037013	Ss18	0.242062	0.00439753	0.0221807
ENSMUSG00000056673	Kdm5d	0.405209	0.00440246	0.0221922
ENSMUSG00000062036	4932415M13Rik	0.422495	0.00440258	0.0221922
ENSMUSG00000037669	Ldah	0.261164	0.00440956	0.0222158
ENSMUSG00000034484	Snx2	0.322648	0.0044176	0.0222505
ENSMUSG00000020673	Tpo	0.519484	0.00443676	0.0223405
ENSMUSG00000022064	Pibf1	0.26597	0.00443848	0.0223405
ENSMUSG00000091624	Vmn2r9	0.638533	0.00443891	0.0223405
ENSMUSG00000037260	Hgsnat	0.297782	0.00444438	0.0223545
ENSMUSG00000049420	Tmem200a	0.445313	0.00444514	0.0223545
ENSMUSG00000048058	Ldlrad3	0.318357	0.00444785	0.0223623
ENSMUSG00000110365	NA	0.613342	0.00445336	0.0223785
ENSMUSG00000043241	Upf2	0.272322	0.00446076	0.0224018
ENSMUSG00000052812	Atad2b	0.257642	0.0044769	0.0224619
ENSMUSG00000052707	Tnrc6a	0.269957	0.00448544	0.022498
ENSMUSG00000070883	Ccdc173	0.319409	0.00448837	0.022498
ENSMUSG00000110056	NA	0.502816	0.00449123	0.0225048
ENSMUSG00000083620	NA	0.298828	0.00450619	0.0225514
ENSMUSG00000031411	Prame	0.489057	0.0045066	0.0225514
ENSMUSG00000021615	Xrcc4	0.330796	0.00451478	0.0225762
ENSMUSG00000027344	Fsip1	0.307606	0.00452039	0.0225985
ENSMUSG00000020330	Hmmr	0.356938	0.00453083	0.0226413
ENSMUSG00000024236	Svil	0.30322	0.00453129	0.0226413
ENSMUSG00000027419	Pcsk2	0.595925	0.00453394	0.0226484
ENSMUSG00000026718	Stam	0.283156	0.00453504	0.0226484
ENSMUSG00000052139	Babam2	0.260161	0.00454066	0.0226648
ENSMUSG00000090872	NA	0.633982	0.00454444	0.0226779
ENSMUSG00000024614	Tmx3	0.287193	0.00457762	0.0228083
ENSMUSG00000039633	Lonrf1	0.404077	0.004588	0.0228483
ENSMUSG00000005474	Myl10	0.338083	0.00459452	0.0228719
ENSMUSG00000032580	Rbm5	0.210156	0.00459861	0.0228777
ENSMUSG00000026384	Ptpn4	0.252231	0.00462051	0.0229808
ENSMUSG00000098302	NA	0.441704	0.0046361	0.0230476
ENSMUSG00000067336	Bmpr2	0.288799	0.00465453	0.0231151
ENSMUSG00000062074	Wisp3	0.608259	0.00466167	0.023134
ENSMUSG00000026782	Abi2	0.29336	0.00466296	0.023134
ENSMUSG00000024242	Map4k3	0.295521	0.00466322	0.023134
ENSMUSG00000068036	Afdn	0.265961	0.00466557	0.0231348
ENSMUSG00000028189	Ctbs	0.425052	0.00466824	0.0231412
ENSMUSG00000003282	Plag1	0.383721	0.0047038	0.0233056
ENSMUSG00000031696	Vps35	0.296846	0.00474244	0.0234611
ENSMUSG00000026077	Npas2	0.473671	0.00474464	0.0234661
ENSMUSG00000036781	Rps27l	0.306489	0.00475409	0.0235068
ENSMUSG00000040374	Pex2	0.319071	0.00476667	0.023551
ENSMUSG00000073489	Ifi204	0.621051	0.00477594	0.0235789
ENSMUSG00000025193	Cutc	0.285738	0.00477775	0.0235794
ENSMUSG00000061371	Zfp873	0.522988	0.00477848	0.0235794
ENSMUSG00000025959	Klf7	0.437638	0.00478132	0.0235875
ENSMUSG00000018848	Rars	0.254273	0.00479059	0.0236212
ENSMUSG00000025290	Rps24	0.245946	0.00479802	0.0236518
ENSMUSG00000007411	Mark3	0.206266	0.00480659	0.0236881
ENSMUSG00000004356	Utp20	0.27028	0.00481356	0.0237164
ENSMUSG00000057816	1700007G11Rik	0.391696	0.00481852	0.0237285
ENSMUSG00000027132	Katnbl1	0.403603	0.00482001	0.0237285
ENSMUSG00000097898	4930455B14Rik	0.286068	0.00482136	0.0237285
ENSMUSG00000061665	Cd2ap	0.314116	0.004846	0.0238158
ENSMUSG00000079169	NA	0.326039	0.00486054	0.0238813
ENSMUSG00000049804	Armcx4	0.541994	0.00488755	0.0239958
ENSMUSG00000027810	Eif2a	0.313163	0.0048924	0.0240045
ENSMUSG00000062198	2700097O09Rik	0.399937	0.00489303	0.0240045
ENSMUSG00000026609	Ush2a	0.238031	0.00490538	0.024059
ENSMUSG00000060475	Wtap	0.282831	0.00491272	0.0240829
ENSMUSG00000025006	Sorbs1	0.294127	0.00491552	0.0240905
ENSMUSG00000008658	Rbfox1	0.517031	0.0049168	0.0240907
ENSMUSG00000020547	Bzw2	0.409893	0.00492471	0.0241234
ENSMUSG00000026020	Nop58	0.286918	0.00492941	0.0241343
ENSMUSG00000034593	Myo5a	0.279265	0.00493155	0.0241386
ENSMUSG00000025404	R3hdm2	0.29309	0.00494916	0.0242126
ENSMUSG00000020186	Csrp2	0.324785	0.00497349	0.0243194
ENSMUSG00000055737	Ghr	0.428802	0.00500306	0.0244394
10_qC1_2617_2	NA	0.36769	0.00500613	0.0244483
ENSMUSG00000082145	NA	0.575932	0.00500768	0.0244497
ENSMUSG00000025871	4833439L19Rik	0.265238	0.00505632	0.0246439
ENSMUSG00000026042	Col5a2	0.391451	0.00507053	0.0246892
ENSMUSG00000028488	Sh3gl2	0.378607	0.00507071	0.0246892
ENSMUSG00000024999	Noc3l	0.306195	0.00507229	0.0246907
ENSMUSG00000030500	Slc17a6	0.537363	0.00511332	0.0248453
ENSMUSG00000031554	Adam5	0.3029	0.00511703	0.0248525
ENSMUSG00000078453	Abracl	0.412791	0.00512186	0.0248697
ENSMUSG00000087159	Gm15246	0.395995	0.00513727	0.0249259
ENSMUSG00000111753	NA	0.504018	0.00514264	0.0249414
ENSMUSG00000056018	Ccdc7b	0.41404	0.00514303	0.0249414
ENSMUSG00000021013	Ttc8	0.297728	0.00514577	0.0249484
ENSMUSG00000027665	Pik3ca	0.283994	0.00516239	0.0250103
14_qA3_2286_2	NA	0.348268	0.00516538	0.025013
ENSMUSG00000033031	C330027C09Rik	0.314723	0.0051684	0.0250207
ENSMUSG00000052681	Rap1b	0.319611	0.00519509	0.0251374
ENSMUSG00000041231	Ublcp1	0.357998	0.00520144	0.0251535
ENSMUSG00000048222	Mfap1b	0.456791	0.00520488	0.0251535
ENSMUSG00000018379	Srsf1	0.234792	0.00521063	0.0251708
ENSMUSG00000040187	Arntl2	0.539295	0.00521305	0.0251742
ENSMUSG00000021244	Ylpm1	0.258382	0.00522031	0.0252015
ENSMUSG00000034544	Rsrc1	0.325098	0.00522365	0.0252066
ENSMUSG00000031885	Cbfb	0.266582	0.00522592	0.0252113
ENSMUSG00000085816	NA	0.596433	0.00523964	0.0252649
ENSMUSG00000002565	Scin	0.615402	0.00527337	0.0253898
ENSMUSG00000071037	Camkmt	0.384046	0.00529883	0.025506
ENSMUSG00000035441	Myo1d	0.265199	0.00531485	0.0255768
ENSMUSG00000039488	Cntn5	0.325978	0.00532222	0.0255933
ENSMUSG00000027189	Trim44	0.310224	0.00532479	0.0255993
ENSMUSG00000069049	Eif2s3y	0.304173	0.00534144	0.0256476
ENSMUSG00000037474	Dtl	0.230092	0.00534481	0.0256575
ENSMUSG00000039031	Arhgap18	0.329698	0.00535158	0.0256836
ENSMUSG00000070287	Slc35g2	0.492567	0.00536546	0.0257439
ENSMUSG00000087373	NA	0.44271	0.00537721	0.0257875
ENSMUSG00000020492	Ska2	0.406308	0.00538429	0.0258151
ENSMUSG00000100826	Ipw	0.419602	0.00539526	0.0258549
ENSMUSG00000040865	Ino80d	0.280197	0.00540482	0.0258944
ENSMUSG00000005656	Snx6	0.296229	0.00541029	0.0259142
ENSMUSG00000026043	Col3a1	0.365729	0.0054119	0.0259155
ENSMUSG00000038039	Gcc2	0.280654	0.00544165	0.0260231
ENSMUSG00000071613	Gm10340	0.619486	0.00544374	0.0260231
ENSMUSG00000029335	Bmp3	0.576414	0.00545994	0.0260941
ENSMUSG00000050447	Lypd6	0.513232	0.00546394	0.0261068
ENSMUSG00000086177	NA	0.602324	0.0055129	0.026302
ENSMUSG00000101188	NA	0.273169	0.00551644	0.026306
ENSMUSG00000041301	Cftr	0.393258	0.00554196	0.0264147
ENSMUSG00000083249	NA	0.609368	0.00555605	0.0264688
ENSMUSG00000020124	Usp15	0.269418	0.00555824	0.0264719
ENSMUSG00000019929	Dcn	0.263115	0.00556133	0.0264745
ENSMUSG00000022206	Npr3	0.408288	0.00556999	0.0265093
ENSMUSG00000037572	Wdhd1	0.306538	0.00558783	0.0265713
ENSMUSG00000033420	Antxr1	0.336423	0.00558991	0.0265715
ENSMUSG00000075063	Olfr142	0.604327	0.00561148	0.0266545
ENSMUSG00000026495	Efcab2	0.32325	0.00564237	0.0267903
ENSMUSG00000025272	Tro	0.435611	0.00564283	0.0267903
ENSMUSG00000034402	Kcnh5	0.587785	0.00565003	0.0268115
ENSMUSG00000022124	Fbxl3	0.24664	0.00565774	0.0268284
ENSMUSG00000081557	NA	0.598887	0.0057066	0.0270139
ENSMUSG00000028431	Ikbkap	0.292295	0.00570901	0.0270187
ENSMUSG00000035239	Neu3	0.490488	0.0057149	0.02704
ENSMUSG00000026078	Pdcl3	0.436384	0.00571807	0.0270431
ENSMUSG00000027799	Nbea	0.283957	0.00574591	0.0271537
ENSMUSG00000027792	Bche	0.433441	0.0057567	0.0271981
ENSMUSG00000000355	Mcts1	0.418847	0.00576173	0.0272027
ENSMUSG00000027209	Fam227b	0.328351	0.00576187	0.0272027
ENSMUSG00000032006	Pdgfd	0.403906	0.00578233	0.027284
ENSMUSG00000027630	Tbl1xr1	0.319081	0.00578331	0.027284
ENSMUSG00000041216	Clvs1	0.593393	0.00579041	0.0273109
ENSMUSG00000026526	Fh1	0.313394	0.00579278	0.0273154
ENSMUSG00000054387	Mdm4	0.254263	0.00580163	0.0273456
ENSMUSG00000027787	Nmd3	0.296373	0.00580585	0.0273456
ENSMUSG00000037940	Inpp4b	0.401676	0.00580766	0.0273458
ENSMUSG00000037643	Prkci	0.248882	0.00580924	0.0273466
ENSMUSG00000024283	Wac	0.235588	0.00584034	0.0274664
ENSMUSG00000025184	R3hcc1l	0.313158	0.0058519	0.0275141
ENSMUSG00000021714	Cenpk	0.361569	0.00586195	0.0275547
ENSMUSG00000021597	Slf1	0.253803	0.00587597	0.0276073
ENSMUSG00000075229	Ccdc58	0.306073	0.00589713	0.0276866
ENSMUSG00000046169	Adamts6	0.356838	0.00590832	0.0277191
ENSMUSG00000059897	Zfp930	0.416484	0.00591433	0.0277276
ENSMUSG00000025020	Slit1	0.436732	0.00591434	0.0277276
ENSMUSG00000024151	Msh2	0.325135	0.00591584	0.0277276
ENSMUSG00000026150	Mff	0.259171	0.00592884	0.0277818
ENSMUSG00000035566	Pcdh17	0.383283	0.00593286	0.0277939
ENSMUSG00000026888	Grb14	0.371662	0.00596912	0.0279571
ENSMUSG00000028127	Abcd3	0.259858	0.00597925	0.027991
ENSMUSG00000033808	Tmem87a	0.274779	0.0059888	0.028029
ENSMUSG00000038598	AI481877	0.270051	0.00601132	0.0281114
ENSMUSG00000044791	Setd2	0.231935	0.00601163	0.0281114
ENSMUSG00000061838	Suclg2	0.271033	0.00606612	0.0283226
ENSMUSG00000031889	D230025D16Rik	0.330255	0.00609518	0.0284378
ENSMUSG00000049119	Fam110b	0.28887	0.00610091	0.0284577
ENSMUSG00000041817	Fam169a	0.311952	0.00611909	0.0285151
ENSMUSG00000026109	Tmeff2	0.412849	0.00614831	0.0286376
ENSMUSG00000058558	Rpl5	0.238249	0.00620021	0.0288448
ENSMUSG00000064289	Tank	0.26292	0.0062048	0.0288592
ENSMUSG00000036022	Fam122b	0.475393	0.00624618	0.0290239
ENSMUSG00000042498	D330045A20Rik	0.444472	0.00626264	0.0290865
ENSMUSG00000053600	Zfp472	0.344017	0.0062922	0.0291959
ENSMUSG00000079845	Xlr4a	0.584231	0.00630088	0.0292222
ENSMUSG00000051177	Plcb1	0.441493	0.00630444	0.0292317
ENSMUSG00000031431	Tsc22d3	0.316445	0.00634779	0.0294031
ENSMUSG00000033285	Wdr3	0.319249	0.00634829	0.0294031
ENSMUSG00000037376	Trmt6	0.310365	0.0063495	0.0294031
ENSMUSG00000032238	Rora	0.316056	0.00635931	0.029437
ENSMUSG00000085684	NA	0.27419	0.00636757	0.0294682
ENSMUSG00000027176	Cstf3	0.319242	0.0063819	0.0295275
ENSMUSG00000090069	NA	0.400524	0.00638456	0.0295279
ENSMUSG00000037148	Arhgap10	0.295322	0.00638503	0.0295279
12_qE_23911_2	NA	0.30794	0.006395	0.029567
ENSMUSG00000032555	Topbp1	0.227232	0.00639696	0.029569
ENSMUSG00000021831	Ero1l	0.294664	0.006411	0.0296058
ENSMUSG00000091277	NA	0.515773	0.00642468	0.0296478
ENSMUSG00000062257	Opcml	0.500936	0.006427	0.0296515
ENSMUSG00000101517	NA	0.524444	0.00644037	0.0296709
ENSMUSG00000095392	NA	0.609232	0.00650557	0.0299287
ENSMUSG00000020149	Rab1a	0.276555	0.0065139	0.0299599
ENSMUSG00000022021	Diaph3	0.424454	0.00654684	0.0300901
ENSMUSG00000050192	Eif5a2	0.253755	0.00655649	0.0301097
ENSMUSG00000057440	Mpp7	0.323132	0.00655807	0.0301097
ENSMUSG00000030218	Mgp	0.34104	0.00655874	0.0301097
ENSMUSG00000060206	Zfp462	0.259765	0.00655908	0.0301097
ENSMUSG00000032939	Nup93	0.233757	0.0065604	0.0301097
ENSMUSG00000046282	Adam20	0.424142	0.00656737	0.030123
ENSMUSG00000103510	NA	0.630733	0.00656795	0.030123
ENSMUSG00000037361	Sf3b6	0.295668	0.00656988	0.0301248
ENSMUSG00000073427	Gm4924	0.348885	0.00659531	0.0302152
ENSMUSG00000094230	NA	0.291889	0.0065986	0.0302208
ENSMUSG00000043549	NA	0.362386	0.00661161	0.0302732
ENSMUSG00000085427	6430710C18Rik	0.475041	0.0066172	0.0302896
ENSMUSG00000037652	Phc3	0.257701	0.00663631	0.0303506
ENSMUSG00000025977	Boll	0.221276	0.00665133	0.0304121
ENSMUSG00000097447	NA	0.509999	0.00665311	0.0304131
ENSMUSG00000085526	NA	0.405279	0.00666523	0.0304399
ENSMUSG00000021823	Vcl	0.213826	0.00666819	0.0304463
ENSMUSG00000029780	Nt5c3	0.334251	0.00667064	0.0304503
ENSMUSG00000025019	Lcor	0.304703	0.0066727	0.0304525
ENSMUSG00000061544	Zfp229	0.370652	0.00669129	0.0305158
ENSMUSG00000034532	Fbxo16	0.528064	0.00671724	0.030627
ENSMUSG00000069670	Nkain2	0.38721	0.00672917	0.0306665
ENSMUSG00000025026	Add3	0.217423	0.00674346	0.0307177
ENSMUSG00000066037	Hnrnpr	0.239702	0.00676347	0.0307873
ENSMUSG00000009596	Taf7l	0.295221	0.00677921	0.0308517
ENSMUSG00000027615	Hps3	0.337094	0.00678506	0.0308639
ENSMUSG00000021040	Slirp	0.285019	0.00679061	0.0308819
ENSMUSG00000037709	Fam13a	0.522708	0.00679316	0.0308862
ENSMUSG00000087174	5530601H04Rik	0.501777	0.00683768	0.0310683
ENSMUSG00000029177	Cenpa	0.443951	0.006838	0.0310683
ENSMUSG00000020716	Nf1	0.269801	0.00684202	0.031077
ENSMUSG00000091849	NA	0.569916	0.00684472	0.031077
ENSMUSG00000066613	Zfp932	0.440563	0.0068723	0.0311877
ENSMUSG00000010435	Spaca7	0.44974	0.006891	0.0312462
ENSMUSG00000069792	Wfdc17	0.562416	0.00691785	0.0313505
ENSMUSG00000031644	Nek1	0.280686	0.0069294	0.0313955
ENSMUSG00000046096	Mosmo	0.301278	0.00698051	0.0315976
ENSMUSG00000037486	Asxl2	0.22871	0.00702669	0.0317623
ENSMUSG00000032525	Nktr	0.251664	0.00703843	0.0318006
ENSMUSG00000071533	Pcnp	0.261395	0.00710765	0.0320686
ENSMUSG00000039210	Gpatch2	0.260807	0.00713472	0.0321832
ENSMUSG00000073007	Fam46d	0.339718	0.00715751	0.0322777
ENSMUSG00000035949	Fbxw2	0.259889	0.00715979	0.0322777
ENSMUSG00000032582	Rbm6	0.243996	0.00716086	0.0322777
ENSMUSG00000097199	NA	0.502637	0.00718258	0.0323391
ENSMUSG00000032899	Styk1	0.591056	0.00720083	0.0323913
ENSMUSG00000038126	Mphosph9	0.227572	0.00720301	0.0323935
ENSMUSG00000048758	Rpl29	0.368498	0.0072066	0.0324022
ENSMUSG00000020070	Rufy2	0.372092	0.00724785	0.0325801
ENSMUSG00000039178	Tbc1d19	0.256833	0.00725236	0.0325844
ENSMUSG00000028037	Ifi44	0.598238	0.00725243	0.0325844
ENSMUSG00000096798	Gm6309	0.421755	0.00725383	0.0325844
ENSMUSG00000039449	Prpf18	0.263588	0.00726357	0.0326206
ENSMUSG00000035357	Pdzrn3	0.419631	0.00729251	0.0326995
ENSMUSG00000030557	Mef2a	0.328279	0.00729363	0.0326995
ENSMUSG00000031112	Stk26	0.40287	0.00730622	0.0327441
ENSMUSG00000027424	Mgme1	0.423199	0.00731038	0.0327551
ENSMUSG00000022512	Cldn1	0.60776	0.00732127	0.0327928
ENSMUSG00000053886	Sh2d4a	0.317365	0.00732215	0.0327928
8_qA4_332_2	NA	0.453772	0.00732486	0.0327973
ENSMUSG00000033228	Scaf11	0.256972	0.00733016	0.0328135
ENSMUSG00000019998	Stx7	0.332918	0.00734105	0.0328464
ENSMUSG00000055489	Ano5	0.311133	0.00734621	0.0328551
ENSMUSG00000033910	Gucy1a1	0.334206	0.0073871	0.0329865
ENSMUSG00000030304	Ergic2	0.304604	0.00740929	0.0330551
ENSMUSG00000050830	Vwc2	0.405409	0.0074167	0.0330664
ENSMUSG00000046873	Mbtps2	0.332697	0.00741783	0.0330664
ENSMUSG00000026134	Prim2	0.26714	0.00744239	0.0331556
ENSMUSG00000019813	Cep57l1	0.280614	0.00746257	0.0332302
ENSMUSG00000015757	Ppil4	0.274714	0.00747628	0.0332836
ENSMUSG00000035051	Dhx57	0.285241	0.0074811	0.0332892
ENSMUSG00000045100	Slc25a26	0.297922	0.00748329	0.0332892
ENSMUSG00000027367	Stard7	0.260685	0.00753144	0.0334526
ENSMUSG00000028188	Spata1	0.326572	0.00757077	0.0336119
ENSMUSG00000044730	9930104L06Rik	0.432529	0.00757392	0.0336183
ENSMUSG00000048000	Gigyf2	0.223775	0.00758573	0.0336553
ENSMUSG00000030031	Kbtbd8	0.300236	0.00758823	0.0336587
ENSMUSG00000110591	9530057J20Rik	0.52401	0.00759837	0.033696
ENSMUSG00000027109	Sp3	0.268966	0.00761579	0.0337578
ENSMUSG00000058656	Samd12	0.373883	0.00763768	0.033824
ENSMUSG00000070427	Il18bp	0.526601	0.00767326	0.0339661
ENSMUSG00000027236	Eif3j1	0.341603	0.00768088	0.0339921
ENSMUSG00000097044	4933433F19Rik	0.557075	0.00768596	0.0339991
ENSMUSG00000069919	Hba-a1	0.539701	0.00768808	0.0340007
ENSMUSG00000053768	Chchd3	0.330336	0.00769502	0.0340237
ENSMUSG00000014554	Dguok	0.336169	0.00771445	0.0341018
ENSMUSG00000015733	Capza2	0.296426	0.00771969	0.0341095
ENSMUSG00000040729	Cep126	0.260926	0.00772232	0.0341133
ENSMUSG00000029439	Sfswap	0.248708	0.00773406	0.0341574
ENSMUSG00000086947	4930522O17Rik	0.34924	0.00773686	0.034162
ENSMUSG00000024483	Ankhd1	0.238555	0.00775505	0.0342268
ENSMUSG00000058396	Gpr182	0.59068	0.00776126	0.0342394
ENSMUSG00000061787	Rps17	0.256975	0.00776319	0.0342394
ENSMUSG00000051951	Xkr4	0.518984	0.0077677	0.0342446
[truncated: 918 more rows]

## Sheet: DN
Ensemble ID	Gene	log2-FoldChange	p-value	q-value
ENSMUSG00000107496	NA	-5.55162	2.46713e-144	4.79536e-140
ENSMUSG00000026822	Lcn2	-2.96778	2.52565e-91	2.45455e-87
ENSMUSG00000056383	AI987944	-2.25199	8.32672e-68	5.39488e-64
ENSMUSG00000101189	NA	-2.68675	6.92691e-50	3.36596e-46
ENSMUSG00000043621	Ubxn10	-1.35392	1.72834e-46	6.71876e-43
ENSMUSG00000053719	Klk1b26	-3.12883	6.22488e-42	2.01655e-38
ENSMUSG00000015090	Ptgds	-2.068	8.43731e-39	2.3428e-35
ENSMUSG00000091594	LOC101056115	-2.41962	5.98066e-36	1.45308e-32
ENSMUSG00000018581	Dnah11	-2.05817	2.09053e-35	4.51485e-32
ENSMUSG00000068396	Rpl34-ps1	-1.76393	6.91738e-35	1.34453e-31
ENSMUSG00000001473	Tubb6	-1.42376	1.00699e-31	1.63107e-28
ENSMUSG00000099639	1700084F23Rik	-2.57271	1.98782e-31	2.9721e-28
ENSMUSG00000046694	Fam46b	-1.69882	1.88703e-30	2.61988e-27
ENSMUSG00000083833	NA	-1.91706	6.61079e-29	8.03088e-26
ENSMUSG00000074164	Vmn2r-ps54	-2.50917	8.31488e-29	9.50684e-26
ENSMUSG00000039671	Zmynd8	-1.11826	2.24722e-27	2.42662e-24
ENSMUSG00000067274	Rplp0	-1.2548	1.55234e-26	1.58804e-23
ENSMUSG00000091401	NA	-2.8384	3.28526e-26	3.19278e-23
ENSMUSG00000097689	NA	-2.52268	4.73168e-26	4.37951e-23
ENSMUSG00000059042	Klk1b9	-2.46588	1.66119e-25	1.46767e-22
ENSMUSG00000054161	Fam83e	-1.57883	1.56885e-24	1.32582e-21
ENSMUSG00000001794	Capns1	-0.982409	3.85413e-24	3.12136e-21
ENSMUSG00000048967	Ndufa13	-2.30406	6.63045e-24	5.15504e-21
ENSMUSG00000085312	NA	-1.11104	9.85786e-23	7.36951e-20
ENSMUSG00000047676	NA	-1.66094	2.7117e-22	1.95212e-19
ENSMUSG00000033122	Hsd17b3	-1.199	3.25154e-22	2.25715e-19
ENSMUSG00000031980	Agt	-1.43325	4.39804e-22	2.94775e-19
ENSMUSG00000056973	Ces1d	-1.63661	1.44492e-21	9.36164e-19
ENSMUSG00000021265	Slc25a29	-1.46086	1.54064e-21	9.65979e-19
ENSMUSG00000008348	Ubc	-1.0033	3.04111e-21	1.84719e-18
ENSMUSG00000029272	Sult1e1	-1.98327	1.17035e-20	6.89336e-18
ENSMUSG00000083890	NA	-2.21249	3.2614e-20	1.86447e-17
ENSMUSG00000028741	Mrto4	-1.14308	3.95182e-20	2.19462e-17
ENSMUSG00000108587	1810049I09Rik	-1.35401	5.34703e-20	2.80893e-17
ENSMUSG00000023169	Slc38a1	-1.84693	1.30623e-19	6.68135e-17
ENSMUSG00000052075	1700029F12Rik	-0.967538	1.6671e-19	8.30859e-17
ENSMUSG00000108803	4930533N22Rik	-2.27574	1.7783e-19	8.64121e-17
ENSMUSG00000028773	Fabp3	-1.36194	2.96624e-19	1.40622e-16
ENSMUSG00000040364	Sec1	-1.31905	7.18994e-18	3.17616e-15
ENSMUSG00000002409	Dyrk1b	-1.03369	9.77823e-17	4.13173e-14
ENSMUSG00000097659	NA	-2.64441	1.47836e-16	5.98645e-14
ENSMUSG00000095676	NA	-1.3858	3.12398e-16	1.21441e-13
ENSMUSG00000050751	Pgbd5	-0.943684	7.70716e-16	2.93733e-13
ENSMUSG00000034427	Myo15b	-1.16914	1.07297e-15	4.01062e-13
ENSMUSG00000023263	9530002B09Rik	-1.94499	2.46974e-15	8.72804e-13
ENSMUSG00000028619	Tceanc2	-1.05492	3.2677e-15	1.11429e-12
ENSMUSG00000009614	Sardh	-1.48052	3.68529e-15	1.23502e-12
ENSMUSG00000035203	Epn1	-1.01161	3.94251e-15	1.27718e-12
ENSMUSG00000037071	Scd1	-1.06724	4.77149e-15	1.52038e-12
ENSMUSG00000023013	Aqp2	-1.29623	1.05243e-14	3.24699e-12
ENSMUSG00000060268	Armh1	-0.705969	1.89073e-14	5.7422e-12
ENSMUSG00000036594	H2-Aa	-1.86528	3.4645e-14	1.03599e-11
ENSMUSG00000036002	Fam214b	-1.32143	4.94994e-14	1.45776e-11
ENSMUSG00000068758	Il3ra	-1.04314	5.18337e-14	1.50372e-11
ENSMUSG00000050761	Gp1bb	-1.66306	6.25055e-14	1.78664e-11
ENSMUSG00000029861	Fam131b	-0.985554	7.07892e-14	1.9941e-11
ENSMUSG00000048696	Mex3d	-1.12369	7.59324e-14	2.10843e-11
ENSMUSG00000036480	Prss56	-0.928071	7.97506e-14	2.18326e-11
ENSMUSG00000001700	Gramd3	-1.19706	8.43151e-14	2.23049e-11
ENSMUSG00000050556	Kcnb1	-0.9685	8.46962e-14	2.23049e-11
ENSMUSG00000038776	Ephx1	-1.11132	9.40006e-14	2.43612e-11
ENSMUSG00000028789	Azin2	-1.21317	1.27825e-13	3.18418e-11
ENSMUSG00000095432	Zfp748	-0.944252	1.29418e-13	3.18418e-11
ENSMUSG00000026579	F5	-1.05231	1.52961e-13	3.71637e-11
ENSMUSG00000024160	Spsb3	-0.938706	2.55389e-13	6.05365e-11
ENSMUSG00000003555	Cyp17a1	-1.09974	5.46673e-13	1.2595e-10
ENSMUSG00000074768	Bhmt	-1.14855	5.5079e-13	1.2595e-10
ENSMUSG00000078810	Gp6	-1.22812	5.92752e-13	1.32979e-10
ENSMUSG00000090105	NA	-1.33808	5.95214e-13	1.32979e-10
ENSMUSG00000041716	Gm20604	-1.22436	6.28746e-13	1.38874e-10
ENSMUSG00000003644	Rps6ka1	-0.931354	7.95577e-13	1.71818e-10
ENSMUSG00000030088	Aldh1l1	-1.06724	8.73442e-13	1.86561e-10
ENSMUSG00000109049	NA	-1.71125	9.51027e-13	2.00925e-10
ENSMUSG00000060143	NA	-0.89562	1.01492e-12	2.12118e-10
ENSMUSG00000072774	Zfp951	-0.924648	1.71731e-12	3.51361e-10
ENSMUSG00000021464	Ror2	-1.1752	2.00436e-12	4.05821e-10
ENSMUSG00000091735	Gpr62	-0.868103	2.06626e-12	4.1404e-10
ENSMUSG00000020614	Fam20a	-0.807393	2.11235e-12	4.18957e-10
ENSMUSG00000062028	Irgc1	-0.969358	2.28895e-12	4.49397e-10
ENSMUSG00000053192	Mllt11	-0.895908	3.59353e-12	6.9156e-10
ENSMUSG00000010538	Tsacc	-0.693372	3.9844e-12	7.51892e-10
ENSMUSG00000055692	Tmem191c	-0.860826	4.39954e-12	8.2187e-10
ENSMUSG00000085928	4933427I22Rik	-1.92608	4.4398e-12	8.2187e-10
ENSMUSG00000042200	Cdrt4	-0.935145	4.70104e-12	8.6202e-10
ENSMUSG00000040829	Zmynd15	-0.71106	5.46225e-12	9.83053e-10
ENSMUSG00000019578	Ubxn6	-0.675393	6.17614e-12	1.09132e-09
ENSMUSG00000070473	Cldn3	-1.23236	6.60678e-12	1.1569e-09
ENSMUSG00000062012	Zfp13	-0.858393	7.68649e-12	1.32776e-09
ENSMUSG00000015599	Ttbk1	-0.925601	7.7312e-12	1.32776e-09
ENSMUSG00000053411	Cbx7	-0.903432	7.78747e-12	1.32776e-09
ENSMUSG00000030030	1700003E16Rik	-0.838902	8.18254e-12	1.37107e-09
ENSMUSG00000073418	C4b	-1.13327	8.81563e-12	1.46453e-09
ENSMUSG00000066516	Klk1b21	-1.3163	1.08929e-11	1.79428e-09
ENSMUSG00000026687	Aldh9a1	-0.760704	1.10048e-11	1.79748e-09
ENSMUSG00000025903	Lypla1	-1.51351	1.37794e-11	2.23191e-09
ENSMUSG00000036570	Fxyd1	-1.07491	1.5325e-11	2.46175e-09
ENSMUSG00000058709	Egln2	-0.7896	1.55432e-11	2.47633e-09
ENSMUSG00000108782	NA	-1.86817	1.66636e-11	2.61201e-09
ENSMUSG00000109404	NA	-1.39422	1.88875e-11	2.93694e-09
ENSMUSG00000044526	Znrf4	-0.925702	1.9572e-11	3.01921e-09
ENSMUSG00000024393	Prrc2a	-0.773135	2.28436e-11	3.43434e-09
ENSMUSG00000030605	Mfge8	-0.928041	2.29698e-11	3.43434e-09
ENSMUSG00000047654	Tssk6	-1.18356	2.50373e-11	3.71488e-09
ENSMUSG00000042978	Sbk1	-0.86925	2.98222e-11	4.39132e-09
ENSMUSG00000006435	Neurl1a	-1.13681	3.57728e-11	5.22794e-09
ENSMUSG00000029001	Fbxo44	-0.788069	3.66742e-11	5.31968e-09
ENSMUSG00000041193	Pla2g5	-0.858202	3.72916e-11	5.36916e-09
ENSMUSG00000099696	2900052N01Rik	-1.71255	4.80425e-11	6.86619e-09
ENSMUSG00000051343	Rab11fip5	-0.751872	5.28742e-11	7.45657e-09
ENSMUSG00000035211	Xrra1	-0.86277	5.29406e-11	7.45657e-09
ENSMUSG00000020022	Ndufa12	-1.22296	5.41623e-11	7.57376e-09
ENSMUSG00000038390	Gpr162	-1.00972	5.52491e-11	7.67055e-09
ENSMUSG00000096861	Vmn2r68	-1.35004	5.9333e-11	8.17912e-09
ENSMUSG00000041241	Mul1	-0.825613	6.82959e-11	9.283e-09
ENSMUSG00000028756	Pink1	-0.864673	7.21306e-11	9.73613e-09
ENSMUSG00000064225	Paqr9	-0.770708	8.03362e-11	1.07689e-08
ENSMUSG00000098912	NA	-2.17721	8.17952e-11	1.08153e-08
ENSMUSG00000040848	Sft2d2	-0.842836	8.429e-11	1.10699e-08
ENSMUSG00000031700	Gpt2	-0.901117	9.68776e-11	1.24703e-08
ENSMUSG00000021091	Serpina3n	-1.32472	9.99e-11	1.27747e-08
ENSMUSG00000056553	Ptprn2	-0.6851	1.47778e-10	1.84125e-08
ENSMUSG00000046408	1700067K01Rik	-0.7095	1.62851e-10	2.01614e-08
ENSMUSG00000074178	NA	-0.793266	1.67935e-10	2.06592e-08
ENSMUSG00000035295	Wdr38	-0.939046	1.76093e-10	2.12592e-08
ENSMUSG00000006575	Rundc3a	-0.80009	1.92373e-10	2.29396e-08
ENSMUSG00000024442	0610009O20Rik	-0.762044	2.14548e-10	2.54279e-08
ENSMUSG00000020307	Cdc34	-0.790228	2.21337e-10	2.60736e-08
ENSMUSG00000097560	NA	-1.07287	2.52035e-10	2.93342e-08
ENSMUSG00000071076	Jund	-1.06888	3.9216e-10	4.48378e-08
ENSMUSG00000024369	Nelfe	-0.76932	4.08468e-10	4.64292e-08
ENSMUSG00000036046	5031439G07Rik	-0.986977	4.1837e-10	4.72782e-08
ENSMUSG00000066361	Serpina3c	-0.830864	5.24521e-10	5.89312e-08
ENSMUSG00000055322	Tns1	-0.680806	5.35457e-10	5.98142e-08
ENSMUSG00000097483	NA	-1.55935	5.45101e-10	6.05436e-08
ENSMUSG00000059058	NA	-0.860789	5.6268e-10	6.2141e-08
ENSMUSG00000026927	Sdccag3	-1.13945	6.27879e-10	6.85623e-08
ENSMUSG00000083109	NA	-1.53881	6.59105e-10	7.11723e-08
ENSMUSG00000049112	Oxtr	-0.96345	6.88928e-10	7.3311e-08
ENSMUSG00000017721	Pigt	-0.773096	7.04909e-10	7.44637e-08
ENSMUSG00000102004	4933402C06Rik	-1.0519	7.35819e-10	7.73087e-08
ENSMUSG00000046447	Camk2n1	-1.02171	8.55855e-10	8.89586e-08
ENSMUSG00000014633	Cmc2	-0.766516	9.26704e-10	9.58103e-08
ENSMUSG00000092356	NA	-1.185	9.54872e-10	9.7172e-08
ENSMUSG00000036686	Cc2d1a	-0.805566	9.89207e-10	1.00142e-07
ENSMUSG00000027871	Hsd3b1	-0.729449	1.05773e-09	1.06524e-07
ENSMUSG00000099958	NA	-0.878679	1.10094e-09	1.10304e-07
ENSMUSG00000025473	Adam8	-1.14554	1.16262e-09	1.15886e-07
ENSMUSG00000051669	AU021092	-0.790127	1.21017e-09	1.20011e-07
ENSMUSG00000028843	Sh3bgrl3	-1.01487	1.22765e-09	1.21126e-07
ENSMUSG00000042099	Kank3	-0.682045	1.27846e-09	1.25502e-07
ENSMUSG00000044433	Camsap3	-0.886767	1.49891e-09	1.45538e-07
ENSMUSG00000111334	NA	-1.13433	1.50502e-09	1.45538e-07
ENSMUSG00000070980	Actl7b	-1.13525	1.53282e-09	1.47492e-07
ENSMUSG00000102408	4930568G15Rik	-1.22069	1.57933e-09	1.51219e-07
ENSMUSG00000011877	Git1	-0.704887	1.59962e-09	1.52411e-07
ENSMUSG00000090206	Tepp	-0.800273	1.62718e-09	1.54281e-07
ENSMUSG00000100153	Gm5601	-0.536298	1.69698e-09	1.60118e-07
ENSMUSG00000045794	Lkaaear1	-0.815602	1.72771e-09	1.61449e-07
ENSMUSG00000004070	Hmox2	-0.757495	1.75505e-09	1.6322e-07
ENSMUSG00000038044	Cct8l1	-0.628925	1.84212e-09	1.70501e-07
ENSMUSG00000100315	1700031P21Rik	-0.804575	1.8976e-09	1.74804e-07
ENSMUSG00000042293	Gm5617	-0.830611	1.95629e-09	1.79361e-07
ENSMUSG00000042524	Sun2	-0.743575	2.00821e-09	1.83257e-07
ENSMUSG00000032334	Loxl1	-0.689262	2.13325e-09	1.9309e-07
ENSMUSG00000024014	Pim1	-0.846093	2.13584e-09	1.9309e-07
ENSMUSG00000037822	Smim14	-0.839225	2.33048e-09	2.08744e-07
ENSMUSG00000037010	Apln	-1.2261	2.62649e-09	2.3311e-07
ENSMUSG00000030403	Vasp	-0.805165	2.77429e-09	2.45109e-07
ENSMUSG00000024116	Prss21	-0.584409	4.89604e-09	4.17548e-07
18_qE1_1295_2	NA	-0.783095	4.89793e-09	4.17548e-07
ENSMUSG00000049008	BB014433	-0.720836	5.0158e-09	4.2573e-07
ENSMUSG00000018677	Slc25a39	-0.722308	5.09918e-09	4.30925e-07
ENSMUSG00000045252	Zfp574	-0.75908	5.44252e-09	4.55976e-07
ENSMUSG00000022180	Slc7a8	-0.714513	5.58266e-09	4.65709e-07
ENSMUSG00000030206	Gsg1	-0.943332	6.28516e-09	5.22071e-07
ENSMUSG00000078494	NA	-0.917817	6.33349e-09	5.23847e-07
ENSMUSG00000107369	NA	-0.889887	6.47875e-09	5.33591e-07
ENSMUSG00000031849	Comp	-0.690641	6.68537e-09	5.48285e-07
ENSMUSG00000027546	Atp9a	-0.785284	8.58341e-09	7.00917e-07
ENSMUSG00000109091	NA	-1.40527	8.61857e-09	7.00917e-07
ENSMUSG00000029007	Agtrap	-0.863332	9.43366e-09	7.54577e-07
ENSMUSG00000092746	NA	-1.1727	1.01857e-08	8.11393e-07
ENSMUSG00000080268	Brms1	-0.68359	1.02786e-08	8.15448e-07
ENSMUSG00000016637	Ift27	-0.877974	1.16315e-08	9.15311e-07
ENSMUSG00000028392	Bspry	-0.606205	1.19835e-08	9.35432e-07
ENSMUSG00000003808	Farsa	-0.642276	1.33546e-08	1.02234e-06
ENSMUSG00000029073	Cptp	-0.637491	1.33598e-08	1.02234e-06
ENSMUSG00000003345	Csnk1g2	-0.84383	1.35333e-08	1.03156e-06
ENSMUSG00000041536	Serpina3a	-1.0109	1.36352e-08	1.03526e-06
ENSMUSG00000078480	NA	-1.06882	1.3906e-08	1.04764e-06
ENSMUSG00000032323	Cyp11a1	-0.815251	1.54888e-08	1.16238e-06
ENSMUSG00000030209	Grin2b	-0.730753	1.58538e-08	1.18353e-06
ENSMUSG00000048772	Tmem53	-0.925078	1.69295e-08	1.25595e-06
ENSMUSG00000068735	Trp53i11	-0.757959	1.77437e-08	1.31063e-06
ENSMUSG00000023571	C1qtnf12	-0.840202	1.78014e-08	1.31063e-06
ENSMUSG00000028541	B4galt2	-0.718948	1.83388e-08	1.3451e-06
ENSMUSG00000017830	Dhx58	-0.794745	1.92077e-08	1.39828e-06
ENSMUSG00000079871	NA	-0.682526	2.01647e-08	1.45703e-06
ENSMUSG00000071644	Eef1g	-0.73297	2.14738e-08	1.53451e-06
ENSMUSG00000043091	Tuba1c	-0.741014	2.3001e-08	1.63164e-06
ENSMUSG00000014747	Ankrd53	-0.629425	2.38232e-08	1.68382e-06
ENSMUSG00000030376	Slc8a2	-0.747827	2.61524e-08	1.82195e-06
ENSMUSG00000046727	Cystm1	-0.481565	2.64636e-08	1.83705e-06
ENSMUSG00000091692	4930433I11Rik	-0.749852	2.76095e-08	1.90756e-06
ENSMUSG00000042854	Trp53rkb	-0.624089	2.77535e-08	1.90756e-06
ENSMUSG00000087685	NA	-0.78102	2.77737e-08	1.90756e-06
ENSMUSG00000003363	Pld3	-0.793546	2.84137e-08	1.94464e-06
ENSMUSG00000024772	Ehd1	-0.60189	2.91752e-08	1.96004e-06
ENSMUSG00000060279	Ap2a1	-0.649952	3.06872e-08	2.03573e-06
ENSMUSG00000015854	Cd5l	-1.3913	3.1288e-08	2.06852e-06
ENSMUSG00000056666	Retsat	-0.783798	3.15025e-08	2.07564e-06
ENSMUSG00000066116	NA	-1.26519	3.273e-08	2.13956e-06
ENSMUSG00000033763	Mtss1l	-0.842543	3.28028e-08	2.13956e-06
ENSMUSG00000022427	Tomm22	-0.419359	3.32373e-08	2.15557e-06
ENSMUSG00000007888	Crlf1	-0.706667	3.32701e-08	2.15557e-06
ENSMUSG00000063713	Klk1b24	-1.17161	3.34052e-08	2.15713e-06
ENSMUSG00000038034	Igsf8	-0.855246	3.4855e-08	2.2433e-06
ENSMUSG00000031787	Katnb1	-0.653073	3.68318e-08	2.35493e-06
ENSMUSG00000013822	Elof1	-0.508314	3.96543e-08	2.51882e-06
ENSMUSG00000042632	Pla2g6	-0.693119	4.0376e-08	2.54716e-06
ENSMUSG00000040731	Eif4h	-0.481904	4.04978e-08	2.54716e-06
ENSMUSG00000024429	Gnl1	-0.687879	4.06313e-08	2.54716e-06
ENSMUSG00000040356	Skiv2l	-0.643274	4.07556e-08	2.54716e-06
ENSMUSG00000041596	Nlrp5-ps	-0.759553	4.22304e-08	2.63087e-06
ENSMUSG00000097259	NA	-0.927678	4.31035e-08	2.67668e-06
ENSMUSG00000086020	NA	-1.06255	4.42899e-08	2.7416e-06
ENSMUSG00000015966	Il17rb	-1.09793	4.49481e-08	2.76473e-06
ENSMUSG00000056413	Adap1	-0.895483	4.52764e-08	2.77295e-06
ENSMUSG00000040699	Limd2	-0.627311	4.5367e-08	2.77295e-06
ENSMUSG00000074207	Adh1	-0.986957	4.64299e-08	2.82018e-06
ENSMUSG00000036820	Amdhd2	-0.719942	4.7437e-08	2.87238e-06
ENSMUSG00000055762	Eef1d	-0.733706	4.84036e-08	2.91276e-06
ENSMUSG00000028943	Espn	-0.71984	4.90974e-08	2.94539e-06
ENSMUSG00000002396	Ocel1	-0.70527	5.10485e-08	3.04957e-06
ENSMUSG00000028800	Hdac1	-0.628728	5.11682e-08	3.04957e-06
ENSMUSG00000055862	Izumo4	-0.620556	5.27606e-08	3.11704e-06
ENSMUSG00000075595	Zfp652	-1.02485	5.31668e-08	3.13153e-06
ENSMUSG00000027465	Tbc1d20	-0.72808	5.35941e-08	3.14715e-06
ENSMUSG00000022999	Lmbr1l	-0.630667	5.44988e-08	3.19064e-06
ENSMUSG00000050428	Fbxo46	-0.785773	5.49086e-08	3.20498e-06
ENSMUSG00000025161	Slc16a3	-0.643761	6.23264e-08	3.60841e-06
ENSMUSG00000064068	Mtx1	-0.679372	6.26529e-08	3.60841e-06
ENSMUSG00000022445	Cyp2d26	-0.718935	6.27486e-08	3.60841e-06
ENSMUSG00000000411	Tssk3	-0.750615	6.32949e-08	3.6291e-06
ENSMUSG00000018554	Ybx2	-0.667126	6.45629e-08	3.69091e-06
ENSMUSG00000037936	Scarb1	-0.594248	6.78629e-08	3.86818e-06
ENSMUSG00000100650	NA	-1.25159	7.17668e-08	4.06685e-06
ENSMUSG00000030835	Nomo1	-0.765406	7.29781e-08	4.12347e-06
ENSMUSG00000045211	Nudt18	-0.538866	7.36896e-08	4.13961e-06
ENSMUSG00000062859	Tcp11	-0.72179	7.48974e-08	4.19533e-06
ENSMUSG00000027944	Hax1	-0.621494	7.67967e-08	4.27707e-06
ENSMUSG00000024112	Cacna1h	-0.71749	7.79423e-08	4.32847e-06
ENSMUSG00000018776	Slc35g3	-0.68821	7.88197e-08	4.356e-06
ENSMUSG00000068240	Uba52	-0.707849	8.06678e-08	4.42921e-06
ENSMUSG00000010663	Fads1	-0.665027	8.86466e-08	4.8264e-06
ENSMUSG00000039810	Zc3h10	-0.850165	9.20283e-08	4.9826e-06
ENSMUSG00000008167	Fbxw9	-0.720278	9.5535e-08	5.1581e-06
ENSMUSG00000037366	Pafah2	-0.530877	9.8576e-08	5.2638e-06
ENSMUSG00000032300	1700017B05Rik	-0.725863	1.01538e-07	5.40711e-06
ENSMUSG00000095789	Nupr1l	-0.682585	1.04573e-07	5.55353e-06
ENSMUSG00000097075	NA	-0.682639	1.07293e-07	5.66958e-06
ENSMUSG00000010095	Slc3a2	-0.736139	1.08241e-07	5.67398e-06
ENSMUSG00000026558	Uck2	-0.504361	1.08301e-07	5.67398e-06
ENSMUSG00000087343	1700021N21Rik	-0.841204	1.10019e-07	5.7485e-06
ENSMUSG00000034932	Mrpl54	-0.57844	1.11606e-07	5.80023e-06
ENSMUSG00000064063	BC048507	-0.860604	1.11948e-07	5.80246e-06
ENSMUSG00000043445	Pgp	-0.660524	1.14155e-07	5.88547e-06
ENSMUSG00000042766	Trim46	-0.751433	1.20315e-07	6.16826e-06
ENSMUSG00000029070	Mxra8	-0.898934	1.20592e-07	6.16826e-06
ENSMUSG00000046952	NA	-0.767076	1.20956e-07	6.17068e-06
ENSMUSG00000039349	C130074G19Rik	-0.918562	1.21764e-07	6.19563e-06
ENSMUSG00000029577	Ube3b	-0.570985	1.26298e-07	6.39287e-06
ENSMUSG00000059518	Znhit1	-0.581787	1.2849e-07	6.48693e-06
ENSMUSG00000037012	Hk1	-0.79543	1.29185e-07	6.50508e-06
ENSMUSG00000020475	Pgam2	-0.659301	1.31791e-07	6.60213e-06
ENSMUSG00000028444	Cntfr	-1.1502	1.32502e-07	6.62065e-06
ENSMUSG00000058135	Gstm1	-0.7763	1.38257e-07	6.85749e-06
ENSMUSG00000020681	Ace	-0.730308	1.383e-07	6.85749e-06
ENSMUSG00000038503	Mesd	-0.640907	1.41839e-07	6.99423e-06
ENSMUSG00000030538	Cib1	-0.484503	1.42024e-07	6.99423e-06
ENSMUSG00000059743	Fdps	-0.820687	1.42137e-07	6.99423e-06
ENSMUSG00000014609	Chrne	-0.637954	1.43692e-07	7.05286e-06
ENSMUSG00000022619	Mapk8ip2	-0.826158	1.49598e-07	7.32426e-06
ENSMUSG00000108695	Gm2511	-0.748683	1.5916e-07	7.75336e-06
ENSMUSG00000032959	Pebp1	-0.6136	1.68079e-07	8.12673e-06
ENSMUSG00000035179	Ppp1r32	-0.72059	1.74714e-07	8.40572e-06
ENSMUSG00000105615	NA	-1.31712	1.81202e-07	8.66795e-06
ENSMUSG00000037885	Stk35	-0.583867	1.85223e-07	8.82397e-06
ENSMUSG00000039202	Abhd2	-0.578381	1.8931e-07	8.97468e-06
ENSMUSG00000033227	Wnt6	-0.611524	1.98185e-07	9.32716e-06
ENSMUSG00000046717	Igbp1b	-0.572588	2.06109e-07	9.65336e-06
ENSMUSG00000026203	Dnajb2	-0.532879	2.24576e-07	1.0493e-05
ENSMUSG00000061065	H2al1o	-0.67325	2.27994e-07	1.06271e-05
ENSMUSG00000027602	Map1lc3a	-0.606168	2.29383e-07	1.06663e-05
ENSMUSG00000015443	Gzmn	-0.78075	2.32842e-07	1.08013e-05
ENSMUSG00000030595	Nfkbib	-0.594559	2.48522e-07	1.13927e-05
ENSMUSG00000070332	Trim80	-0.726742	2.51542e-07	1.1504e-05
ENSMUSG00000028750	Pla2g2c	-0.576562	2.54593e-07	1.15912e-05
ENSMUSG00000063177	Klk1b27	-1.06159	2.54639e-07	1.15912e-05
ENSMUSG00000027296	Itpka	-0.965768	2.62298e-07	1.19119e-05
ENSMUSG00000022615	Tymp	-0.737197	2.65362e-07	1.2023e-05
ENSMUSG00000055745	Rtl6	-0.688083	2.71186e-07	1.22298e-05
ENSMUSG00000027559	Car3	-1.17451	2.71187e-07	1.22298e-05
ENSMUSG00000029312	Klhl8	-0.635873	2.73555e-07	1.23081e-05
ENSMUSG00000046487	NA	-0.72492	2.79627e-07	1.25522e-05
ENSMUSG00000050058	Prm3	-0.778953	2.91046e-07	1.29452e-05
ENSMUSG00000011267	Zfp296	-1.0901	2.96489e-07	1.31572e-05
ENSMUSG00000033983	Coil	-0.458473	3.21714e-07	1.41474e-05
ENSMUSG00000022428	Cby1	-0.624047	3.26575e-07	1.43288e-05
ENSMUSG00000022565	Plec	-0.586208	3.31339e-07	1.4505e-05
ENSMUSG00000063524	Eno1	-0.516732	3.33346e-07	1.45601e-05
ENSMUSG00000020878	Lrrc46	-0.545394	3.43409e-07	1.4966e-05
ENSMUSG00000061286	Exosc5	-0.661013	3.53256e-07	1.53264e-05
ENSMUSG00000078439	Smim24	-0.565082	3.80943e-07	1.64542e-05
ENSMUSG00000026409	Pfkfb2	-0.641427	3.9476e-07	1.70132e-05
ENSMUSG00000040576	Tmem270	-0.781783	4.30176e-07	1.8417e-05
ENSMUSG00000048824	NA	-0.791526	4.45835e-07	1.90037e-05
ENSMUSG00000001053	N4bp3	-0.777088	4.50913e-07	1.91362e-05
ENSMUSG00000001289	Pfdn5	-0.456903	4.661e-07	1.96948e-05
ENSMUSG00000007033	Hspa1l	-0.864293	4.72915e-07	1.99376e-05
ENSMUSG00000092225	Gm2381	-1.03475	4.73898e-07	1.99376e-05
ENSMUSG00000063129	Aldoart2	-0.694206	4.79806e-07	2.01425e-05
ENSMUSG00000109962	NA	-1.1386	4.85916e-07	2.02673e-05
ENSMUSG00000030650	Tmc5	-0.473942	4.86338e-07	2.02673e-05
ENSMUSG00000021061	Sptb	-0.676371	4.99089e-07	2.0684e-05
ENSMUSG00000075227	Znhit2	-0.637335	5.26013e-07	2.15698e-05
ENSMUSG00000023456	Tpi1	-0.51592	5.3656e-07	2.1905e-05
ENSMUSG00000086784	Isoc2a	-0.65992	5.37566e-07	2.1905e-05
ENSMUSG00000024742	Fen1	-0.920765	5.44979e-07	2.21606e-05
ENSMUSG00000026520	Pycr2	-0.603431	5.60814e-07	2.27569e-05
ENSMUSG00000002228	Ppm1j	-0.701397	5.82659e-07	2.34475e-05
ENSMUSG00000058833	Rex1bd	-0.847253	6.04543e-07	2.41283e-05
ENSMUSG00000030484	Lypd5	-1.26293	6.13733e-07	2.44449e-05
ENSMUSG00000028610	Dmrtb1	-0.536174	6.50461e-07	2.57495e-05
ENSMUSG00000007029	Vars	-0.763914	6.54664e-07	2.58632e-05
ENSMUSG00000033739	Fkbpl	-0.638568	6.84329e-07	2.67745e-05
ENSMUSG00000025384	Faap100	-0.687476	7.16084e-07	2.79488e-05
ENSMUSG00000025171	Ubtd1	-0.614977	7.26625e-07	2.81904e-05
ENSMUSG00000025808	Ccdc7a	-0.574853	7.31626e-07	2.83279e-05
ENSMUSG00000055809	Dnaaf3	-0.84115	7.72858e-07	2.98056e-05
ENSMUSG00000027459	Fam110a	-0.774912	7.75363e-07	2.9843e-05
ENSMUSG00000025497	Cdhr5	-1.07102	7.81181e-07	3.00075e-05
ENSMUSG00000047417	Rexo1	-0.649312	7.87156e-07	3.01774e-05
ENSMUSG00000030771	Micalcl	-0.902379	8.1313e-07	3.08688e-05
ENSMUSG00000020435	Osbp2	-0.723869	8.2088e-07	3.10417e-05
ENSMUSG00000091205	Vmn2r71	-1.02342	8.39021e-07	3.16047e-05
ENSMUSG00000022542	2021-09-12	-0.502389	8.4294e-07	3.1691e-05
ENSMUSG00000037020	Wdr62	-0.552567	8.48814e-07	3.17921e-05
ENSMUSG00000095260	NA	-1.20718	8.65166e-07	3.22768e-05
ENSMUSG00000030590	Fam98c	-0.54921	8.68148e-07	3.2326e-05
ENSMUSG00000009013	Dynll1	-0.617632	8.97037e-07	3.31477e-05
ENSMUSG00000015745	Plekho1	-0.61661	9.13545e-07	3.36937e-05
ENSMUSG00000037905	Bri3bp	-0.721672	9.16318e-07	3.3732e-05
ENSMUSG00000069270	Hist1h2ac	-1.10843	9.21356e-07	3.38533e-05
ENSMUSG00000035027	Map2k2	-0.613532	9.44152e-07	3.46254e-05
ENSMUSG00000013787	Ehmt2	-0.541631	9.59118e-07	3.50421e-05
ENSMUSG00000038782	1700028J19Rik	-0.581682	9.62503e-07	3.50998e-05
ENSMUSG00000020472	Zkscan17	-0.683015	9.7172e-07	3.52945e-05
ENSMUSG00000046841	Ckap4	-0.461083	9.83363e-07	3.55903e-05
ENSMUSG00000041164	Zmiz2	-0.50477	9.93253e-07	3.57516e-05
ENSMUSG00000024269	Tpgs2	-0.459527	1.00075e-06	3.59547e-05
ENSMUSG00000017390	Aldoc	-0.813428	1.01087e-06	3.62015e-05
ENSMUSG00000024392	Bag6	-0.611151	1.04557e-06	3.72894e-05
ENSMUSG00000067199	Frat1	-0.625879	1.12316e-06	3.96689e-05
ENSMUSG00000039323	Igfbp2	-0.728109	1.12618e-06	3.96689e-05
18_qE1_36451_1	NA	-0.685092	1.12657e-06	3.96689e-05
ENSMUSG00000086631	NA	-1.2043	1.14542e-06	4.01245e-05
ENSMUSG00000006024	Napa	-0.529545	1.14666e-06	4.01245e-05
ENSMUSG00000039183	Nubp2	-0.648819	1.14777e-06	4.01245e-05
ENSMUSG00000032280	Tle3	-0.745416	1.15493e-06	4.03024e-05
ENSMUSG00000044084	Spem2	-0.833668	1.2273e-06	4.25984e-05
ENSMUSG00000019505	Ubb	-0.544086	1.23278e-06	4.27121e-05
ENSMUSG00000042328	Hps4	-0.57038	1.23716e-06	4.27876e-05
ENSMUSG00000037331	Larp1	-0.351912	1.25412e-06	4.32972e-05
ENSMUSG00000057706	Mex3b	-0.587016	1.29521e-06	4.44787e-05
ENSMUSG00000078584	AU022252	-0.577986	1.30877e-06	4.47074e-05
ENSMUSG00000106594	NA	-0.757509	1.32462e-06	4.51695e-05
ENSMUSG00000094812	NA	-1.01614	1.33806e-06	4.54519e-05
ENSMUSG00000021806	Nid2	-0.55733	1.33845e-06	4.54519e-05
ENSMUSG00000024851	Pitpnm1	-0.649853	1.33991e-06	4.54519e-05
ENSMUSG00000081534	Slc48a1	-0.73134	1.34992e-06	4.57115e-05
ENSMUSG00000032803	Cdv3	-0.42856	1.37391e-06	4.64428e-05
ENSMUSG00000024446	Rpp21	-0.670482	1.3924e-06	4.69147e-05
ENSMUSG00000046330	Rpl37a	-0.647456	1.39269e-06	4.69147e-05
ENSMUSG00000051113	Fam71e1	-0.686799	1.40878e-06	4.73743e-05
ENSMUSG00000027938	Creb3l4	-0.508756	1.44538e-06	4.81922e-05
ENSMUSG00000053783	1700016K19Rik	-0.493938	1.47346e-06	4.89567e-05
ENSMUSG00000003346	Abhd17a	-0.612537	1.49062e-06	4.94424e-05
ENSMUSG00000078442	Ccdc105	-0.954114	1.50696e-06	4.9899e-05
ENSMUSG00000039195	1110008P14Rik	-1.03341	1.51142e-06	4.99023e-05
ENSMUSG00000033124	Atg9a	-0.58096	1.53936e-06	5.04734e-05
ENSMUSG00000029875	Ccdc184	-0.829417	1.53989e-06	5.04734e-05
ENSMUSG00000037622	Wdtc1	-0.545893	1.59631e-06	5.19723e-05
ENSMUSG00000026473	Glul	-0.669937	1.60456e-06	5.21535e-05
ENSMUSG00000074063	Osgin1	-0.722146	1.71709e-06	5.53484e-05
ENSMUSG00000090457	4930571K23Rik	-0.817911	1.7626e-06	5.65696e-05
ENSMUSG00000063409	Lrrc43	-0.519378	1.76399e-06	5.65696e-05
ENSMUSG00000034793	G6pc3	-0.61167	1.7809e-06	5.69033e-05
ENSMUSG00000009115	Spatc1l	-0.537298	1.78289e-06	5.69033e-05
ENSMUSG00000024042	Sik1	-0.865448	1.80291e-06	5.7249e-05
ENSMUSG00000059895	Ptp4a3	-0.707372	1.80334e-06	5.7249e-05
ENSMUSG00000052296	Ppp6r1	-0.392135	1.80551e-06	5.7249e-05
ENSMUSG00000090213	Tmem189	-0.898429	1.81503e-06	5.74573e-05
ENSMUSG00000037466	Tedc1	-0.540036	1.83457e-06	5.79814e-05
ENSMUSG00000024937	Ehbp1l1	-0.573339	1.85511e-06	5.85354e-05
ENSMUSG00000038165	1700022A21Rik	-0.661396	1.86058e-06	5.86128e-05
ENSMUSG00000048400	Prss54	-0.498201	1.87341e-06	5.89214e-05
ENSMUSG00000027999	Pla2g12a	-0.47864	1.88961e-06	5.9335e-05
ENSMUSG00000030695	Aldoa	-0.563266	1.92401e-06	6.02205e-05
ENSMUSG00000028441	1110017D15Rik	-0.810048	1.94705e-06	6.075e-05
ENSMUSG00000022620	Arsa	-0.628999	1.96728e-06	6.12788e-05
ENSMUSG00000034227	Foxj1	-0.835705	1.98444e-06	6.1616e-05
ENSMUSG00000002332	Dhrs1	-0.460466	2.03132e-06	6.29708e-05
ENSMUSG00000001988	Npas1	-1.18853	2.03891e-06	6.30571e-05
ENSMUSG00000028854	Slc9a1	-0.566448	2.04144e-06	6.30571e-05
ENSMUSG00000029864	Gstk1	-0.822642	2.04383e-06	6.30571e-05
ENSMUSG00000032396	Dis3l	-0.53758	2.06068e-06	6.34761e-05
ENSMUSG00000045573	Penk	-0.465105	2.0806e-06	6.39883e-05
ENSMUSG00000001751	Naglu	-0.655026	2.10611e-06	6.43656e-05
ENSMUSG00000025162	Csnk1d	-0.439514	2.12878e-06	6.48545e-05
ENSMUSG00000046668	Cxxc5	-0.51249	2.14932e-06	6.52756e-05
ENSMUSG00000045004	Spata21	-0.668158	2.15625e-06	6.53838e-05
ENSMUSG00000031913	Vps4a	-0.48871	2.17057e-06	6.57155e-05
ENSMUSG00000107252	Gm5767	-0.833678	2.18876e-06	6.61633e-05
ENSMUSG00000030125	Lrrc23	-0.558139	2.22078e-06	6.67256e-05
ENSMUSG00000029182	1700001C02Rik	-0.613468	2.22574e-06	6.67256e-05
ENSMUSG00000036752	Tubb4b	-0.509592	2.22986e-06	6.67256e-05
ENSMUSG00000043644	0610009L18Rik	-0.522806	2.2314e-06	6.67256e-05
ENSMUSG00000074800	NA	-0.877357	2.24904e-06	6.70468e-05
ENSMUSG00000042694	Stn1	-0.618267	2.25668e-06	6.70863e-05
ENSMUSG00000062464	Cyp4f37	-0.736589	2.25726e-06	6.70863e-05
ENSMUSG00000047841	Fndc11	-0.66417	2.29512e-06	6.8033e-05
ENSMUSG00000025651	Uqcrc1	-0.593524	2.29612e-06	6.8033e-05
ENSMUSG00000022558	Mroh1	-0.597629	2.33045e-06	6.88403e-05
ENSMUSG00000029330	Cds1	-0.407779	2.36601e-06	6.95735e-05
ENSMUSG00000030410	Dmwd	-0.611715	2.3942e-06	7.02719e-05
ENSMUSG00000015970	Chdh	-0.540104	2.41769e-06	7.07721e-05
ENSMUSG00000063904	Dpp3	-0.58743	2.42514e-06	7.08833e-05
ENSMUSG00000026894	Morn5	-0.597516	2.44574e-06	7.12711e-05
ENSMUSG00000024565	Sall3	-0.827651	2.45894e-06	7.15134e-05
ENSMUSG00000081552	NA	-0.729979	2.46141e-06	7.15134e-05
ENSMUSG00000037752	Xkr8	-0.517114	2.46939e-06	7.1638e-05
ENSMUSG00000047502	Mroh7	-0.697234	2.51842e-06	7.29517e-05
ENSMUSG00000041423	Paqr6	-1.15653	2.52313e-06	7.29792e-05
ENSMUSG00000006315	Tmem147	-0.505179	2.53017e-06	7.30741e-05
ENSMUSG00000037594	BC022687	-0.683247	2.58813e-06	7.43284e-05
ENSMUSG00000079523	Tmsb10	-0.599882	2.58889e-06	7.43284e-05
ENSMUSG00000019039	Dalrd3	-0.572733	2.60713e-06	7.47416e-05
ENSMUSG00000029455	Aldh2	-0.726263	2.61328e-06	7.48075e-05
ENSMUSG00000040312	Cchcr1	-0.507074	2.63557e-06	7.53347e-05
ENSMUSG00000022614	Lmf2	-0.670904	2.64466e-06	7.53729e-05
ENSMUSG00000017837	Nkiras2	-0.566965	2.69417e-06	7.64475e-05
ENSMUSG00000029503	P2rx2	-0.582473	2.72602e-06	7.72386e-05
ENSMUSG00000005483	Dnajb1	-0.380103	2.8287e-06	7.99148e-05
ENSMUSG00000023467	Tulp2	-0.522751	2.87206e-06	8.07877e-05
ENSMUSG00000033589	Reep4	-0.458173	2.89413e-06	8.12907e-05
ENSMUSG00000027517	Ankrd60	-0.509691	2.90907e-06	8.15925e-05
ENSMUSG00000048445	Ccdc57	-0.585905	3.01558e-06	8.42153e-05
ENSMUSG00000028917	Plekhm2	-0.603127	3.03278e-06	8.45357e-05
ENSMUSG00000026457	Adipor1	-0.438016	3.06511e-06	8.4988e-05
ENSMUSG00000075706	Gpx4	-0.486237	3.08749e-06	8.53648e-05
ENSMUSG00000093834	Rnu1b2	-1.07555	3.12205e-06	8.61979e-05
ENSMUSG00000028838	Extl1	-1.12245	3.18115e-06	8.75807e-05
ENSMUSG00000024955	Esrra	-0.750569	3.26352e-06	8.95947e-05
ENSMUSG00000035890	Rnf126	-0.67234	3.31017e-06	9.06195e-05
ENSMUSG00000068874	Selenbp1	-0.591665	3.34488e-06	9.13125e-05
ENSMUSG00000066196	Spag8	-0.695246	3.38126e-06	9.21762e-05
ENSMUSG00000034300	Fam53c	-0.551979	3.42565e-06	9.31251e-05
ENSMUSG00000061780	Cfd	-1.15255	3.45929e-06	9.35464e-05
ENSMUSG00000036223	Ska1	-0.703545	3.47431e-06	9.37918e-05
ENSMUSG00000001420	Tmem79	-0.834582	3.52497e-06	9.50275e-05
ENSMUSG00000030189	Ybx3	-0.401907	3.55431e-06	9.56857e-05
ENSMUSG00000107002	0610012G03Rik	-0.583961	3.63214e-06	9.75108e-05
ENSMUSG00000006930	Hap1	-0.573152	3.64253e-06	9.76549e-05
ENSMUSG00000041399	1700013G24Rik	-0.699363	3.67385e-06	9.83589e-05
ENSMUSG00000057863	Rpl36	-0.544489	3.73081e-06	9.94782e-05
ENSMUSG00000078137	Ankrd63	-0.914967	3.73297e-06	9.94782e-05
ENSMUSG00000052698	Tln2	-0.512802	3.73367e-06	9.94782e-05
ENSMUSG00000034994	Eef2	-0.568534	3.78459e-06	0.000100493
ENSMUSG00000046719	Nxph3	-0.872016	3.80505e-06	0.000100899
ENSMUSG00000055839	Elob	-0.547292	3.84032e-06	0.000101695
ENSMUSG00000026604	Ptpn14	-0.55571	3.86372e-06	0.000102127
ENSMUSG00000021541	Trpc7	-0.820295	3.86714e-06	0.000102127
ENSMUSG00000110841	NA	-0.472671	3.88402e-06	0.000102434
ENSMUSG00000049760	2410015M20Rik	-0.56222	3.89153e-06	0.000102493
ENSMUSG00000025278	Flnb	-0.579148	3.91636e-06	0.000102864
ENSMUSG00000079941	NA	-0.738857	3.95141e-06	0.000103509
ENSMUSG00000019178	Styxl1	-0.48383	4.09713e-06	0.000107182
ENSMUSG00000086951	1700051A21Rik	-0.488306	4.19014e-06	0.000109174
ENSMUSG00000098076	NA	-0.52345	4.27167e-06	0.000110557
ENSMUSG00000045709	Smkr-ps	-0.459721	4.28666e-06	0.000110798
ENSMUSG00000039936	Pik3cd	-0.60627	4.33804e-06	0.000111977
ENSMUSG00000042642	Flad1	-0.583613	4.35846e-06	0.000112148
ENSMUSG00000060678	Hist1h4c	-1.04521	4.36198e-06	0.000112148
ENSMUSG00000028862	Map3k6	-0.865324	4.3782e-06	0.000112416
ENSMUSG00000025377	Tepsin	-0.627911	4.42159e-06	0.000113381
ENSMUSG00000020867	Spata20	-0.666484	4.44046e-06	0.000113714
ENSMUSG00000022562	Oplah	-0.668902	4.47756e-06	0.000114363
ENSMUSG00000061615	Hist1h2ab	-1.0668	4.78743e-06	0.000121321
ENSMUSG00000029346	Srrd	-0.613472	4.86509e-06	0.000122968
ENSMUSG00000022760	Thap7	-0.682992	4.91421e-06	0.000123888
ENSMUSG00000024440	Pcdh12	-0.901944	4.93623e-06	0.000124282
ENSMUSG00000044080	S100a1	-0.918366	4.98642e-06	0.000125383
ENSMUSG00000036430	Tbcc	-0.686929	5.08308e-06	0.000127448
ENSMUSG00000020235	Fzr1	-0.573458	5.08823e-06	0.000127448
ENSMUSG00000073888	Ccl27a	-0.475377	5.10749e-06	0.000127741
ENSMUSG00000023952	Gtpbp2	-0.489368	5.15281e-06	0.000128404
ENSMUSG00000047843	Bri3	-0.612715	5.18672e-06	0.000129083
ENSMUSG00000027931	Npr1	-0.576298	5.24097e-06	0.000130267
ENSMUSG00000029440	Psmd9	-0.602043	5.25322e-06	0.000130405
ENSMUSG00000006958	Chrd	-1.06258	5.31378e-06	0.000131625
ENSMUSG00000070780	Rbm47	-0.624699	5.37237e-06	0.000132853
ENSMUSG00000032869	Psmf1	-0.650334	5.39654e-06	0.000133112
ENSMUSG00000048385	Scrt1	-0.821978	5.52177e-06	0.000136029
ENSMUSG00000037813	D630003M21Rik	-0.662102	5.58517e-06	0.000137416
ENSMUSG00000037638	Zbtb42	-0.716966	5.60349e-06	0.000137546
ENSMUSG00000071636	Rimbp3	-0.526606	5.60998e-06	0.000137546
ENSMUSG00000011658	Fuz	-0.635579	5.61165e-06	0.000137546
ENSMUSG00000022602	Arc	-0.660385	5.77634e-06	0.000141364
ENSMUSG00000031493	Ggn	-0.768123	5.78197e-06	0.000141364
ENSMUSG00000040794	C1qtnf4	-0.742576	5.87456e-06	0.000143267
ENSMUSG00000034254	Agpat1	-0.54573	5.89302e-06	0.000143537
ENSMUSG00000044217	Aqp5	-1.02463	6.01617e-06	0.00014617
ENSMUSG00000083282	Ctsf	-0.507356	6.2193e-06	0.000149795
ENSMUSG00000028743	Akr7a5	-0.72366	6.23609e-06	0.000150013
ENSMUSG00000087194	Skint6	-1.07652	6.3034e-06	0.000151363
ENSMUSG00000061923	Odf1	-0.821264	6.30776e-06	0.000151363
ENSMUSG00000020741	Cluh	-0.533672	6.3473e-06	0.000152124
ENSMUSG00000061111	Mcrip1	-0.664818	6.40527e-06	0.000153067
ENSMUSG00000106947	NA	-0.900207	6.44633e-06	0.000153551
ENSMUSG00000003731	Kpna6	-0.413626	6.50019e-06	0.000154455
ENSMUSG00000059891	Tsks	-0.604545	6.64718e-06	0.000157608
ENSMUSG00000025176	Hoga1	-0.585179	6.64911e-06	0.000157608
ENSMUSG00000069300	Hist1h2bj	-0.9295	6.72148e-06	0.000158897
ENSMUSG00000032042	Srpr	-0.520572	6.72802e-06	0.000158897
ENSMUSG00000072381	NA	-0.66784	6.73741e-06	0.000158926
ENSMUSG00000048039	Isg20l2	-0.71497	6.88274e-06	0.000161765
ENSMUSG00000055850	Rnf181	-0.481687	7.00421e-06	0.000164223
ENSMUSG00000059540	Tcea2	-0.506443	7.16131e-06	0.0001671
ENSMUSG00000100954	NA	-0.55439	7.33108e-06	0.000170652
ENSMUSG00000022554	Hgh1	-0.537532	7.36519e-06	0.000171241
ENSMUSG00000029147	Ppm1g	-0.438846	7.39509e-06	0.000171456
ENSMUSG00000032997	Chpf	-0.619872	7.39944e-06	0.000171456
ENSMUSG00000041506	Rrp9	-0.673425	7.43969e-06	0.000172149
ENSMUSG00000030867	Plk1	-0.703902	7.4609e-06	0.000172435
ENSMUSG00000053730	Tmem39b	-0.547113	7.47525e-06	0.000172561
ENSMUSG00000023938	Aars2	-0.558508	7.50658e-06	0.000173079
ENSMUSG00000070644	Etnk2	-0.505092	7.518e-06	0.000173137
ENSMUSG00000031781	Ciapin1	-0.599409	7.53225e-06	0.000173259
ENSMUSG00000078796	Zfp541	-0.479157	7.55207e-06	0.00017351
ENSMUSG00000003308	Keap1	-0.584011	7.5888e-06	0.000174148
ENSMUSG00000109336	Samd4b	-0.528548	7.698e-06	0.000175952
ENSMUSG00000024885	Aldh3b1	-0.518558	7.71239e-06	0.000175952
ENSMUSG00000059195	NA	-0.742603	7.71268e-06	0.000175952
ENSMUSG00000099476	NA	-0.645463	7.72259e-06	0.000175972
ENSMUSG00000085207	NA	-0.63675	7.76569e-06	0.00017654
ENSMUSG00000084789	NA	-0.844713	7.96454e-06	0.000180638
ENSMUSG00000090100	Ttbk2	-0.830103	8.07358e-06	0.000182898
ENSMUSG00000004934	Pias4	-0.60921	8.10214e-06	0.000183331
ENSMUSG00000029408	Abcb9	-0.66916	8.3001e-06	0.000187176
ENSMUSG00000048707	Tprn	-0.490582	8.30097e-06	0.000187176
ENSMUSG00000050641	BC048562	-0.506888	8.31694e-06	0.000187215
ENSMUSG00000046733	Gprc5a	-0.925982	8.35918e-06	0.000187835
ENSMUSG00000015335	Zdhhc12	-0.745244	8.40959e-06	0.000188684
ENSMUSG00000036854	Hspb6	-0.655484	8.53071e-06	0.000191027
ENSMUSG00000008140	Emc10	-0.533093	8.5454e-06	0.000191136
ENSMUSG00000001666	Ddt	-0.68434	8.59216e-06	0.000191961
ENSMUSG00000064284	Cdpf1	-0.674583	8.82008e-06	0.00019632
ENSMUSG00000003072	Atp5d	-0.672976	9.03511e-06	0.000200703
ENSMUSG00000070803	Cited4	-0.836684	9.15106e-06	0.000202613
ENSMUSG00000062991	Nrg1	-0.699116	9.29476e-06	0.000205531
ENSMUSG00000039911	Spsb1	-0.587594	9.32944e-06	0.00020583
ENSMUSG00000099508	1700030L20Rik	-0.578762	9.40649e-06	0.000206967
ENSMUSG00000057841	Rpl32	-0.454922	9.53014e-06	0.000208836
ENSMUSG00000026125	Prss39	-0.567677	9.68944e-06	0.00021167
ENSMUSG00000030032	Wdr54	-0.599806	9.74609e-06	0.000212133
ENSMUSG00000075254	Heg1	-0.533971	9.76674e-06	0.000212345
ENSMUSG00000020882	Cacnb1	-0.508762	9.86103e-06	0.000213916
ENSMUSG00000085012	NA	-0.825072	9.94368e-06	0.000215229
ENSMUSG00000040888	Gfer	-0.532893	1.00173e-05	0.000216551
ENSMUSG00000073380	Arrdc5	-0.484985	1.00271e-05	0.000216551
ENSMUSG00000033055	Ankrd54	-0.591259	1.00763e-05	0.000217372
ENSMUSG00000104802	NA	-0.61932	1.01083e-05	0.000217821
ENSMUSG00000035561	Aldh1b1	-0.591712	1.02411e-05	0.00021971
ENSMUSG00000036975	Tmem177	-0.51186	1.04983e-05	0.000224483
ENSMUSG00000067288	Rps28	-0.703703	1.08468e-05	0.000231096
ENSMUSG00000002319	Ipo4	-0.518526	1.09109e-05	0.000232028
ENSMUSG00000033987	Dnah17	-0.482452	1.09379e-05	0.000232028
ENSMUSG00000057176	Ccdc189	-0.65501	1.09466e-05	0.000232028
ENSMUSG00000086251	NA	-0.933342	1.09857e-05	0.000232602
ENSMUSG00000020238	Ncln	-0.642225	1.1054e-05	0.000233794
ENSMUSG00000027316	Gfra4	-0.578892	1.13114e-05	0.000238047
ENSMUSG00000034928	Rnf44	-0.501448	1.13146e-05	0.000238047
ENSMUSG00000036634	Mag	-0.712824	1.13409e-05	0.000238047
ENSMUSG00000037418	Best1	-0.459097	1.14695e-05	0.00023997
ENSMUSG00000020737	Jpt1	-0.369329	1.15017e-05	0.000240385
ENSMUSG00000025793	Hgs	-0.462784	1.16523e-05	0.000243011
ENSMUSG00000025934	Gsta3	-0.982261	1.16658e-05	0.000243031
ENSMUSG00000092274	Neat1	-0.749469	1.17139e-05	0.000243619
ENSMUSG00000027408	Cpxm1	-0.612153	1.17191e-05	0.000243619
ENSMUSG00000060224	Pyroxd2	-0.957786	1.18259e-05	0.000245504
ENSMUSG00000021483	Cdk20	-0.626181	1.1835e-05	0.000245504
ENSMUSG00000057342	Sphk2	-0.656552	1.19059e-05	0.000246449
ENSMUSG00000031847	1700030J22Rik	-0.530074	1.20517e-05	0.000249201
ENSMUSG00000029022	Miip	-0.457686	1.2137e-05	0.000250698
ENSMUSG00000022455	Wbp2nl	-0.600034	1.22091e-05	0.000251385
ENSMUSG00000060177	Klk1b22	-1.06766	1.23075e-05	0.000253145
ENSMUSG00000032478	Nme6	-0.422272	1.25625e-05	0.000257843
ENSMUSG00000013158	4933405L10Rik	-0.476132	1.27527e-05	0.000260647
ENSMUSG00000018238	Gdf9	-0.696905	1.28792e-05	0.000262956
ENSMUSG00000023908	Pkmyt1	-0.644531	1.2982e-05	0.000264497
ENSMUSG00000020317	Theg	-0.581683	1.31815e-05	0.000268001
ENSMUSG00000008668	Rps18	-0.710066	1.32412e-05	0.000268652
ENSMUSG00000015942	Gtf2ird2	-0.596808	1.33199e-05	0.000269731
ENSMUSG00000040688	Tbl3	-0.530067	1.33221e-05	0.000269731
ENSMUSG00000018672	Copz2	-0.753099	1.34298e-05	0.000271087
ENSMUSG00000035530	Eif1	-0.427619	1.34608e-05	0.000271408
ENSMUSG00000097891	Gm3650	-0.966824	1.35339e-05	0.000272035
ENSMUSG00000060275	Nrg2	-0.61549	1.37387e-05	0.000274658
ENSMUSG00000036860	Mrpl55	-0.584389	1.38153e-05	0.000275696
ENSMUSG00000042388	Dlgap3	-0.697841	1.40012e-05	0.00027836
ENSMUSG00000049686	Orai1	-0.705063	1.40061e-05	0.00027836
ENSMUSG00000018844	Fndc8	-0.662922	1.41167e-05	0.000279986
ENSMUSG00000031788	Kifc3	-0.537303	1.41576e-05	0.000280511
ENSMUSG00000041120	Nbl1	-0.711065	1.42564e-05	0.000282182
ENSMUSG00000046750	Selenov	-0.587395	1.42884e-05	0.000282527
ENSMUSG00000036052	Dnajb5	-0.575867	1.43796e-05	0.000284041
ENSMUSG00000017466	Timp2	-0.481453	1.44938e-05	0.000285185
ENSMUSG00000041945	Mfsd9	-0.996344	1.45009e-05	0.000285185
ENSMUSG00000056692	D17Wsu92e	-0.455422	1.47877e-05	0.000289275
ENSMUSG00000022518	4930562C15Rik	-0.555743	1.48648e-05	0.00029038
ENSMUSG00000028793	Rnf19b	-0.421839	1.5071e-05	0.000293521
ENSMUSG00000104529	Rbakdn	-0.666532	1.54589e-05	0.000300175
ENSMUSG00000001665	Gstt3	-0.917266	1.56277e-05	0.000303149
ENSMUSG00000048731	Ggnbp1	-0.601273	1.57989e-05	0.00030586
ENSMUSG00000060260	Pwwp2b	-0.695594	1.58859e-05	0.000307239
ENSMUSG00000049881	2810025M15Rik	-0.453724	1.62677e-05	0.000313064
ENSMUSG00000091955	NA	-0.83165	1.63344e-05	0.000314037
ENSMUSG00000069805	Fbp1	-0.431708	1.63668e-05	0.000314349
ENSMUSG00000048755	Mcat	-0.492697	1.6713e-05	0.000320051
ENSMUSG00000028458	Tesk1	-0.651396	1.67536e-05	0.000320512
ENSMUSG00000001025	S100a6	-0.662552	1.69145e-05	0.000323272
ENSMUSG00000003429	Rps11	-0.746006	1.72413e-05	0.000328871
ENSMUSG00000051728	4930563D23Rik	-0.659453	1.75332e-05	0.000333783
ENSMUSG00000023118	Sympk	-0.559627	1.75785e-05	0.000334318
ENSMUSG00000051054	1700014D04Rik	-0.522808	1.77182e-05	0.000335661
ENSMUSG00000002661	Alkbh7	-0.709095	1.78064e-05	0.000336677
ENSMUSG00000061650	Med9	-0.514186	1.78569e-05	0.000337303
ENSMUSG00000074247	Dda1	-0.538529	1.80759e-05	0.000340777
ENSMUSG00000013833	Med16	-0.604496	1.81336e-05	0.000341534
ENSMUSG00000050821	Fam131a	-0.476239	1.8211e-05	0.00034266
ENSMUSG00000022568	Scrib	-0.591913	1.87223e-05	0.000349908
ENSMUSG00000090685	Gm9047	-0.771072	1.87847e-05	0.000350402
ENSMUSG00000084927	Gm5724	-0.648074	1.88611e-05	0.000351489
ENSMUSG00000033068	Entpd6	-0.570848	1.89405e-05	0.000352631
ENSMUSG00000097407	4933408J17Rik	-0.746225	1.90017e-05	0.000353431
ENSMUSG00000003344	Btbd2	-0.636231	1.91182e-05	0.000354243
ENSMUSG00000022768	Ccdc116	-0.556298	1.92592e-05	0.000355881
ENSMUSG00000050592	Fam78a	-0.5601	1.92781e-05	0.000355881
ENSMUSG00000002105	Slc39a13	-0.706343	1.9568e-05	0.000360174
ENSMUSG00000015846	Rxra	-0.539737	1.9815e-05	0.000363344
ENSMUSG00000045107	Saysd1	-0.491078	2.00313e-05	0.000366273
ENSMUSG00000101683	1700028D13Rik	-0.686606	2.01193e-05	0.000367173
ENSMUSG00000031737	Irx5	-0.67085	2.01372e-05	0.000367173
ENSMUSG00000060032	H2afj	-0.710589	2.02647e-05	0.000368462
ENSMUSG00000074576	Mocs3	-0.610353	2.06601e-05	0.00037425
ENSMUSG00000086361	NA	-0.935618	2.07703e-05	0.000375353
ENSMUSG00000025218	Poll	-0.52648	2.07789e-05	0.000375353
ENSMUSG00000058638	Zfp110	-0.446267	2.08348e-05	0.000375732
ENSMUSG00000038967	Pdk2	-0.483845	2.08385e-05	0.000375732
ENSMUSG00000036278	Macrod1	-0.493767	2.10309e-05	0.000378368
ENSMUSG00000003868	Ruvbl2	-0.597441	2.11933e-05	0.000379993
ENSMUSG00000003549	Ercc1	-0.618823	2.13215e-05	0.000381608
ENSMUSG00000041697	Cox6a1	-0.636587	2.17085e-05	0.000387821
ENSMUSG00000030123	Plxnd1	-0.524819	2.22541e-05	0.000396137
ENSMUSG00000036432	Siah2	-0.473696	2.22555e-05	0.000396137
ENSMUSG00000087006	Gm13889	-0.792594	2.25492e-05	0.000399899
ENSMUSG00000028758	Kif17	-0.585031	2.27435e-05	0.000402609
ENSMUSG00000055148	Klf2	-0.694885	2.28319e-05	0.000403807
ENSMUSG00000020866	Cacna1g	-0.737524	2.29249e-05	0.000404869
ENSMUSG00000019738	Polr2i	-0.551876	2.29336e-05	0.000404869
ENSMUSG00000058290	Espl1	-0.485645	2.32053e-05	0.000408553
ENSMUSG00000033845	Mrpl15	-0.417611	2.32949e-05	0.000409387
ENSMUSG00000040097	Flywch1	-0.58985	2.33948e-05	0.000410773
ENSMUSG00000028937	Acot7	-0.470135	2.3586e-05	0.000413755
ENSMUSG00000025203	Scd2	-0.509509	2.37114e-05	0.00041558
ENSMUSG00000032921	Odf4	-0.370791	2.45517e-05	0.000429148
ENSMUSG00000081453	NA	-0.861407	2.45952e-05	0.000429358
ENSMUSG00000072214	2021-09-05	-0.465994	2.46406e-05	0.000429542
ENSMUSG00000006095	Tbcb	-0.576675	2.47788e-05	0.000431565
ENSMUSG00000071645	Tut1	-0.549444	2.50257e-05	0.000435474
ENSMUSG00000025142	Aspscr1	-0.473987	2.50865e-05	0.000435655
ENSMUSG00000039179	Tekt5	-0.563728	2.50975e-05	0.000435655
ENSMUSG00000050721	Plekho2	-0.641493	2.52351e-05	0.000437551
ENSMUSG00000029165	Agbl5	-0.452145	2.54445e-05	0.000440397
ENSMUSG00000024816	Frmd8	-0.485375	2.60822e-05	0.000449433
ENSMUSG00000066607	6030419C18Rik	-0.935911	2.63767e-05	0.000453301
ENSMUSG00000030200	Bcl2l14	-0.558029	2.64561e-05	0.000454265
ENSMUSG00000020434	4921536K21Rik	-0.593489	2.64837e-05	0.000454337
ENSMUSG00000038644	Pold1	-0.702151	2.6514e-05	0.000454455
ENSMUSG00000000884	Gnb1l	-0.468339	2.65445e-05	0.000454578
ENSMUSG00000022564	Grina	-0.574807	2.68569e-05	0.000459119
ENSMUSG00000048481	Mypop	-0.632928	2.71917e-05	0.000464433
ENSMUSG00000050114	Prdx6b	-0.508118	2.75281e-05	0.000468943
ENSMUSG00000024963	Dnajc4	-0.47276	2.75781e-05	0.000469383
ENSMUSG00000044320	1700001O22Rik	-0.72882	2.76986e-05	0.00047032
ENSMUSG00000002968	Med25	-0.616198	2.80542e-05	0.000474991
ENSMUSG00000060675	Pla2g16	-0.694962	2.81568e-05	0.000476313
ENSMUSG00000070858	Gm1673	-0.688483	2.82335e-05	0.000477195
ENSMUSG00000031530	Dusp4	-0.66074	2.83094e-05	0.000478062
ENSMUSG00000024914	Drap1	-0.601577	2.84769e-05	0.000480057
ENSMUSG00000031813	Mvb12a	-0.526536	2.86321e-05	0.000482255
ENSMUSG00000028976	Slc2a5	-0.504113	2.88518e-05	0.000485121
ENSMUSG00000041629	Fam104a	-0.569867	2.88522e-05	0.000485121
ENSMUSG00000031029	Eif3f	-0.542978	2.89468e-05	0.00048629
ENSMUSG00000074141	Il4i1	-0.672392	2.89774e-05	0.000486385
ENSMUSG00000029790	Cep41	-0.405643	2.92694e-05	0.00049044
ENSMUSG00000001211	Agpat3	-0.461511	2.93018e-05	0.000490559
ENSMUSG00000087417	NA	-0.533224	2.93774e-05	0.000491401
ENSMUSG00000028108	Ecm1	-0.65251	3.01311e-05	0.000503143
ENSMUSG00000051896	Tex37	-0.683098	3.02107e-05	0.00050404
ENSMUSG00000038298	Pdzk1	-0.551563	3.0329e-05	0.000504725
ENSMUSG00000020525	Ppm1d	-0.446769	3.03297e-05	0.000504725
ENSMUSG00000022441	Efcab6	-0.427457	3.07011e-05	0.000509846
ENSMUSG00000031765	Mt1	-0.679022	3.07078e-05	0.000509846
ENSMUSG00000040883	Tmem205	-0.548373	3.07161e-05	0.000509846
ENSMUSG00000038828	Tmem214	-0.528336	3.10226e-05	0.000514493
ENSMUSG00000042675	Ypel3	-0.596976	3.13457e-05	0.000518965
ENSMUSG00000002043	Trappc6a	-0.598423	3.24582e-05	0.00053556
ENSMUSG00000065145	NA	-0.720876	3.25368e-05	0.000536402
ENSMUSG00000023966	Rsph9	-0.482161	3.26566e-05	0.000537921
ENSMUSG00000028673	Fuca1	-0.556764	3.28155e-05	0.000539624
ENSMUSG00000039720	Got1l1	-0.442024	3.29264e-05	0.00054057
ENSMUSG00000072612	NA	-0.724111	3.29451e-05	0.00054057
ENSMUSG00000073633	Fbxo36	-0.482139	3.30995e-05	0.000542458
ENSMUSG00000048826	Dact2	-0.678959	3.32206e-05	0.000543805
ENSMUSG00000002835	Chaf1a	-0.408256	3.35158e-05	0.000546975
ENSMUSG00000003380	Rabac1	-0.446209	3.38641e-05	0.00055127
ENSMUSG00000040428	Plekha4	-0.58734	3.40611e-05	0.00055355
ENSMUSG00000105531	NA	-0.602775	3.41505e-05	0.000554077
ENSMUSG00000041571	Selenow	-0.530287	3.4634e-05	0.000560984
ENSMUSG00000069324	NA	-0.89337	3.50095e-05	0.000564713
ENSMUSG00000031916	Cog8	-0.524754	3.51626e-05	0.000566713
ENSMUSG00000028832	Stmn1	-0.515132	3.56061e-05	0.000573385
ENSMUSG00000029096	Htra3	-0.51257	3.59873e-05	0.000579044
ENSMUSG00000031706	Rfx1	-0.493236	3.62229e-05	0.000582352
ENSMUSG00000036529	Sbf1	-0.55402	3.63162e-05	0.000583029
ENSMUSG00000030588	Yif1b	-0.483901	3.64181e-05	0.00058356
ENSMUSG00000020393	Kremen1	-0.47821	3.64638e-05	0.000583811
ENSMUSG00000029718	Pcolce	-0.586971	3.65672e-05	0.000584984
ENSMUSG00000009070	Rsph14	-0.516199	3.70418e-05	0.000591603
ENSMUSG00000001558	Klhl10	-0.501563	3.76634e-05	0.000600053
ENSMUSG00000064194	Zfp936	-0.546242	3.78491e-05	0.000602438
ENSMUSG00000029009	Mthfr	-0.450892	3.81533e-05	0.000606366
ENSMUSG00000110447	Gm31518	-0.67047	3.87008e-05	0.000612562
ENSMUSG00000026751	Nr5a1	-0.616053	3.92611e-05	0.000620421
ENSMUSG00000042404	Dennd4b	-0.554192	3.93358e-05	0.000621096
ENSMUSG00000078485	Plekhn1	-0.675221	3.96495e-05	0.000625541
ENSMUSG00000034164	Emid1	-0.582354	3.9916e-05	0.00062919
ENSMUSG00000021326	Trim27	-0.492252	3.99455e-05	0.00062919
ENSMUSG00000045942	BC049762	-0.462833	4.00804e-05	0.00063017
ENSMUSG00000030533	Unc45a	-0.635202	4.01033e-05	0.00063017
ENSMUSG00000082456	NA	-0.762022	4.02019e-05	0.000631182
ENSMUSG00000027940	Tpm3	-0.413759	4.03632e-05	0.000633203
ENSMUSG00000042178	Armc5	-0.635366	4.11606e-05	0.000644672
ENSMUSG00000029168	Dpysl5	-0.566192	4.1359e-05	0.000647258
ENSMUSG00000004937	Sgta	-0.539856	4.1427e-05	0.000647801
ENSMUSG00000071657	Bscl2	-0.496647	4.15975e-05	0.000649945
ENSMUSG00000044330	NA	-0.972466	4.16399e-05	0.000650084
ENSMUSG00000078554	Fam229a	-0.643375	4.23359e-05	0.00066042
ENSMUSG00000104681	NA	-0.807959	4.27916e-05	0.00066486
ENSMUSG00000034435	Tmem30b	-0.994561	4.30329e-05	0.000668076
ENSMUSG00000040964	Arhgef10l	-0.543006	4.35193e-05	0.000674011
ENSMUSG00000100680	1810044D09Rik	-0.437767	4.36658e-05	0.000675742
ENSMUSG00000107622	4930512J16Rik	-0.982514	4.42167e-05	0.000682463
ENSMUSG00000026649	Cfap126	-0.490384	4.45491e-05	0.000686677
ENSMUSG00000089875	NA	-0.467723	4.48773e-05	0.000690642
ENSMUSG00000039041	Adrm1	-0.506549	4.49449e-05	0.000691134
ENSMUSG00000098684	NA	-0.714027	4.50878e-05	0.000691525
ENSMUSG00000036244	Tbc1d21	-0.443441	4.50935e-05	0.000691525
ENSMUSG00000029528	Pxn	-0.481548	4.51126e-05	0.000691525
ENSMUSG00000025208	Mrpl43	-0.556079	4.52366e-05	0.000692879
ENSMUSG00000030792	Dkkl1	-0.362392	4.58169e-05	0.000700112
ENSMUSG00000043155	Hpdl	-0.935903	4.58905e-05	0.000700365
ENSMUSG00000027276	Jag1	-0.545005	4.59055e-05	0.000700365
ENSMUSG00000020733	Slc9a3r1	-0.534708	4.59488e-05	0.000700476
ENSMUSG00000020592	Sdc1	-0.589271	4.61651e-05	0.000703223
ENSMUSG00000037348	Paqr7	-0.443257	4.62272e-05	0.000703616
ENSMUSG00000022439	Parvg	-0.633275	4.63063e-05	0.000704268
ENSMUSG00000030750	Nsmce1	-0.371887	4.66445e-05	0.000707751
ENSMUSG00000083326	NA	-0.98908	4.70982e-05	0.000714078
ENSMUSG00000024187	Fam234a	-0.556741	4.71697e-05	0.000714605
ENSMUSG00000050910	Cdr2l	-0.54702	4.72731e-05	0.000715057
ENSMUSG00000007783	Cpt1c	-0.523447	4.86124e-05	0.000733602
ENSMUSG00000037103	Dcaf15	-0.523149	4.86598e-05	0.000733747
ENSMUSG00000005510	Ndufs3	-0.412869	4.87261e-05	0.000734177
ENSMUSG00000008438	Adam21	-0.492152	4.91045e-05	0.000738734
ENSMUSG00000091083	NA	-0.704504	4.92094e-05	0.000739739
ENSMUSG00000034706	Dnaic2	-0.463745	4.95588e-05	0.000744416
ENSMUSG00000020496	Rnf187	-0.608202	4.97364e-05	0.000745931
ENSMUSG00000029121	Crmp1	-0.819569	4.98548e-05	0.00074713
ENSMUSG00000023942	Slc29a1	-0.529174	5.01271e-05	0.000750054
ENSMUSG00000092674	NA	-0.950493	5.06898e-05	0.000757309
ENSMUSG00000028796	Phc2	-0.490502	5.07363e-05	0.000757421
ENSMUSG00000038500	Prr3	-0.4523	5.08425e-05	0.000758285
ENSMUSG00000039477	Tnrc18	-0.58364	5.15143e-05	0.000767267
ENSMUSG00000032536	Trak1	-0.507838	5.17012e-05	0.000768872
ENSMUSG00000003354	Ccdc65	-0.450038	5.18344e-05	0.000769675
ENSMUSG00000041841	Rpl37	-0.518332	5.25733e-05	0.000778268
ENSMUSG00000024925	Rnaseh2c	-0.614558	5.32749e-05	0.000786857
ENSMUSG00000107383	NA	-0.618549	5.36346e-05	0.000791568
ENSMUSG00000045435	Tmem60	-0.346668	5.44968e-05	0.000803046
ENSMUSG00000024212	Mllt1	-0.503962	5.49993e-05	0.000809252
ENSMUSG00000045257	Morn2	-0.467928	5.58243e-05	0.000818293
ENSMUSG00000073616	Cops9	-0.41476	5.60912e-05	0.000820944
ENSMUSG00000078627	2021-03-10	-0.448723	5.61319e-05	0.000820944
ENSMUSG00000037904	Ankrd9	-0.665555	5.62787e-05	0.000822472
ENSMUSG00000020021	Fgd6	-0.386257	5.74223e-05	0.000836479
ENSMUSG00000018102	Hist1h2bc	-0.627441	5.7427e-05	0.000836479
ENSMUSG00000035228	Ccdc106	-0.625424	5.74522e-05	0.000836479
ENSMUSG00000003341	Atp8b3	-0.537847	5.77574e-05	0.000839036
ENSMUSG00000002210	Smg9	-0.592011	5.82346e-05	0.000844706
ENSMUSG00000020432	Tcn2	-0.612057	5.84599e-05	0.000847342
ENSMUSG00000025508	Rplp2	-0.570382	5.89089e-05	0.000852578
ENSMUSG00000070979	Actl7a	-0.455076	5.98537e-05	0.000863679
ENSMUSG00000016554	Eif3d	-0.570147	6.06385e-05	0.000872672
ENSMUSG00000006019	Dhx34	-0.59104	6.06494e-05	0.000872672
ENSMUSG00000022193	Psmb5	-0.613081	6.11054e-05	0.00087848
ENSMUSG00000041068	4930596D02Rik	-0.596659	6.11531e-05	0.000878516
ENSMUSG00000003423	Pih1d1	-0.404643	6.16982e-05	0.000885693
ENSMUSG00000075296	Aldh3b2	-0.564961	6.24117e-05	0.000895274
ENSMUSG00000028896	Rcc1	-0.567958	6.27236e-05	0.00089776
ENSMUSG00000030544	Mesp1	-0.529562	6.30685e-05	0.000901369
ENSMUSG00000037095	Lrg1	-0.917051	6.38447e-05	0.000911122
ENSMUSG00000052566	Hook2	-0.543303	6.40835e-05	0.000913575
ENSMUSG00000028454	Pigo	-0.510125	6.42049e-05	0.00091425
ENSMUSG00000035754	Wdr18	-0.586415	6.51916e-05	0.000926845
ENSMUSG00000052922	Bpi	-0.418707	6.51961e-05	0.000926845
ENSMUSG00000022780	Meltf	-0.516061	6.59539e-05	0.000935045
ENSMUSG00000056682	NA	-0.508574	6.72957e-05	0.000949606
ENSMUSG00000048603	Gm9828	-0.636763	6.7323e-05	0.000949606
ENSMUSG00000036478	Btg1	-0.436903	6.81554e-05	0.000959258
ENSMUSG00000029437	Il31	-0.530642	6.96188e-05	0.000977387
ENSMUSG00000049580	Tsku	-0.752285	6.96949e-05	0.000977387
ENSMUSG00000025410	Dctn2	-0.344467	7.00688e-05	0.000980981
ENSMUSG00000042594	Sh2b3	-0.443649	7.01858e-05	0.00098144
ENSMUSG00000043424	Eif3j2	-0.764862	7.04242e-05	0.000984065
ENSMUSG00000037075	Rnf139	-0.687726	7.05944e-05	0.000985735
ENSMUSG00000010044	Zmynd10	-0.51303	7.14287e-05	0.000996668
ENSMUSG00000031534	Smim19	-0.51887	7.21905e-05	0.00100441
ENSMUSG00000034220	Gpc1	-0.603774	7.22565e-05	0.00100461
ENSMUSG00000031506	Ptpn7	-0.931525	7.32592e-05	0.00101637
ENSMUSG00000021273	Fdft1	-0.357158	7.36249e-05	0.00102072
ENSMUSG00000029188	Slc34a2	-0.41049	7.41544e-05	0.00102625
ENSMUSG00000072825	Cep170b	-0.520021	7.41823e-05	0.00102625
ENSMUSG00000032786	Alas1	-0.715	7.45399e-05	0.00103046
ENSMUSG00000035891	Cerk	-0.40174	7.51526e-05	0.0010378
ENSMUSG00000063065	Mapk3	-0.47281	7.51771e-05	0.0010378
ENSMUSG00000046822	Slc39a3	-0.575194	7.55215e-05	0.00104107
ENSMUSG00000055053	Nfic	-0.530096	7.57872e-05	0.00104399
ENSMUSG00000044345	Marveld1	-0.601198	7.6096e-05	0.00104676
ENSMUSG00000035206	Sppl2b	-0.551583	7.66545e-05	0.0010537
ENSMUSG00000035390	Brsk1	-0.441636	7.69134e-05	0.00105651
ENSMUSG00000045064	Zc2hc1c	-0.547951	7.7102e-05	0.00105761
ENSMUSG00000037247	Pldi	-0.617043	7.75767e-05	0.00106337
ENSMUSG00000108417	NA	-0.607713	7.79699e-05	0.00106801
ENSMUSG00000090862	Rps13	-0.476078	7.80278e-05	0.00106805
ENSMUSG00000043333	Rhbdl2	-0.910749	7.8169e-05	0.00106847
ENSMUSG00000060376	Bckdha	-0.653678	7.83522e-05	0.00107023
ENSMUSG00000045039	Megf8	-0.61014	8.1299e-05	0.00110736
ENSMUSG00000063564	Col23a1	-0.651313	8.16962e-05	0.00111047
ENSMUSG00000089984	Fbxo24	-0.502752	8.16981e-05	0.00111047
ENSMUSG00000091721	Gimd1	-0.913507	8.1817e-05	0.0011113
ENSMUSG00000039568	Ubald1	-0.617588	8.20705e-05	0.00111397
ENSMUSG00000059455	Plac8l1	-0.516854	8.22138e-05	0.00111514
ENSMUSG00000055720	Ubl7	-0.463957	8.30639e-05	0.00112353
ENSMUSG00000026854	Usp20	-0.454774	8.35267e-05	0.00112805
ENSMUSG00000066621	Tecpr1	-0.546102	8.52558e-05	0.00114838
ENSMUSG00000045620	Odf3l1	-0.490396	8.57496e-05	0.00115423
ENSMUSG00000029020	Mfn2	-0.473713	8.59954e-05	0.00115674
ENSMUSG00000028977	Casz1	-0.583424	8.63698e-05	0.00115939
ENSMUSG00000037621	Atoh8	-0.381262	8.63712e-05	0.00115939
ENSMUSG00000034165	Ccnd3	-0.471772	8.71623e-05	0.00116759
ENSMUSG00000033128	Gga1	-0.599106	8.75392e-05	0.00117109
ENSMUSG00000070424	Art5	-0.488046	8.75444e-05	0.00117109
ENSMUSG00000082536	NA	-0.57562	8.8132e-05	0.00117814
ENSMUSG00000055305	Zfp93	-0.565661	8.88198e-05	0.00118652
ENSMUSG00000110622	Gm16486	-0.596086	8.91291e-05	0.00118984
ENSMUSG00000007591	Tssk4	-0.449825	9.00644e-05	0.00120067
ENSMUSG00000032841	Prr5l	-0.773067	9.03869e-05	0.00120415
ENSMUSG00000043866	Taf10	-0.424692	9.06284e-05	0.00120489
ENSMUSG00000028551	Cdkn2c	-0.403785	9.10232e-05	0.00120931
ENSMUSG00000081344	NA	-0.516373	9.11971e-05	0.00121079
ENSMUSG00000070645	Ren1	-0.818382	9.16213e-05	0.00121335
ENSMUSG00000074151	Nlrc5	-0.771228	9.18142e-05	0.00121483
ENSMUSG00000031065	Cdk16	-0.455337	9.19108e-05	0.00121529
ENSMUSG00000037706	Cd81	-0.458748	9.22054e-05	0.00121835
ENSMUSG00000100600	A230077H06Rik	-0.67471	9.31498e-05	0.00122578
ENSMUSG00000038170	Pde4dip	-0.508545	9.36929e-05	0.00123131
ENSMUSG00000034854	Mfsd12	-0.57105	9.38413e-05	0.00123188
ENSMUSG00000045835	Hdgfl1	-0.412113	9.38717e-05	0.00123188
ENSMUSG00000006299	Aamp	-0.51604	9.46975e-05	0.00124032
ENSMUSG00000060397	Zfp128	-0.53526	9.57513e-05	0.00125159
ENSMUSG00000031556	Tm2d2	-0.409387	9.58684e-05	0.00125228
ENSMUSG00000049521	Cdc42ep1	-0.819758	9.60152e-05	0.00125336
ENSMUSG00000002603	Tgfb1	-0.699264	9.73547e-05	0.00126999
ENSMUSG00000019297	Nop9	-0.472721	9.79181e-05	0.00127579
ENSMUSG00000022174	Dad1	-0.528739	9.7967e-05	0.00127579
ENSMUSG00000047423	AI837181	-0.562374	9.85147e-05	0.00128168
ENSMUSG00000036995	Asap3	-0.658311	9.94149e-05	0.0012908
ENSMUSG00000018634	Crhr1	-0.885145	0.000100003	0.00129757
ENSMUSG00000069814	Ccdc92b	-0.704776	0.000101743	0.00131576
ENSMUSG00000079105	C7	-0.409965	0.000102083	0.0013184
ENSMUSG00000100769	NA	-0.839578	0.000103329	0.00133007
ENSMUSG00000040866	Rsph6a	-0.519846	0.000103651	0.00133333
ENSMUSG00000100211	1700064M15Rik	-0.464129	0.000104072	0.00133639
ENSMUSG00000044328	Trp53i13	-0.674768	0.000104091	0.00133639
ENSMUSG00000029828	4921507P07Rik	-0.620978	0.000104095	0.00133639
ENSMUSG00000034913	Spert	-0.605645	0.000105113	0.001347
ENSMUSG00000020792	Exoc7	-0.495209	0.000105129	0.001347
ENSMUSG00000041309	Nkx6-2	-0.716107	0.000105543	0.00135141
ENSMUSG00000035621	Midn	-0.607601	0.000105914	0.00135438
ENSMUSG00000084998	NA	-0.756215	0.000105998	0.00135455
ENSMUSG00000097121	D130020L05Rik	-0.370252	0.000107605	0.00136701
ENSMUSG00000023505	Cdca3	-0.481161	0.000108141	0.00137202
ENSMUSG00000029053	Prkcz	-0.483791	0.000109166	0.00138231
ENSMUSG00000020267	Hint1	-0.515596	0.000109984	0.00139021
ENSMUSG00000022817	Itgb5	-0.537832	0.000110004	0.00139021
ENSMUSG00000061046	Haghl	-0.505429	0.000110171	0.00139142
ENSMUSG00000028885	Smpdl3b	-0.596864	0.000110465	0.00139422
ENSMUSG00000020821	Kif1c	-0.514276	0.0001109	0.00139881
ENSMUSG00000030087	Klf15	-0.589808	0.000111808	0.00140702
ENSMUSG00000008393	Carhsp1	-0.441957	0.000111841	0.00140702
ENSMUSG00000095217	Hist1h2bn	-0.881319	0.000113358	0.00142033
ENSMUSG00000016758	Bik	-0.75278	0.000113949	0.00142524
ENSMUSG00000063457	Rps15	-0.54897	0.000114389	0.00142982
ENSMUSG00000003444	Med29	-0.70059	0.000114846	0.00143461
ENSMUSG00000002486	Tchp	-0.463628	0.000115101	0.00143688
ENSMUSG00000040713	Creg1	-0.435353	0.000116317	0.00145112
ENSMUSG00000063971	Krt88	-0.571539	0.000116488	0.00145187
ENSMUSG00000041881	Ndufa7	-0.398149	0.000116745	0.00145319
ENSMUSG00000018567	Gabarap	-0.361137	0.000117278	0.0014575
ENSMUSG00000031574	Star	-0.874978	0.000117388	0.00145794
ENSMUSG00000005672	Kit	-0.496196	0.000117488	0.00145824
ENSMUSG00000055485	Soga1	-0.503461	0.000117804	0.00145964
ENSMUSG00000040424	Hipk4	-0.523121	0.000118373	0.00146342
ENSMUSG00000035478	Mbd3	-0.459745	0.000118432	0.00146342
ENSMUSG00000043415	Otud1	-0.514089	0.000119402	0.0014698
ENSMUSG00000006731	B4galnt1	-0.589659	0.00012081	0.00148431
ENSMUSG00000078377	NA	-0.560331	0.000121019	0.00148594
ENSMUSG00000033021	Gmppa	-0.489734	0.000122073	0.001497
ENSMUSG00000028059	Arhgef2	-0.511205	0.000122571	0.00150121
ENSMUSG00000036427	Gpi1	-0.669603	0.000123105	0.00150679
ENSMUSG00000050299	NA	-0.588598	0.000123454	0.00150823
ENSMUSG00000042662	Dusp15	-0.400417	0.000123486	0.00150823
ENSMUSG00000037278	Tmem97	-0.46817	0.000123503	0.00150823
ENSMUSG00000028681	Ptch2	-0.593893	0.000123532	0.00150823
ENSMUSG00000049916	2610318N02Rik	-0.611139	0.000124634	0.00151787
ENSMUSG00000001054	Rmnd5b	-0.545591	0.000124818	0.00151916
ENSMUSG00000028141	Oaz3	-0.816031	0.000125121	0.00152002
ENSMUSG00000040562	Gstm2	-0.556141	0.000125558	0.00152434
ENSMUSG00000051276	Actrt2	-0.564049	0.000125951	0.00152542
ENSMUSG00000022095	Fam160b2	-0.428445	0.00012596	0.00152542
ENSMUSG00000034818	Celf5	-0.501882	0.000126267	0.00152575
ENSMUSG00000024158	Hagh	-0.398577	0.000126302	0.00152575
ENSMUSG00000000811	Txnrd3	-0.435534	0.000126344	0.00152575
ENSMUSG00000021203	Otub2	-0.621904	0.000126363	0.00152575
ENSMUSG00000006057	Atp5g1	-0.488718	0.00012638	0.00152575
ENSMUSG00000080538	NA	-0.781017	0.000126647	0.00152802
ENSMUSG00000038973	Cldnd2	-0.493461	0.000127183	0.0015325
ENSMUSG00000030518	Fam189a1	-0.58601	0.000127255	0.0015325
ENSMUSG00000032671	A930018P22Rik	-0.635105	0.000127567	0.00153435
ENSMUSG00000033576	Apol6	-0.905145	0.000127999	0.0015386
ENSMUSG00000063514	Gm6756	-0.775111	0.000129126	0.00154927
ENSMUSG00000034424	Gcsh	-0.442551	0.000130108	0.00155913
ENSMUSG00000048038	Ccdc187	-0.619425	0.000130943	0.00156624
ENSMUSG00000039110	Mycbpap	-0.347102	0.000132597	0.00158408
ENSMUSG00000022671	Mzt2	-0.398553	0.000132901	0.00158576
ENSMUSG00000085542	NA	-0.533058	0.000133031	0.00158633
ENSMUSG00000025495	Ptdss2	-0.389187	0.000135731	0.00161457
ENSMUSG00000047675	Rps8	-0.49856	0.000138773	0.00164472
ENSMUSG00000097006	9530082P21Rik	-0.522087	0.00013897	0.00164605
ENSMUSG00000044533	Rps2	-0.631336	0.000141457	0.00166782
ENSMUSG00000022915	NA	-0.503133	0.000141495	0.00166782
ENSMUSG00000027327	1700037H04Rik	-0.482083	0.00014291	0.00168144
ENSMUSG00000107504	NA	-0.508909	0.000143955	0.00169272
ENSMUSG00000023949	Tcte1	-0.435314	0.000145033	0.0017023
ENSMUSG00000003970	Rpl8	-0.53945	0.000145532	0.00170713
ENSMUSG00000023960	Enpp5	-0.480326	0.000146312	0.00171318
ENSMUSG00000031545	Gpat4	-0.636363	0.000147786	0.00172523
ENSMUSG00000036120	Rfxank	-0.54623	0.000151503	0.00175875
ENSMUSG00000044434	NA	-0.669119	0.000151634	0.00175875
ENSMUSG00000026969	Fam166a	-0.535931	0.000151742	0.00175875
ENSMUSG00000032680	6820408C15Rik	-0.506462	0.000151915	0.00175952
ENSMUSG00000028391	Wdr31	-0.319786	0.00015199	0.00175952
ENSMUSG00000028850	Gpatch3	-0.589968	0.000152493	0.00176324
ENSMUSG00000107619	NA	-0.745043	0.000153322	0.00177177
ENSMUSG00000020940	1700023F06Rik	-0.51494	0.00015408	0.00177841
ENSMUSG00000070737	Tmem35b	-0.542134	0.000154548	0.00178276
ENSMUSG00000042707	Dnali1	-0.435171	0.000157562	0.0018143
ENSMUSG00000083649	Rasl2-9	-0.388126	0.000157754	0.00181543
ENSMUSG00000006818	Sod2	-0.407895	0.000157998	0.00181717
ENSMUSG00000024013	Fgd2	-0.580076	0.00015822	0.00181864
ENSMUSG00000032215	Rsl24d1	-0.455262	0.000158332	0.00181886
ENSMUSG00000028523	Tctex1d1	-0.598318	0.000159597	0.00183069
ENSMUSG00000040488	Ltbp4	-0.498834	0.000160983	0.00184147
ENSMUSG00000031851	Ntpcr	-0.355317	0.000161025	0.00184147
ENSMUSG00000033579	Fa2h	-0.408652	0.000161059	0.00184147
ENSMUSG00000046380	Jrk	-0.535646	0.000162555	0.00185383
ENSMUSG00000016526	Dyrk3	-0.422405	0.000162565	0.00185383
ENSMUSG00000046671	Mtfr1l	-0.357902	0.000162674	0.00185383
ENSMUSG00000028467	Gba2	-0.418305	0.000162712	0.00185383
ENSMUSG00000039461	Tcta	-0.422805	0.000163035	0.00185643
ENSMUSG00000069678	Pcgf1	-0.421982	0.000164041	0.00186569
ENSMUSG00000029166	Mapre3	-0.460905	0.000164917	0.00187347
ENSMUSG00000024033	Rsph1	-0.527765	0.00016606	0.00188315
ENSMUSG00000053226	Dand5	-0.466023	0.000166354	0.00188538
ENSMUSG00000020520	Galnt10	-0.420943	0.000167667	0.00189804
ENSMUSG00000069206	Zfp874a	-0.717671	0.000168129	0.00190049
ENSMUSG00000002635	Pdcd2l	-0.507526	0.000168176	0.00190049
ENSMUSG00000039244	E130309D02Rik	-0.555101	0.000169428	0.0019113
ENSMUSG00000072941	Sod3	-0.5408	0.000169667	0.00191289
ENSMUSG00000091311	Spata31d1b	-0.556146	0.000169937	0.00191483
ENSMUSG00000017832	Hspb9	-0.439057	0.000172162	0.00193764
ENSMUSG00000038453	Srcin1	-0.614612	0.00017272	0.00194167
ENSMUSG00000042350	Arel1	-0.443799	0.000173072	0.00194327
ENSMUSG00000013858	Tmem259	-0.558998	0.000175065	0.0019601
ENSMUSG00000025575	Cant1	-0.447003	0.000175447	0.00196325
ENSMUSG00000045251	Zfp688	-0.554378	0.000177076	0.00197998
ENSMUSG00000010045	Tmem115	-0.562239	0.000177146	0.00197998
ENSMUSG00000040616	Tmem51	-0.776791	0.000178229	0.00199094
ENSMUSG00000032174	Icam5	-0.842837	0.000178632	0.0019943
ENSMUSG00000044916	1700029I15Rik	-0.61073	0.000179403	0.00200175
ENSMUSG00000030161	Gabarapl1	-0.502419	0.000180318	0.0020085
ENSMUSG00000092519	Actl9	-0.554391	0.000182966	0.00203217
ENSMUSG00000023010	Tmbim6	-0.411602	0.000183095	0.00203244
ENSMUSG00000030688	Stard10	-0.51099	0.000183443	0.00203369
ENSMUSG00000044813	Shb	-0.517522	0.000183571	0.00203369
ENSMUSG00000049422	Chchd10	-0.691059	0.000184295	0.00203994
ENSMUSG00000027628	Aar2	-0.488589	0.000185365	0.00204838
ENSMUSG00000021545	1700067P10Rik	-0.50448	0.000186149	0.00205384
ENSMUSG00000028857	Tmem222	-0.495137	0.000186185	0.00205384
ENSMUSG00000068921	Dap3	-0.353619	0.000188593	0.00207688
ENSMUSG00000001100	Poldip2	-0.455138	0.000188746	0.00207738
ENSMUSG00000039844	Rapgef1	-0.444633	0.000189262	0.0020807
ENSMUSG00000037349	Nudt22	-0.625883	0.000189434	0.00208142
ENSMUSG00000039224	D1Pas1	-0.300865	0.000190593	0.00209297
ENSMUSG00000058935	Tex48	-0.398112	0.000192006	0.00210373
ENSMUSG00000039330	NA	-0.499746	0.00019369	0.00211846
ENSMUSG00000024905	Tesmin	-0.435711	0.000194977	0.00212805
ENSMUSG00000025231	Sufu	-0.461874	0.000195157	0.00212805
ENSMUSG00000046711	Hmga1	-0.599523	0.000195211	0.00212805
ENSMUSG00000021097	Clmn	-0.640592	0.000198301	0.00215328
ENSMUSG00000040859	Bsdc1	-0.394881	0.000199001	0.00215955
ENSMUSG00000030207	Fam234b	-0.51445	0.0001991	0.00215955
ENSMUSG00000093618	Mir5627	-0.790199	0.000200508	0.00216997
ENSMUSG00000020744	Slc25a19	-0.526944	0.000200987	0.00217274
ENSMUSG00000038351	Sgsm2	-0.549831	0.000201488	0.00217531
ENSMUSG00000040659	Efhd2	-0.492973	0.000201678	0.00217531
ENSMUSG00000047547	Cltb	-0.54223	0.000201702	0.00217531
ENSMUSG00000030344	Akap3	-0.477819	0.000201843	0.00217531
ENSMUSG00000034892	Rps29	-0.586383	0.000201897	0.00217531
ENSMUSG00000037166	Ppp1r14a	-0.667367	0.000202829	0.00218414
ENSMUSG00000027656	Wisp2	-0.626746	0.000203083	0.00218467
ENSMUSG00000034126	Pomt2	-0.349086	0.000203102	0.00218467
ENSMUSG00000026931	1700019N19Rik	-0.524287	0.000203676	0.00218963
ENSMUSG00000057286	St6galnac2	-0.656864	0.000205231	0.00220147
ENSMUSG00000017774	Myo1c	-0.448883	0.000206573	0.00221343
ENSMUSG00000005505	Kbtbd4	-0.45537	0.000207002	0.0022168
ENSMUSG00000070283	Ndufaf3	-0.444189	0.000207996	0.00222468
ENSMUSG00000024430	Cabyr	-0.433683	0.000208648	0.00222829
ENSMUSG00000004894	Hapln2	-0.631153	0.000209022	0.00223106
ENSMUSG00000035885	Cox8a	-0.64663	0.000209171	0.00223142
ENSMUSG00000028760	Eif4g3	-0.296413	0.000209501	0.00223326
ENSMUSG00000054619	Mettl7a1	-0.64381	0.000210289	0.00223844
ENSMUSG00000040236	Trappc5	-0.605654	0.000210977	0.00224304
ENSMUSG00000028753	Vwa5b1	-0.450791	0.000211064	0.00224304
ENSMUSG00000066368	Actl11	-0.650396	0.000211247	0.00224304
ENSMUSG00000050439	Enthd1	-0.442292	0.000212552	0.00225292
ENSMUSG00000041203	Trir	-0.469918	0.000214321	0.00226769
ENSMUSG00000041560	Nop53	-0.523611	0.000215378	0.0022764
ENSMUSG00000006356	Crip2	-0.511914	0.000216153	0.00228336
ENSMUSG00000042320	Prox2	-0.435525	0.000217049	0.00228787
ENSMUSG00000036555	Iqce	-0.460836	0.000217174	0.00228787
ENSMUSG00000030714	Sgf29	-0.451154	0.000217237	0.00228787
ENSMUSG00000034341	Wbp2	-0.55	0.000217975	0.00229388
ENSMUSG00000105308	4930572K03Rik	-0.750386	0.000219243	0.0023059
ENSMUSG00000029359	Tesc	-0.751835	0.000219427	0.0023059
ENSMUSG00000002308	Cd320	-0.439726	0.000219474	0.0023059
ENSMUSG00000040231	Syngr4	-0.508299	0.000220499	0.00231542
ENSMUSG00000011832	Evi5l	-0.42051	0.00022109	0.00232021
ENSMUSG00000029602	Rasal1	-0.550908	0.000221463	0.00232178
ENSMUSG00000030411	Nova2	-0.548953	0.000222303	0.00232933
ENSMUSG00000033159	Cnppd1	-0.500346	0.000222666	0.00233188
ENSMUSG00000024665	Fads2	-0.551514	0.000223895	0.00234348
ENSMUSG00000028757	Ddost	-0.438289	0.000224423	0.00234774
ENSMUSG00000041161	Otud3	-0.465158	0.000224972	0.00235222
ENSMUSG00000024663	Rab3il1	-0.488936	0.000227344	0.00237065
ENSMUSG00000050708	Ftl1	-0.613011	0.000230502	0.00239714
ENSMUSG00000030814	Bcl7c	-0.492568	0.000230936	0.00240037
ENSMUSG00000034201	Gas2l1	-0.560915	0.000233083	0.0024144
ENSMUSG00000039481	Nrtn	-0.664519	0.000233144	0.0024144
ENSMUSG00000038637	Lrrc56	-0.405403	0.000233154	0.0024144
ENSMUSG00000020844	Nxn	-0.429626	0.000240442	0.00248061
ENSMUSG00000009640	Dmap1	-0.507107	0.000242231	0.00249642
ENSMUSG00000029003	Mad2l2	-0.447766	0.00024255	0.00249838
ENSMUSG00000023988	Bysl	-0.571329	0.000244216	0.00250889
ENSMUSG00000038582	Pptc7	-0.330044	0.000244824	0.00251357
ENSMUSG00000040875	Osbpl10	-0.432769	0.00024493	0.00251357
ENSMUSG00000067338	Tuba3b	-0.477473	0.000246384	0.00252582
ENSMUSG00000091154	NA	-0.84601	0.000246725	0.00252737
ENSMUSG00000038572	Bpifb5	-0.69681	0.000246795	0.00252737
ENSMUSG00000041605	5730559C18Rik	-0.488085	0.000246936	0.00252748
ENSMUSG00000053293	Pom121	-0.409453	0.000247838	0.00253456
ENSMUSG00000024953	Prdx5	-0.436866	0.000248965	0.00254156
ENSMUSG00000035944	Ttc38	-0.67241	0.000251662	0.00256208
ENSMUSG00000031776	Arl2bp	-0.45906	0.000251765	0.00256208
ENSMUSG00000005699	Pard6a	-0.433058	0.000252919	0.00257113
ENSMUSG00000086649	Gm15286	-0.772653	0.000253074	0.00257136
ENSMUSG00000035504	Reep6	-0.780635	0.000255946	0.00259918
ENSMUSG00000002307	Daxx	-0.467126	0.000256519	0.00260228
ENSMUSG00000051811	Cox6b2	-0.504472	0.000256952	0.0026053
ENSMUSG00000104752	Gm5565	-0.806629	0.000257471	0.00260785
ENSMUSG00000001829	Clpb	-0.596982	0.000259506	0.00262588
ENSMUSG00000042189	Tekt3	-0.451042	0.000260577	0.00263519
ENSMUSG00000005982	Naa60	-0.874836	0.000260839	0.00263647
ENSMUSG00000032359	Ctsh	-0.548778	0.000261875	0.00264419
ENSMUSG00000026791	Slc2a8	-0.560291	0.000262853	0.00265268
ENSMUSG00000050211	Pla2g4e	-0.607729	0.000264408	0.00266561
ENSMUSG00000055976	Cldn23	-0.840004	0.000266326	0.00268216
ENSMUSG00000045333	Zfp423	-0.35919	0.000267588	0.00269348
ENSMUSG00000027613	Eif6	-0.531646	0.000269731	0.00270873
ENSMUSG00000033029	1700088E04Rik	-0.531097	0.000269913	0.00270873
ENSMUSG00000012211	Tex22	-0.403431	0.000269939	0.00270873
ENSMUSG00000029598	Plbd2	-0.438121	0.000272739	0.002734
ENSMUSG00000026226	Spata3	-0.640621	0.000273269	0.00273649
ENSMUSG00000045467	Ttll13	-0.396925	0.000274396	0.00274603
ENSMUSG00000110917	NA	-0.852078	0.000274504	0.00274603
ENSMUSG00000087148	1700030C14Rik	-0.544207	0.000275172	0.00275129
ENSMUSG00000060098	Prmt7	-0.386946	0.000276669	0.0027641
ENSMUSG00000042688	Mapk6	-0.413476	0.00027688	0.0027641
ENSMUSG00000022420	Dnal4	-0.476743	0.000278324	0.00277567
ENSMUSG00000079557	2021-03-02	-0.345513	0.000278487	0.00277587
ENSMUSG00000055826	Tescl	-0.446856	0.000279555	0.00278467
ENSMUSG00000001415	Smg5	-0.451573	0.000279656	0.00278467
ENSMUSG00000020775	Mrpl38	-0.538077	0.000280094	0.0027876
ENSMUSG00000056665	Them6	-0.463288	0.000280461	0.00278839
ENSMUSG00000020087	Tysnd1	-0.591577	0.000281164	0.00279223
ENSMUSG00000036964	Trim17	-0.389776	0.000281503	0.00279223
ENSMUSG00000001506	Col1a1	-0.411355	0.000282696	0.0028006
ENSMUSG00000061232	H2-K1	-0.750302	0.000285992	0.00282748
ENSMUSG00000030298	Sec13	-0.357947	0.000286287	0.00282896
ENSMUSG00000042672	Dcst1	-0.454583	0.00028745	0.00283757
ENSMUSG00000051403	Ppp1r37	-0.526028	0.000287847	0.0028386
ENSMUSG00000044863	Defb36	-0.59047	0.000289609	0.00285163
ENSMUSG00000024510	Ftmt	-0.444797	0.000290362	0.0028576
ENSMUSG00000021807	Rtraf	-0.37364	0.000295244	0.00289538
ENSMUSG00000049739	Zfp646	-0.547743	0.000300598	0.00294185
ENSMUSG00000005804	Bloc1s6	-0.462697	0.000300739	0.00294185
ENSMUSG00000024712	Rfk	-0.426596	0.000301522	0.00294655
ENSMUSG00000007721	Ccdc124	-0.524777	0.000302504	0.00294946
ENSMUSG00000027564	Cypt12	-0.504657	0.000302579	0.00294946
ENSMUSG00000000552	Zfp385a	-0.530211	0.000303095	0.00295301
ENSMUSG00000020864	Ankrd40	-0.386449	0.000304127	0.00296158
ENSMUSG00000025648	Pfkfb4	-0.40016	0.000305182	0.00297037
ENSMUSG00000018821	Avpi1	-0.528943	0.00030665	0.00297999
ENSMUSG00000040249	Lrp1	-0.407598	0.000306937	0.00297999
ENSMUSG00000024209	1700061G19Rik	-0.431317	0.000310122	0.0030064
ENSMUSG00000030406	Gipr	-0.51654	0.000311637	0.00301958
ENSMUSG00000032353	Tmed3	-0.407191	0.000312612	0.0030267
ENSMUSG00000111613	NA	-0.873599	0.000312683	0.0030267
ENSMUSG00000028982	Slc25a33	-0.388054	0.000314202	0.00303838
ENSMUSG00000007050	Lsm2	-0.413476	0.000316594	0.00305847
ENSMUSG00000073758	Sh3d21	-0.449453	0.000318653	0.00307225
ENSMUSG00000105057	NA	-0.832048	0.000319166	0.00307567
ENSMUSG00000032419	Tbx18	-0.844449	0.00032172	0.00309415
ENSMUSG00000035969	Rusc2	-0.539879	0.000322497	0.00310008
ENSMUSG00000034614	Pik3ip1	-0.4243	0.000323354	0.00310657
ENSMUSG00000046541	Zfp526	-0.477754	0.000323491	0.00310657
ENSMUSG00000052926	Rnaseh2a	-0.345539	0.000324268	0.00311096
ENSMUSG00000030549	Rhcg	-0.455942	0.000324795	0.00311363
ENSMUSG00000024395	Lims2	-0.493199	0.000324867	0.00311363
ENSMUSG00000054013	Tmem179	-0.845707	0.000325169	0.00311499
ENSMUSG00000024897	Apba1	-0.317991	0.000327467	0.00313083
ENSMUSG00000042831	Alkbh6	-0.590183	0.000327935	0.00313222
ENSMUSG00000081348	NA	-0.772146	0.000332406	0.00317025
ENSMUSG00000083012	Fam220a	-0.413989	0.000334666	0.00318399
ENSMUSG00000024524	Gnal	-0.515735	0.000334872	0.0031844
ENSMUSG00000038060	Dlec1	-0.408102	0.00033702	0.00320169
ENSMUSG00000027223	Mapk8ip1	-0.517395	0.000340061	0.00322742
ENSMUSG00000064945	Rny3	-0.662759	0.000341466	0.00323444
ENSMUSG00000029406	Pitpnm2	-0.35718	0.000342315	0.00324091
ENSMUSG00000018543	1700001P01Rik	-0.437738	0.000342754	0.00324348
ENSMUSG00000003235	Eif2b5	-0.447772	0.000344923	0.00325766
ENSMUSG00000035226	Rims4	-0.527706	0.000346033	0.00326498
ENSMUSG00000046242	1600029I14Rik	-0.850334	0.000346666	0.00326801
ENSMUSG00000041351	Rap1gap	-0.626515	0.000346691	0.00326801
ENSMUSG00000085287	4833418N02Rik	-0.546645	0.000350405	0.00330142
ENSMUSG00000060586	H2-Eb1	-0.766096	0.000355978	0.00334744
ENSMUSG00000038756	Ttll6	-0.374264	0.000356238	0.00334802
ENSMUSG00000061474	Mrps36	-0.455259	0.000356725	0.00334802
ENSMUSG00000028923	Necap2	-0.438116	0.00035673	0.00334802
ENSMUSG00000030583	Sipa1l3	-0.333367	0.000358433	0.00335913
ENSMUSG00000037032	Apbb1	-0.445908	0.000358604	0.00335913
ENSMUSG00000090777	Ccdc188	-0.455484	0.000363554	0.00339319
ENSMUSG00000108620	NA	-0.853406	0.000363637	0.00339319
ENSMUSG00000026483	Fam129a	-0.609466	0.000365314	0.00340557
ENSMUSG00000001517	Foxm1	-0.410363	0.000366961	0.00341928
ENSMUSG00000056962	Jmjd6	-0.403122	0.000367808	0.00342554
ENSMUSG00000046367	Mgat4e	-0.532029	0.000368085	0.00342647
ENSMUSG00000019082	Slc25a22	-0.671659	0.00036911	0.00343272
ENSMUSG00000030815	Phkg2	-0.407936	0.000369784	0.00343735
ENSMUSG00000062582	NA	-0.806321	0.000370226	0.00343955
ENSMUSG00000054715	Zscan22	-0.435581	0.000371848	0.00345158
ENSMUSG00000041926	Rnpep	-0.483972	0.000373202	0.0034592
ENSMUSG00000031951	Tmem231	-0.414633	0.000373433	0.00345925
ENSMUSG00000055424	NA	-0.58125	0.000374711	0.00346492
ENSMUSG00000053173	NA	-0.688241	0.000374935	0.00346534
ENSMUSG00000025509	Pnpla2	-0.463402	0.000376561	0.00347706
ENSMUSG00000099492	NA	-0.838284	0.000377999	0.00348811
ENSMUSG00000080969	NA	-0.63747	0.000378505	0.00349004
ENSMUSG00000028959	Fastk	-0.509822	0.000379655	0.00349722
ENSMUSG00000026988	Wdsub1	-0.464979	0.000379824	0.00349722
ENSMUSG00000026171	Rnf25	-0.413786	0.000382095	0.00351647
ENSMUSG00000039754	Alkbh4	-0.582183	0.000383531	0.00352468
ENSMUSG00000028848	Gpn2	-0.539593	0.000386434	0.00354968
ENSMUSG00000046337	Fam178b	-0.415864	0.000389776	0.00357531
ENSMUSG00000037003	Tns2	-0.454731	0.000390283	0.00357827
ENSMUSG00000008090	Fgfrl1	-0.457706	0.00039083	0.00358159
ENSMUSG00000064899	Snord118	-0.697455	0.000395276	0.00361546
ENSMUSG00000023170	Gps2	-0.465114	0.000395683	0.00361546
ENSMUSG00000020888	Dvl2	-0.564745	0.00039631	0.00361817
ENSMUSG00000107008	Gm2762	-0.615706	0.00039762	0.00362843
ENSMUSG00000075480	NA	-0.535456	0.000398497	0.00363301
ENSMUSG00000049106	Dcaf5	-0.421201	0.000402579	0.00366164
ENSMUSG00000001552	Jup	-0.502154	0.0004035	0.0036683
ENSMUSG00000034371	Tkfc	-0.440743	0.000407255	0.00369634
ENSMUSG00000038279	Nop2	-0.458554	0.000408609	0.00370608
ENSMUSG00000047731	Wbp1l	-0.388575	0.000409883	0.00371244
ENSMUSG00000026807	Ak8	-0.352277	0.000413723	0.00373851
ENSMUSG00000056076	Eif3b	-0.366984	0.00041629	0.00375996
ENSMUSG00000027374	Mrps5	-0.623463	0.000418299	0.00377284
ENSMUSG00000029155	Spata18	-0.774633	0.000418887	0.00377639
ENSMUSG00000020226	Slc5a4b	-0.523107	0.000422642	0.00380848
ENSMUSG00000028494	Plin2	-0.392313	0.000425458	0.00383208
ENSMUSG00000068740	Celsr2	-0.433025	0.000426165	0.00383667
ENSMUSG00000066441	Rdh11	-0.423245	0.000427838	0.00384817
ENSMUSG00000061032	Rrp1	-0.34704	0.000428173	0.0038494
ENSMUSG00000040472	Rabggta	-0.470341	0.00042886	0.00385206
ENSMUSG00000022091	Sorbs3	-0.422438	0.000428865	0.00385206
ENSMUSG00000016252	Atp5e	-0.325174	0.000429116	0.00385253
ENSMUSG00000030127	Cops7a	-0.374182	0.000433203	0.00388238
ENSMUSG00000051062	Fbll1	-0.784847	0.000433239	0.00388238
ENSMUSG00000040936	Ulk4	-0.381954	0.000436025	0.00390374
ENSMUSG00000005575	Ube2m	-0.478779	0.000436704	0.00390711
ENSMUSG00000026688	Mgst3	-0.517127	0.000438031	0.00391628
ENSMUSG00000060726	Tmsb15a	-0.536345	0.000439471	0.00392555
ENSMUSG00000013593	Ndufs2	-0.349402	0.000443539	0.00395825
ENSMUSG00000024217	Snrpc	-0.442977	0.000444338	0.00396356
ENSMUSG00000024875	Yif1a	-0.455834	0.000449427	0.00400528
ENSMUSG00000058297	Spock2	-0.332489	0.000452001	0.00402084
ENSMUSG00000024462	Gabbr1	-0.386204	0.00045256	0.00402397
ENSMUSG00000073554	NA	-0.682577	0.000456055	0.00405032
ENSMUSG00000028700	Pomgnt1	-0.370894	0.000456447	0.00405112
ENSMUSG00000044556	Tex38	-0.508624	0.000458816	0.00406473
ENSMUSG00000060621	Nkpd1	-0.727458	0.000459157	0.00406572
ENSMUSG00000034926	Dhcr24	-0.479415	0.000460252	0.00406935
ENSMUSG00000091006	Vmn2r69	-0.820528	0.000460791	0.00406935
ENSMUSG00000026932	Nacc2	-0.386906	0.000460941	0.00406935
ENSMUSG00000033819	Ppp1r16a	-0.421511	0.000467581	0.00411425
ENSMUSG00000042423	Fbrs	-0.475961	0.000475403	0.00417331
ENSMUSG00000026072	Il1r1	-0.426967	0.000475874	0.00417399
ENSMUSG00000031722	Hp	-0.829992	0.000476325	0.00417606
ENSMUSG00000013275	Slc41a1	-0.441455	0.000477315	0.00418039
ENSMUSG00000015053	Gata2	-0.534325	0.000478087	0.00418207
ENSMUSG00000043987	Cep164	-0.394943	0.000479018	0.00418272
ENSMUSG00000012126	Ubxn11	-0.405332	0.000479189	0.00418272
ENSMUSG00000020593	Lpin1	-0.52476	0.000479236	0.00418272
ENSMUSG00000001380	Hars	-0.392531	0.000480173	0.00418713
ENSMUSG00000037916	Ndufv1	-0.44068	0.000481832	0.00419784
ENSMUSG00000061633	1700029P11Rik	-0.419296	0.000483445	0.00421
ENSMUSG00000039715	Wdr34	-0.462849	0.000486746	0.00423261
ENSMUSG00000080727	C920021L13Rik	-0.659444	0.000486912	0.00423261
ENSMUSG00000039254	Pomt1	-0.422884	0.000491201	0.00426227
ENSMUSG00000006127	Inpp5k	-0.359312	0.000491719	0.00426485
ENSMUSG00000043252	Tmem64	-0.358173	0.000492728	0.0042679
ENSMUSG00000034675	Dbn1	-0.49785	0.000493589	0.00427345
ENSMUSG00000020329	Polrmt	-0.516799	0.000494331	0.00427797
ENSMUSG00000071654	Uqcc3	-0.501315	0.000495452	0.00428518
ENSMUSG00000034623	Prss55	-0.508084	0.000495606	0.00428518
ENSMUSG00000034403	Pja1	-0.373735	0.000503193	0.00433406
ENSMUSG00000031770	Herpud1	-0.557024	0.000504685	0.00434436
ENSMUSG00000024206	Rfx2	-0.372202	0.000507192	0.00436208
ENSMUSG00000032512	Wdr48	-0.592114	0.000509496	0.00437802
ENSMUSG00000040540	NA	-0.5602	0.000510099	0.00438126
ENSMUSG00000033467	Crlf2	-0.626435	0.000514658	0.00441652
ENSMUSG00000083716	NA	-0.483423	0.000518993	0.00444444
ENSMUSG00000000915	Hip1r	-0.537766	0.000519055	0.00444444
ENSMUSG00000021281	Tnfaip2	-0.38724	0.000519754	0.00444846
ENSMUSG00000036770	Stpg3	-0.475186	0.000520183	0.00445017
ENSMUSG00000070806	Zmynd12	-0.363904	0.000521996	0.00446176
ENSMUSG00000039220	Ppp1r10	-0.388675	0.000527	0.00449823
ENSMUSG00000101651	NA	-0.747577	0.000527189	0.00449823
ENSMUSG00000086788	1700029M20Rik	-0.76769	0.000528142	0.00450439
ENSMUSG00000032870	Smap2	-0.419262	0.000532336	0.00453618
ENSMUSG00000070280	Slc22a14	-0.353915	0.000532966	0.00453956
ENSMUSG00000036644	Tbc1d9b	-0.397669	0.000539887	0.00458811
ENSMUSG00000011114	Tbrg1	-0.404746	0.000540083	0.00458811
ENSMUSG00000031170	Slc38a5	-0.539398	0.000543738	0.0046111
ENSMUSG00000046886	Zfp474	-0.369748	0.000545077	0.00462044
ENSMUSG00000042734	Ttc9	-0.515204	0.000549173	0.0046511
ENSMUSG00000062753	AI413582	-0.552657	0.000550745	0.0046618
ENSMUSG00000022553	Maf1	-0.46794	0.000550916	0.0046618
ENSMUSG00000086716	NA	-0.524967	0.00055538	0.00469206
ENSMUSG00000086800	NA	-0.480229	0.000555457	0.00469206
ENSMUSG00000026254	Eif4e2	-0.32408	0.000557949	0.00470586
ENSMUSG00000003526	Prodh	-0.676176	0.000559847	0.00471888
ENSMUSG00000037062	Sh3glb1	-0.320864	0.000560619	0.00472334
ENSMUSG00000031783	Polr2c	-0.465779	0.000561083	0.00472521
ENSMUSG00000109274	NA	-0.62196	0.00056194	0.00472832
ENSMUSG00000048921	Zfp689	-0.465342	0.000564811	0.00474832
ENSMUSG00000039450	Dcxr	-0.712229	0.000565049	0.00474832
ENSMUSG00000065968	Ifitm7	-0.493182	0.00056597	0.00475195
ENSMUSG00000037692	Ahdc1	-0.46964	0.000567574	0.00476296
ENSMUSG00000020636	Allc	-0.46604	0.00056793	0.00476296
ENSMUSG00000005881	Ergic3	-0.402855	0.000568515	0.00476508
ENSMUSG00000030591	Psmd8	-0.307872	0.000577197	0.00482329
ENSMUSG00000001418	Glmp	-0.553846	0.000578869	0.00482945
ENSMUSG00000007670	Khsrp	-0.467076	0.000578928	0.00482945
ENSMUSG00000041550	Serpina5	-0.320368	0.000581818	0.00484525
ENSMUSG00000036620	Mgat4b	-0.430907	0.000584625	0.00486237
ENSMUSG00000074575	Kcng1	-0.582656	0.000587512	0.00488031
ENSMUSG00000032527	Pccb	-0.447025	0.000587536	0.00488031
ENSMUSG00000068114	Ccdc134	-0.496684	0.000588366	0.00488304
ENSMUSG00000002820	Atg4d	-0.582019	0.000590447	0.00489404
ENSMUSG00000003518	Dusp3	-0.401672	0.000591483	0.00490054
ENSMUSG00000018286	Psmb6	-0.462886	0.000592377	0.0049048
ENSMUSG00000057134	Ado	-0.46754	0.000592744	0.0049048
ENSMUSG00000026269	Rnpepl1	-0.46363	0.000593453	0.0049048
ENSMUSG00000024683	Mrpl16	-0.461169	0.00059405	0.0049048
ENSMUSG00000095580	Rnu1b1	-0.845672	0.000594207	0.0049048
ENSMUSG00000027496	Aurka	-0.512374	0.000601279	0.00494795
ENSMUSG00000020096	Tbata	-0.398419	0.000604615	0.00496699
ENSMUSG00000039660	Spout1	-0.442571	0.000605922	0.00497562
ENSMUSG00000062300	Nectin2	-0.427984	0.000606842	0.00498107
ENSMUSG00000020457	Drg1	-0.304455	0.00060965	0.00500196
ENSMUSG00000027502	Rtf2	-0.394288	0.000609901	0.00500196
ENSMUSG00000017204	Gsdma	-0.709812	0.000612669	0.00502254
ENSMUSG00000006784	Ttc25	-0.371348	0.000614462	0.00503512
ENSMUSG00000070568	Slc6a21	-0.333435	0.00061558	0.00504215
ENSMUSG00000039001	Rps21	-0.525055	0.00062052	0.00507406
ENSMUSG00000028893	Sesn2	-0.479112	0.000621501	0.00507781
ENSMUSG00000037708	Spag6	-0.369902	0.000622919	0.00508578
ENSMUSG00000078681	Tm2d3	-0.409111	0.000622999	0.00508578
ENSMUSG00000046556	Zfp319	-0.54273	0.0006287	0.00512586
ENSMUSG00000056493	Foxk1	-0.441654	0.000630127	0.00513491
ENSMUSG00000030357	Fkbp4	-0.402372	0.000630476	0.00513491
ENSMUSG00000034974	Dapk3	-0.468967	0.000630602	0.00513491
ENSMUSG00000049339	Retreg2	-0.42965	0.000634429	0.00515742
ENSMUSG00000019261	Map1s	-0.542647	0.000636438	0.00517159
ENSMUSG00000000751	Rpa1	-0.411283	0.000638253	0.00517868
ENSMUSG00000006445	Epha2	-0.639755	0.000638376	0.00517868
ENSMUSG00000006215	Zbtb17	-0.462546	0.000639133	0.00518164
ENSMUSG00000027420	Bfsp1	-0.765382	0.000639274	0.00518164
ENSMUSG00000072235	Tuba1a	-0.511414	0.000639934	0.00518483
ENSMUSG00000020823	Sec14l1	-0.403421	0.000641173	0.00519054
ENSMUSG00000029074	Ttll10	-0.473	0.000646481	0.00522697
ENSMUSG00000028703	Lrrc41	-0.381489	0.000646897	0.00522816
ENSMUSG00000013083	2200002J24Rik	-0.570816	0.000648746	0.00523658
ENSMUSG00000040048	Ndufb10	-0.447785	0.000653879	0.00526926
ENSMUSG00000032519	Slc25a38	-0.45291	0.000656321	0.00528018
ENSMUSG00000042628	Zfyve1	-0.385806	0.000660858	0.00531215
ENSMUSG00000062846	NA	-0.692353	0.000665872	0.00534375
ENSMUSG00000073700	Klhl21	-0.458694	0.000667976	0.00535842
ENSMUSG00000004285	Atp6v1f	-0.38894	0.000669399	0.00536762
ENSMUSG00000006021	Kptn	-0.457463	0.00067192	0.00538383
ENSMUSG00000090273	Prr22	-0.602008	0.000673412	0.0053909
ENSMUSG00000020607	Fam84a	-0.378044	0.000676038	0.00540778
ENSMUSG00000030082	Sec61a1	-0.301113	0.000678478	0.0054203
ENSMUSG00000067344	NA	-0.567242	0.000678803	0.00542066
ENSMUSG00000020260	Pofut2	-0.434256	0.000680193	0.00542953
ENSMUSG00000105482	NA	-0.672741	0.000684075	0.00545156
ENSMUSG00000032637	Atxn2l	-0.365152	0.000691015	0.0054957
ENSMUSG00000104623	NA	-0.790683	0.000691796	0.00549732
ENSMUSG00000026185	Igfbp5	-0.746125	0.000692788	0.00550295
ENSMUSG00000034765	Dusp5	-0.568251	0.000693405	0.00550345
ENSMUSG00000024610	Cd74	-0.719392	0.000694837	0.00550798
ENSMUSG00000021749	Oit1	-0.330124	0.000695897	0.00551412
ENSMUSG00000036905	C1qb	-0.515442	0.00070079	0.00554837
ENSMUSG00000059810	Rgs3	-0.332842	0.000702586	0.00556033
ENSMUSG00000041642	Kif21b	-0.46991	0.000703113	0.00556135
ENSMUSG00000022949	Clic6	-0.589934	0.000703287	0.00556135
ENSMUSG00000034829	Nxnl1	-0.821781	0.000705741	0.00557395
ENSMUSG00000004929	Thop1	-0.359982	0.000707965	0.00558697
ENSMUSG00000052837	Junb	-0.65182	0.000710925	0.00560578
ENSMUSG00000005237	Dnah2	-0.263196	0.00071429	0.00563003
ENSMUSG00000040111	Gramd1b	-0.307779	0.000714593	0.00563013
ENSMUSG00000030678	Maz	-0.49572	0.00071583	0.00563531
ENSMUSG00000040761	Spen	-0.326049	0.000728293	0.00572167
ENSMUSG00000021840	Mapk1ip1l	-0.347226	0.000728565	0.00572167
ENSMUSG00000028042	Zbtb7b	-0.666102	0.000729998	0.0057306
ENSMUSG00000047246	Hist1h2be	-0.604595	0.000731035	0.00573305
ENSMUSG00000035629	Rubcn	-0.378313	0.000731195	0.00573305
ENSMUSG00000035078	Mtmr9	-0.408881	0.000733477	0.00574168
ENSMUSG00000041278	Ttc1	-0.322189	0.000735589	0.00575358
ENSMUSG00000037716	Ccdc33	-0.532383	0.000740238	0.00578528
ENSMUSG00000027646	Src	-0.447555	0.000740816	0.00578748
ENSMUSG00000084786	Ubl5	-0.422916	0.000742988	0.00579978
ENSMUSG00000022832	Ropn1	-0.339568	0.000747278	0.00582391
ENSMUSG00000026821	Ralgds	-0.429282	0.000748695	0.00583062
ENSMUSG00000021948	Prkcd	-0.593511	0.000748738	0.00583062
ENSMUSG00000070509	Rgma	-0.548255	0.000750055	0.0058362
ENSMUSG00000025351	Cd63	-0.450063	0.000752728	0.00585465
ENSMUSG00000020211	Sf3a2	-0.598468	0.00075486	0.00586654
ENSMUSG00000035112	Wnk4	-0.559516	0.00075554	0.00586752
ENSMUSG00000011263	Exoc3l2	-0.461712	0.000772298	0.00598531
ENSMUSG00000026568	Mpc2	-0.337938	0.000774855	0.00599795
ENSMUSG00000028291	Akirin2	-0.319111	0.000776566	0.0060088
ENSMUSG00000037995	Igsf9	-0.421794	0.000779282	0.00602742
ENSMUSG00000032239	Rp9	-0.415991	0.000782512	0.00605
ENSMUSG00000003680	Tmem179b	-0.435202	0.000782999	0.00605135
ENSMUSG00000022391	Rangap1	-0.474953	0.000783842	0.00605546
ENSMUSG00000042303	Sgsm3	-0.386046	0.000787381	0.00607419
ENSMUSG00000046460	Sh2d7	-0.552397	0.000788001	0.00607419
ENSMUSG00000024870	Rab1b	-0.43165	0.000788127	0.00607419
ENSMUSG00000071041	Impdh2-ps	-0.434736	0.000788142	0.00607419
ENSMUSG00000024973	Hrasls5	-0.376915	0.0007898	0.00608256
ENSMUSG00000034993	Vat1	-0.466936	0.000789898	0.00608256
ENSMUSG00000068856	Sf3b4	-0.483299	0.000790166	0.00608256
ENSMUSG00000018509	Cenpv	-0.361858	0.000791933	0.00609374
ENSMUSG00000039787	Cercam	-0.498634	0.000796919	0.00612595
ENSMUSG00000030335	Mrpl51	-0.308892	0.000800432	0.00614455
ENSMUSG00000021994	Wnt5a	-0.529638	0.000802284	0.00615634
ENSMUSG00000021838	Samd4	-0.528214	0.000802821	0.00615803
ENSMUSG00000020926	Adam11	-0.562677	0.000804259	0.00616662
ENSMUSG00000056501	Cebpb	-0.786428	0.000806856	0.00618181
ENSMUSG00000023707	Ogfod2	-0.414902	0.000806876	0.00618181
ENSMUSG00000045521	Tssk2	-0.494048	0.000811576	0.00620803
ENSMUSG00000038527	C1rl	-0.698743	0.000815081	0.00622485
ENSMUSG00000071724	Smpd5	-0.456217	0.000815377	0.00622485
ENSMUSG00000055102	Zfp819	-0.431526	0.000818272	0.00624118
ENSMUSG00000068860	Gm128	-0.435078	0.00082105	0.00625588
ENSMUSG00000060601	Nr1h2	-0.528659	0.000821967	0.00626041
ENSMUSG00000022236	Ropn1l	-0.300657	0.000825356	0.0062813
ENSMUSG00000022108	Itm2b	-0.298205	0.000826562	0.00628556
ENSMUSG00000027793	Ccna1	-0.350153	0.000827653	0.00629139
ENSMUSG00000029599	Ddx54	-0.450603	0.000828394	0.00629457
ENSMUSG00000023153	Tmem52	-0.631483	0.000829547	0.00630086
ENSMUSG00000087574	NA	-0.355304	0.000832302	0.00631676
ENSMUSG00000034031	Ccdc182	-0.54947	0.000838588	0.00635463
ENSMUSG00000026857	Ntmt1	-0.393854	0.000841276	0.00637252
ENSMUSG00000024169	Ift140	-0.44	0.00084372	0.00638854
ENSMUSG00000107406	NA	-0.737278	0.000845394	0.00639623
ENSMUSG00000024207	Acsbg2	-0.564919	0.000845969	0.00639809
ENSMUSG00000024387	Csnk2b	-0.332573	0.000849302	0.00641831
ENSMUSG00000102819	NA	-0.642832	0.000852689	0.0064414
ENSMUSG00000020412	Ascc2	-0.311051	0.000855768	0.00646214
ENSMUSG00000087412	NA	-0.573879	0.000856845	0.00646777
ENSMUSG00000100985	Gm10640	-0.787002	0.000858448	0.00647232
ENSMUSG00000024308	Tapbp	-0.472802	0.000861308	0.00648885
ENSMUSG00000024792	Zfpl1	-0.558391	0.000861758	0.00648973
ENSMUSG00000027519	Rab22a	-0.28642	0.000862952	0.00649369
ENSMUSG00000037664	Cdkn1c	-0.490487	0.000866289	0.00651376
ENSMUSG00000020483	Dynll2	-0.4266	0.000867906	0.00651835
ENSMUSG00000043633	Fam221b	-0.323787	0.000869426	0.00652724
ENSMUSG00000018042	Cyb5r3	-0.477773	0.000872766	0.00654538
ENSMUSG00000082073	NA	-0.749955	0.000873457	0.00654739
ENSMUSG00000068957	NA	-0.489118	0.000874757	0.00655217
ENSMUSG00000022452	Smdt1	-0.478587	0.000875106	0.00655217
ENSMUSG00000087693	NA	-0.472556	0.000876185	0.00655772
ENSMUSG00000034175	Rhbdd3	-0.448486	0.000879872	0.00658279
ENSMUSG00000061518	Cox5b	-0.51217	0.000880906	0.00658799
ENSMUSG00000020902	Ntn1	-0.40911	0.000888496	0.00664219
ENSMUSG00000041528	Rnf123	-0.432253	0.000888935	0.00664225
ENSMUSG00000047604	Frat2	-0.604357	0.000889568	0.00664254
ENSMUSG00000006463	Zdhhc24	-0.518276	0.000890208	0.0066432
ENSMUSG00000041598	Cdc42ep4	-0.477971	0.00089034	0.0066432
ENSMUSG00000055172	C1ra	-0.476999	0.00090354	0.00672877
ENSMUSG00000029723	Tsc22d4	-0.395838	0.000905564	0.00674127
ENSMUSG00000013155	Enkd1	-0.465466	0.000907498	0.00674895
ENSMUSG00000030399	Ckm	-0.762651	0.000907652	0.00674895
ENSMUSG00000028992	Nmnat1	-0.423017	0.000907985	0.00674895
ENSMUSG00000078812	Eif5a	-0.411824	0.000908807	0.00675248
ENSMUSG00000061894	Zscan20	-0.444389	0.00091354	0.00678505
ENSMUSG00000046826	Fam187b	-0.559026	0.000921641	0.00683477
ENSMUSG00000038991	Txndc5	-0.43024	0.000922731	0.00684024
ENSMUSG00000020081	Tacr2	-0.760658	0.000924575	0.0068513
ENSMUSG00000046658	Zfp316	-0.496642	0.000926228	0.00685145
ENSMUSG00000032412	Atp1b3	-0.436876	0.000926584	0.00685145
ENSMUSG00000033177	Tmprss7	-0.722903	0.00092671	0.00685145
ENSMUSG00000018570	2810408A11Rik	-0.558653	0.000927753	0.0068539
ENSMUSG00000017767	Spata25	-0.549249	0.000930232	0.00686443
ENSMUSG00000015943	Bola1	-0.399757	0.000931183	0.00686884
ENSMUSG00000021913	Ogdhl	-0.48881	0.000932687	0.00687528
ENSMUSG00000099435	1700065I16Rik	-0.402128	0.000932941	0.00687528
ENSMUSG00000026200	Glb1l	-0.274639	0.000934179	0.00687529
ENSMUSG00000091387	Gcnt4	-0.628184	0.000937569	0.00689623
ENSMUSG00000093394	NA	-0.417846	0.000937734	0.00689623
ENSMUSG00000036835	Psenen	-0.570125	0.000938861	0.00690191
ENSMUSG00000068328	Aup1	-0.410795	0.000954598	0.00700435
ENSMUSG00000030374	Strn4	-0.406704	0.000955384	0.00700598
ENSMUSG00000056508	1700001K19Rik	-0.524504	0.00095908	0.00702928
ENSMUSG00000023110	Prmt5	-0.455658	0.000962493	0.00704367
ENSMUSG00000022477	Aco2	-0.382571	0.000964543	0.00705601
ENSMUSG00000031807	Pgls	-0.491902	0.000965653	0.00706147
ENSMUSG00000031723	Txnl4b	-0.28517	0.000966278	0.00706339
ENSMUSG00000038022	Mindy4	-0.312965	0.000977106	0.00713181
ENSMUSG00000056895	Hist3h2ba	-0.625299	0.00097866	0.00714047
ENSMUSG00000039501	Znfx1	-0.386615	0.00097918	0.00714158
ENSMUSG00000026437	Cdk18	-0.548783	0.000985107	0.00716867
ENSMUSG00000021384	Susd3	-0.4096	0.000986418	0.00717553
ENSMUSG00000091345	Col6a5	-0.612614	0.000990855	0.00720063
ENSMUSG00000055652	Klhl25	-0.42448	0.000991219	0.00720063
ENSMUSG00000032295	Man2c1	-0.35928	0.000991631	0.00720063
ENSMUSG00000036882	Arhgap33	-0.383518	0.000991917	0.00720063
ENSMUSG00000032306	Mpi	-0.384104	0.0009942	0.00721324
ENSMUSG00000035273	Hpse	-0.646289	0.000995137	0.00721734
ENSMUSG00000081051	NA	-0.615393	0.00100084	0.0072539
ENSMUSG00000037740	Mrps26	-0.480059	0.00100136	0.00725432
ENSMUSG00000029810	Tmem176b	-0.435036	0.00100325	0.00726261
ENSMUSG00000097706	NA	-0.704606	0.00100878	0.00729995
ENSMUSG00000027257	Pacsin3	-0.469871	0.0010093	0.00730099
ENSMUSG00000041638	Gcn1l1	-0.426912	0.00101088	0.00730708
ENSMUSG00000051169	Rpusd3	-0.594759	0.00101136	0.00730777
ENSMUSG00000007415	Gatad1	-0.288595	0.00101426	0.00732323
ENSMUSG00000028234	Rps20	-0.323561	0.00101692	0.00733971
ENSMUSG00000055891	Ubl4b	-0.588643	0.00102105	0.00736403
ENSMUSG00000022769	Sdf2l1	-0.440771	0.00102227	0.00737014
ENSMUSG00000020869	Lrrc59	-0.400475	0.00102992	0.00741331
ENSMUSG00000039345	Mettl22	-0.287603	0.00103017	0.00741331
ENSMUSG00000003813	Rad23a	-0.407176	0.00103493	0.00743933
ENSMUSG00000098004	NA	-0.452867	0.00103717	0.00744443
ENSMUSG00000020451	Limk2	-0.412937	0.00103778	0.00744544
ENSMUSG00000028468	Rgp1	-0.435129	0.00104264	0.00746991
ENSMUSG00000027540	Ptpn1	-0.337747	0.0010446	0.00748116
ENSMUSG00000033809	Alg3	-0.519587	0.00105039	0.00751432
ENSMUSG00000108591	Particl	-0.487892	0.00105872	0.00756835
ENSMUSG00000039745	Htatip2	-0.357977	0.00106175	0.00758717
ENSMUSG00000044340	Phlpp1	-0.372124	0.00106213	0.00758717
ENSMUSG00000033276	Stk36	-0.349641	0.00106445	0.00759813
ENSMUSG00000031949	Adat1	-0.362539	0.00106508	0.00759983
ENSMUSG00000023367	Tmem176a	-0.507618	0.00106566	0.00760117
ENSMUSG00000084782	Gm11213	-0.44063	0.0010671	0.00760868
ENSMUSG00000002083	Bbc3	-0.778475	0.00106909	0.0076199
ENSMUSG00000042744	Hectd4	-0.289879	0.00106946	0.0076199
ENSMUSG00000024038	Ndufv3	-0.492232	0.00107147	0.00762866
ENSMUSG00000040532	Abhd11	-0.387068	0.00107515	0.00764612
ENSMUSG00000005045	Chd5	-0.40866	0.00107621	0.00764834
ENSMUSG00000071073	Lrrc73	-0.517797	0.00107686	0.00765019
ENSMUSG00000020904	Cfap52	-0.442402	0.00107768	0.00765039
ENSMUSG00000059534	Uqcr10	-0.397302	0.00108047	0.00766742
ENSMUSG00000023051	Tarbp2	-0.365083	0.001084	0.00768431
ENSMUSG00000084863	NA	-0.745388	0.00108409	0.00768431
ENSMUSG00000042249	Grk3	-0.299333	0.00108443	0.00768431
ENSMUSG00000049897	Stkld1	-0.309917	0.00108487	0.00768461
ENSMUSG00000096796	NA	-0.728344	0.00108997	0.00771511
ENSMUSG00000069565	Dazap1	-0.528958	0.0010938	0.0077366
ENSMUSG00000033768	Nrxn2	-0.575331	0.00109829	0.00775144
ENSMUSG00000051768	Xrcc1	-0.482825	0.00110171	0.00777272
ENSMUSG00000025204	Ndufb8	-0.458937	0.00110516	0.00779423
ENSMUSG00000003190	Bcl2l12	-0.443577	0.00110784	0.00780157
ENSMUSG00000029145	Eif2b4	-0.364116	0.0011079	0.00780157
ENSMUSG00000040652	Oaz2	-0.339381	0.0011082	0.00780157
ENSMUSG00000018661	Cog1	-0.462997	0.00111156	0.00781957
ENSMUSG00000015094	Npdc1	-0.571076	0.00111704	0.00785342
ENSMUSG00000005125	Ndrg1	-0.51083	0.00111897	0.00786066
ENSMUSG00000025743	Sdc3	-0.536616	0.00111925	0.00786066
ENSMUSG00000024958	Gpr137	-0.518804	0.00111943	0.00786066
ENSMUSG00000026798	Coq4	-0.367986	0.00112166	0.00787068
ENSMUSG00000067825	Pex26	-0.451278	0.00112979	0.00792198
ENSMUSG00000099021	Rn7s1	-0.79381	0.00113092	0.00792703
ENSMUSG00000036553	Sh3tc1	-0.588381	0.00113201	0.00792895
ENSMUSG00000038838	Vars2	-0.53751	0.00113393	0.00793784
ENSMUSG00000062040	Zfp27	-0.540779	0.00113621	0.00794407
ENSMUSG00000038871	Bpgm	-0.297975	0.00114392	0.00798932
ENSMUSG00000002108	Nr1h3	-0.422791	0.00114455	0.00799023
ENSMUSG00000027932	Slc27a3	-0.53285	0.00114538	0.00799096
ENSMUSG00000021967	Mrpl57	-0.381088	0.0011488	0.00801152
ENSMUSG00000026413	Pkp1	-0.684259	0.00114965	0.00801209
ENSMUSG00000006241	Ccdc159	-0.496542	0.00115417	0.00803443
ENSMUSG00000038451	Spsb2	-0.533203	0.00115712	0.00804402
ENSMUSG00000049807	Arhgap23	-0.401205	0.00118211	0.00817673
ENSMUSG00000060913	Trim55	-0.73868	0.00118402	0.00818468
ENSMUSG00000002205	Vrk3	-0.309435	0.0011841	0.00818468
ENSMUSG00000020131	Pcsk4	-0.430397	0.00118563	0.00819232
ENSMUSG00000032456	Nmnat3	-0.52827	0.00119766	0.00826667
ENSMUSG00000009097	Tbx1	-0.660958	0.00119968	0.00827768
ENSMUSG00000019804	Snx3	-0.410051	0.00120485	0.00830746
ENSMUSG00000019710	Mrpl24	-0.351436	0.00120892	0.00832978
ENSMUSG00000023286	Ube2j2	-0.326379	0.00121738	0.00837894
ENSMUSG00000070002	Ell	-0.406033	0.0012191	0.00838785
ENSMUSG00000005514	Por	-0.428712	0.00123483	0.0084746
ENSMUSG00000026944	Abca2	-0.375901	0.00124237	0.00851179
ENSMUSG00000008604	Ubqln4	-0.339049	0.00125096	0.00856408
ENSMUSG00000059070	Rpl18	-0.435845	0.00125132	0.00856408
ENSMUSG00000030034	Ino80b	-0.603342	0.00125448	0.00858179
ENSMUSG00000084883	Ccdc85c	-0.466287	0.00125568	0.00858179
ENSMUSG00000033578	Tmem35a	-0.420097	0.00125821	0.00859309
ENSMUSG00000034449	Dhrs11	-0.462711	0.00126053	0.00859983
ENSMUSG00000004626	Stxbp2	-0.374229	0.00126461	0.00861255
ENSMUSG00000059430	Actg2	-0.518155	0.00126621	0.00862043
ENSMUSG00000024501	Dpysl3	-0.381546	0.00126726	0.00862162
ENSMUSG00000046354	Defb14	-0.723733	0.00126727	0.00862162
ENSMUSG00000014959	Gorasp2	-0.409416	0.00127269	0.00865153
ENSMUSG00000038797	Zscan2	-0.48945	0.00127649	0.00866311
ENSMUSG00000101166	NA	-0.469625	0.00127733	0.0086658
ENSMUSG00000035372	1810055G02Rik	-0.349539	0.00127915	0.00867508
ENSMUSG00000001844	Zdhhc4	-0.33582	0.00128067	0.00868082
ENSMUSG00000025228	Actr1a	-0.383598	0.00128195	0.00868497
ENSMUSG00000029098	Acox3	-0.346007	0.00128286	0.00868814
ENSMUSG00000047371	Zfp768	-0.524962	0.00128554	0.00870323
ENSMUSG00000087687	Pet100	-0.365989	0.00129076	0.00873282
ENSMUSG00000095677	Dynlt1f	-0.507281	0.00129654	0.00876288
ENSMUSG00000030816	Rnf40	-0.424913	0.0012966	0.00876288
ENSMUSG00000003038	Hmgn2	-0.503951	0.00130125	0.00878821
ENSMUSG00000019027	Dnah1	-0.37853	0.00130577	0.00880952
ENSMUSG00000038179	Slamf7	-0.439252	0.00131289	0.00884494
ENSMUSG00000027230	Creb3l1	-0.609822	0.00131312	0.00884494
ENSMUSG00000034951	Cog7	-0.326784	0.00131329	0.00884494
ENSMUSG00000004947	Dtx2	-0.5171	0.00131628	0.00885893
ENSMUSG00000021768	Dusp13	-0.411592	0.00131792	0.00886688
ENSMUSG00000024899	Papss2	-0.405598	0.00132076	0.00888291
ENSMUSG00000040340	Tex45	-0.453853	0.00132972	0.00892772
ENSMUSG00000024180	Tmem8	-0.373874	0.00133515	0.00895488
ENSMUSG00000035560	Wdr20rt	-0.371249	0.00134142	0.00898767
ENSMUSG00000045246	Kcng4	-0.444865	0.00134636	0.00901451
ENSMUSG00000019320	Noxo1	-0.480094	0.00135296	0.00904936
ENSMUSG00000032604	Qars	-0.314205	0.00135372	0.00905138
ENSMUSG00000024913	Lrp5	-0.442402	0.0013628	0.00910278
ENSMUSG00000048930	Tada3	-0.455573	0.00136282	0.00910278
ENSMUSG00000048065	Cyb5r2	-0.494192	0.00137203	0.00915176
ENSMUSG00000028669	Pithd1	-0.341628	0.00137892	0.00918196
ENSMUSG00000024220	Zfp523	-0.431505	0.00138148	0.00919582
ENSMUSG00000025373	Rnf41	-0.375927	0.00138518	0.0092173
ENSMUSG00000027498	Cstf1	-0.348923	0.00138577	0.0092181
ENSMUSG00000032480	Dhx30	-0.37806	0.00138776	0.00922818
ENSMUSG00000045983	Eif4g1	-0.328448	0.00138904	0.00922898
ENSMUSG00000021194	Chga	-0.572875	0.00138931	0.00922898
ENSMUSG00000061740	Cyp2d22	-0.54687	0.00139254	0.00924711
ENSMUSG00000026102	Inpp1	-0.385532	0.00139396	0.00924711
ENSMUSG00000081341	NA	-0.543014	0.00139442	0.00924711
ENSMUSG00000002279	Lmf1	-0.39836	0.00139497	0.00924764
ENSMUSG00000064181	Rab3ip	-0.387226	0.00140922	0.00932939
ENSMUSG00000074003	Gucy2d	-0.665773	0.00141593	0.00936424
ENSMUSG00000026778	Prkcq	-0.485289	0.00141732	0.00937024
ENSMUSG00000109197	NA	-0.759628	0.00141985	0.00938378
ENSMUSG00000029616	Erp29	-0.262489	0.00142094	0.00938776
ENSMUSG00000014867	Surf4	-0.387602	0.00142735	0.00942371
ENSMUSG00000104312	NA	-0.438334	0.00143074	0.00944292
ENSMUSG00000003053	Cyp2c29	-0.760581	0.00143383	0.00945683
ENSMUSG00000025362	Rps26	-0.51455	0.0014354	0.009464
ENSMUSG00000047260	Emc6	-0.47514	0.00144019	0.00948591
ENSMUSG00000070489	NA	-0.600248	0.00144297	0.00950104
ENSMUSG00000000632	Sez6	-0.645106	0.00144364	0.00950219
ENSMUSG00000020156	Mum1	-0.379523	0.00144605	0.00951486
ENSMUSG00000014503	Pkd2l2	-0.310881	0.00145797	0.00957704
ENSMUSG00000023104	Rfc2	-0.300552	0.00146329	0.00960878
ENSMUSG00000069631	Strada	-0.370425	0.00146391	0.0096096
ENSMUSG00000006335	Tfpt	-0.417921	0.0014646	0.00961089
ENSMUSG00000050555	Hyls1	-0.473953	0.00146569	0.00961481
ENSMUSG00000060126	Tpt1	-0.267457	0.0014695	0.00963006
ENSMUSG00000002833	Hdgfl2	-0.383779	0.00147155	0.0096402
ENSMUSG00000020778	Ten1	-0.440468	0.00149254	0.00975801
ENSMUSG00000070570	Slc17a7	-0.481011	0.00149636	0.00977638
ENSMUSG00000075555	Gm10863	-0.60028	0.00149898	0.00979022
ENSMUSG00000042793	Lgr6	-0.386468	0.00150444	0.00982259
ENSMUSG00000042888	Prr30	-0.472057	0.0015076	0.00983432
ENSMUSG00000023495	Pcbp4	-0.498734	0.00151316	0.00986294
ENSMUSG00000008036	Ap2s1	-0.337625	0.00152804	0.00995327
ENSMUSG00000003200	Sh3gl1	-0.401573	0.0015287	0.0099542
ENSMUSG00000104845	NA	-0.541706	0.00153251	0.00997567
ENSMUSG00000005043	Sgsh	-0.51632	0.0015352	0.0099865
ENSMUSG00000107121	1110006O24Rik	-0.548154	0.00153575	0.00998673
ENSMUSG00000067586	S1pr3	-0.491275	0.00153773	0.00999629
ENSMUSG00000033318	Gstt2	-0.347811	0.0015395	0.0100011
ENSMUSG00000051375	Pcdh1	-0.42184	0.00154363	0.0100179
ENSMUSG00000057672	Pkn1	-0.465188	0.00154559	0.0100239
ENSMUSG00000037992	Rara	-0.413055	0.00154619	0.0100244
ENSMUSG00000020622	Nt5c1b	-0.517853	0.0015509	0.0100513
ENSMUSG00000005823	Gpr108	-0.450961	0.0015571	0.010075
ENSMUSG00000084768	NA	-0.414354	0.00155899	0.0100783
ENSMUSG00000028479	Gne	-0.498464	0.00156038	0.0100797
ENSMUSG00000064372	NA	-0.720589	0.00156041	0.0100797
ENSMUSG00000026853	Crat	-0.449296	0.00156141	0.0100828
ENSMUSG00000031831	Dnaaf1	-0.438171	0.00157011	0.0101322
ENSMUSG00000022442	Ttll1	-0.438379	0.00157299	0.0101474
ENSMUSG00000029580	Actb	-0.389267	0.00157494	0.0101517
ENSMUSG00000015092	Edf1	-0.514936	0.00157522	0.0101517
ENSMUSG00000026220	Slc16a14	-0.684531	0.00157636	0.0101557
ENSMUSG00000087635	NA	-0.632942	0.00158787	0.0102265
ENSMUSG00000040390	Map3k10	-0.502064	0.00158957	0.01023
ENSMUSG00000052915	Msl1	-0.560602	0.00159053	0.01023
ENSMUSG00000028944	Prkag2	-0.371334	0.0016084	0.0103211
ENSMUSG00000030137	Tuba8	-0.445415	0.00160947	0.0103211
ENSMUSG00000042190	Cmklr1	-0.483064	0.00161229	0.0103357
ENSMUSG00000037972	Snn	-0.445052	0.00161316	0.010338
ENSMUSG00000033327	Tnxb	-0.452045	0.00161568	0.0103507
ENSMUSG00000017715	Pgs1	-0.370176	0.00162598	0.0104082
ENSMUSG00000052957	Gas1	-0.434177	0.00162754	0.0104129
ENSMUSG00000048546	Tob2	-0.441369	0.0016322	0.0104359
ENSMUSG00000047965	NA	-0.591937	0.00163325	0.0104392
ENSMUSG00000032285	Dnaja4	-0.364903	0.00163974	0.0104738
ENSMUSG00000045038	Prkce	-0.287927	0.00164073	0.0104749
ENSMUSG00000026809	Spaca9	-0.432235	0.00164362	0.0104882
ENSMUSG00000023904	Hcfc1r1	-0.536161	0.00164893	0.0105151
ENSMUSG00000045989	4930451I11Rik	-0.407783	0.00165143	0.0105222
ENSMUSG00000033006	Sox10	-0.738755	0.00165166	0.0105222
ENSMUSG00000070343	NA	-0.514242	0.00165359	0.0105276
ENSMUSG00000022560	Slc52a2	-0.488681	0.00165879	0.0105538
ENSMUSG00000037689	Tmem247	-0.403135	0.00166011	0.010556
ENSMUSG00000074781	Ube2n	-0.369149	0.00166022	0.010556
ENSMUSG00000084135	Pom121l12	-0.488349	0.00166636	0.0105881
ENSMUSG00000084845	Tmem240	-0.465166	0.00167755	0.0106418
ENSMUSG00000017221	Psmd3	-0.458834	0.00168993	0.0107064
ENSMUSG00000004071	Cdip1	-0.318796	0.001692	0.010716
ENSMUSG00000063838	Cdc42ep5	-0.521644	0.00169652	0.0107411
ENSMUSG00000024959	Bad	-0.480941	0.00169762	0.0107411
ENSMUSG00000030801	Kat8	-0.314523	0.00171107	0.0108086
ENSMUSG00000056458	Mok	-0.258678	0.00171917	0.0108527
ENSMUSG00000023902	Zscan10	-0.599971	0.00172383	0.0108786
ENSMUSG00000044285	NA	-0.414515	0.00172478	0.0108811
ENSMUSG00000043110	Lrrn4	-0.562275	0.00172606	0.0108853
ENSMUSG00000103668	NA	-0.66819	0.00172657	0.0108853
ENSMUSG00000024759	Atl3	-0.483255	0.00173393	0.0109246
ENSMUSG00000047025	Ccer1	-0.411486	0.00173644	0.0109298
ENSMUSG00000032583	Mon1a	-0.482228	0.00173795	0.0109357
ENSMUSG00000032431	Crtap	-0.394318	0.00173973	0.0109434
ENSMUSG00000085454	NA	-0.564161	0.00174078	0.0109465
ENSMUSG00000041592	Sdk2	-0.301282	0.00174496	0.0109657
ENSMUSG00000034022	Cpsf1	-0.410384	0.00175803	0.01103
ENSMUSG00000030432	Rpl28	-0.478103	0.00176172	0.0110496
ENSMUSG00000024853	Sf3b2	-0.377716	0.00176957	0.011088
ENSMUSG00000029860	Zyx	-0.407881	0.00177226	0.0111013
ENSMUSG00000051435	Fhad1	-0.364584	0.00177725	0.0111183
ENSMUSG00000031834	Pik3r2	-0.453367	0.00178013	0.0111327
ENSMUSG00000032802	Srxn1	-0.481939	0.00178162	0.011137
ENSMUSG00000061374	Fiz1	-0.43864	0.00178893	0.0111662
ENSMUSG00000086275	NA	-0.44457	0.00179121	0.0111721
ENSMUSG00000020818	Mfsd11	-0.318768	0.00179136	0.0111721
ENSMUSG00000025792	Slc25a10	-0.419954	0.00179161	0.0111721
ENSMUSG00000020473	Aebp1	-0.351496	0.00179459	0.0111871
ENSMUSG00000052363	Zdhhc19	-0.428198	0.00179847	0.0112057
ENSMUSG00000022570	Tsta3	-0.342655	0.00179885	0.0112057
ENSMUSG00000036721	Zscan12	-0.30477	0.00179931	0.0112057
ENSMUSG00000040813	Tex264	-0.403346	0.00180283	0.0112205
ENSMUSG00000051295	9630028B13Rik	-0.35052	0.00180413	0.011225
ENSMUSG00000023175	Bsg	-0.293471	0.00180639	0.0112355
ENSMUSG00000096206	NA	-0.751751	0.00180972	0.011249
ENSMUSG00000055239	Kcmf1	-0.316221	0.00181851	0.0112973
ENSMUSG00000050390	C77080	-0.522162	0.00181866	0.0112973
ENSMUSG00000046794	Ppp1r3b	-0.711167	0.00182095	0.0113079
ENSMUSG00000039209	Rpl39l	-0.287525	0.00182461	0.011327
ENSMUSG00000003068	Stk11	-0.377143	0.00182924	0.011339
ENSMUSG00000037408	Cnnm4	-0.406253	0.00182946	0.011339
ENSMUSG00000074627	Mroh8	-0.345594	0.00183285	0.0113564
ENSMUSG00000044186	Nkx2-6	-0.522581	0.00183378	0.0113586
ENSMUSG00000061451	Tmem151a	-0.604633	0.00183619	0.0113689
ENSMUSG00000039686	Zer1	-0.346223	0.0018414	0.0113877
ENSMUSG00000061589	Dot1l	-0.28123	0.00184213	0.0113885
ENSMUSG00000022469	Rapgef3	-0.431329	0.00184304	0.0113905
ENSMUSG00000050394	Armcx6	-0.5828	0.00184465	0.0113968
ENSMUSG00000047129	1700113H08Rik	-0.352289	0.00184676	0.0114063
ENSMUSG00000090173	Fbxw10	-0.240388	0.0018504	0.0114251
ENSMUSG00000070953	Rabepk	-0.322527	0.00186121	0.01147
ENSMUSG00000028277	Ube2j1	-0.384562	0.00186561	0.0114898
ENSMUSG00000094282	Cfap73	-0.374004	0.00186783	0.0114962
ENSMUSG00000008958	Vps72	-0.567203	0.00187451	0.0115337
ENSMUSG00000020829	Slc46a1	-0.546408	0.00187774	0.011546
ENSMUSG00000041939	Mvk	-0.501282	0.00187889	0.011546
ENSMUSG00000074406	Zfp628	-0.546925	0.00188828	0.01159
ENSMUSG00000005481	Ddx39	-0.279292	0.0018888	0.01159
ENSMUSG00000034194	R3hcc1	-0.37639	0.00189834	0.0116235
ENSMUSG00000000384	Tbrg4	-0.380861	0.00189867	0.0116235
ENSMUSG00000038150	Ormdl3	-0.377973	0.00192029	0.0117396
ENSMUSG00000028664	Ephb2	-0.554817	0.00192048	0.0117396
ENSMUSG00000027962	Vcam1	-0.498915	0.00192073	0.0117396
ENSMUSG00000087679	Tmem250-ps	-0.497814	0.00192127	0.0117396
ENSMUSG00000018479	1700125H20Rik	-0.360478	0.00192293	0.0117442
ENSMUSG00000069308	Hist1h2bp	-0.414506	0.00192547	0.0117542
ENSMUSG00000020268	Lyrm7	-0.3795	0.00194553	0.0118618
ENSMUSG00000081216	NA	-0.497033	0.00194714	0.0118678
ENSMUSG00000032501	Trib1	-0.531072	0.00194945	0.0118745
ENSMUSG00000015242	Nipsnap3a	-0.328481	0.0019503	0.0118759
ENSMUSG00000007950	Abhd8	-0.46672	0.00195207	0.0118802
ENSMUSG00000011837	Snapc2	-0.427879	0.00195223	0.0118802
ENSMUSG00000035397	Klf16	-0.511744	0.00195844	0.0119106
ENSMUSG00000047150	1700001C19Rik	-0.533202	0.0019648	0.0119322
ENSMUSG00000036606	Plxnb2	-0.304208	0.00197026	0.01196
ENSMUSG00000001909	Trmt1	-0.316046	0.00198162	0.0120252
ENSMUSG00000069301	Hist1h2ag	-0.742694	0.00198374	0.0120343
ENSMUSG00000041679	Lrrc29	-0.358293	0.00198896	0.0120584
ENSMUSG00000021143	Pacs2	-0.326974	0.00199623	0.012095
ENSMUSG00000041130	Zfp598	-0.373315	0.00199718	0.0120957
ENSMUSG00000021095	Gsc	-0.706102	0.00200152	0.0121157
ENSMUSG00000019214	Chtf18	-0.431529	0.00201024	0.0121483
ENSMUSG00000053929	Cyhr1	-0.266482	0.00201254	0.0121483
ENSMUSG00000071265	1700086L19Rik	-0.307285	0.00201298	0.0121483
ENSMUSG00000020918	Kat2a	-0.39648	0.00201301	0.0121483
ENSMUSG00000094152	Slc6a16	-0.382009	0.00201315	0.0121483
ENSMUSG00000053395	Cacng8	-0.474694	0.00201493	0.0121553
ENSMUSG00000020610	Amz2	-0.354945	0.00203064	0.0122395
ENSMUSG00000022412	Mief1	-0.292801	0.00203135	0.0122395
ENSMUSG00000057177	Gsk3a	-0.398272	0.00204226	0.0122979
ENSMUSG00000090266	Mettl23	-0.329866	0.00204237	0.0122979
ENSMUSG00000029430	Ran	-0.266491	0.0020438	0.0123027
ENSMUSG00000002550	Uck1	-0.415616	0.00204701	0.0123144
ENSMUSG00000040188	Scamp2	-0.30369	0.00204794	0.0123152
ENSMUSG00000022707	Gbe1	-0.432213	0.00204841	0.0123152
ENSMUSG00000047284	Neurl4	-0.390762	0.00205371	0.0123432
ENSMUSG00000005442	Cic	-0.411508	0.00205602	0.0123513
ENSMUSG00000029028	Lrrc47	-0.423061	0.00205633	0.0123513
ENSMUSG00000042165	NA	-0.661831	0.00206118	0.0123766
ENSMUSG00000007589	Tinf2	-0.320581	0.00206921	0.0124019
ENSMUSG00000032294	Pkm	-0.354941	0.00207086	0.0124079
ENSMUSG00000013495	Tmem175	-0.32106	0.00207736	0.0124392
ENSMUSG00000003779	Kif20a	-0.395188	0.00207978	0.0124498
ENSMUSG00000033335	Dnm2	-0.374811	0.00208347	0.0124681
ENSMUSG00000037529	Prss40	-0.403861	0.00208975	0.0125018
ENSMUSG00000052133	Sema5b	-0.352923	0.00209339	0.0125194
ENSMUSG00000001098	Kctd10	-0.370404	0.00209416	0.0125194
ENSMUSG00000085037	4933421O10Rik	-0.3714	0.00209461	0.0125194
ENSMUSG00000074825	Itpripl1	-0.421136	0.00209628	0.0125217
ENSMUSG00000038406	Scaf1	-0.422055	0.00210229	0.0125537
ENSMUSG00000042726	Trafd1	-0.342073	0.00211178	0.0125888
ENSMUSG00000004895	Prcc	-0.366028	0.00211181	0.0125888
ENSMUSG00000096243	NA	-0.683215	0.00211206	0.0125888
ENSMUSG00000026638	Irf6	-0.379488	0.00211725	0.012612
ENSMUSG00000024181	Mrpl28	-0.355476	0.00211883	0.0126176
ENSMUSG00000039158	Akna	-0.436739	0.00212378	0.0126393
ENSMUSG00000067071	Hes6	-0.563867	0.00212982	0.0126636
ENSMUSG00000055675	Kbtbd11	-0.353118	0.0021368	0.0126895
ENSMUSG00000021759	Plpp1	-0.289369	0.00213968	0.0127028
ENSMUSG00000029726	Mepce	-0.362191	0.00214966	0.0127504
ENSMUSG00000037570	Mcrs1	-0.362461	0.00216582	0.0128344
ENSMUSG00000020870	NA	-0.617794	0.00216963	0.0128492
ENSMUSG00000027634	Ndrg3	-0.302146	0.00218094	0.0129044
ENSMUSG00000049091	Sephs2	-0.367499	0.00220271	0.0130293
ENSMUSG00000006398	Cdc20	-0.397849	0.00220639	0.013047
ENSMUSG00000050010	Shisa3	-0.375547	0.00220971	0.0130627
ENSMUSG00000039886	Tmem120a	-0.341173	0.00222327	0.0131269
ENSMUSG00000046598	Bdh1	-0.450114	0.00223628	0.013189
ENSMUSG00000021771	Vdac2	-0.340357	0.00224257	0.0132208
ENSMUSG00000001156	Mxd1	-0.310405	0.00224395	0.0132249
ENSMUSG00000045466	Zfp956	-0.428657	0.00224808	0.0132412
ENSMUSG00000095493	A630023A22Rik	-0.358565	0.00225094	0.0132525
ENSMUSG00000094845	Tmem95	-0.510732	0.00226263	0.0133068
ENSMUSG00000038271	Iffo1	-0.415285	0.00226779	0.013333
ENSMUSG00000035845	Alg12	-0.347987	0.00227181	0.013352
ENSMUSG00000038422	Hdhd3	-0.671252	0.0022725	0.013352
ENSMUSG00000041623	D11Wsu47e	-0.307678	0.00228865	0.0134313
ENSMUSG00000080916	NA	-0.615193	0.00229369	0.0134528
ENSMUSG00000030630	Fah	-0.504656	0.00230989	0.0135437
ENSMUSG00000063047	Zfp780b	-0.323449	0.00231611	0.0135679
ENSMUSG00000033152	Podxl2	-0.467716	0.00231704	0.013568
ENSMUSG00000096472	Cdkn2d	-0.415243	0.00231767	0.013568
ENSMUSG00000040600	Eps8l3	-0.420572	0.00231882	0.013568
ENSMUSG00000063689	Hist2h2ab	-0.695703	0.00231963	0.013568
ENSMUSG00000033684	Qsox1	-0.300815	0.00232647	0.0135958
ENSMUSG00000033697	Arhgap39	-0.362941	0.00233337	0.013626
ENSMUSG00000030747	Dgat2	-0.354964	0.00233424	0.013626
ENSMUSG00000087524	NA	-0.504691	0.00233631	0.0136328
ENSMUSG00000071655	Ubxn1	-0.428101	0.00234034	0.0136481
ENSMUSG00000047388	Atmin	-0.34922	0.0023439	0.0136566
ENSMUSG00000029703	Lrwd1	-0.407618	0.0023485	0.0136793
ENSMUSG00000025422	Agap2	-0.63996	0.00235039	0.0136862
ENSMUSG00000087367	NA	-0.637083	0.00235612	0.0137114
ENSMUSG00000056509	Gm9999	-0.450421	0.00236091	0.0137351
ENSMUSG00000038274	Fau	-0.355528	0.00236737	0.0137656
ENSMUSG00000029175	Slc35f6	-0.442359	0.0023682	0.0137656
ENSMUSG00000027488	Snta1	-0.586218	0.00237811	0.0138021
ENSMUSG00000004032	Gstm5	-0.326156	0.00238471	0.0138281
ENSMUSG00000026279	Thap4	-0.321956	0.00238685	0.0138363
ENSMUSG00000109715	NA	-0.573781	0.0023941	0.0138635
ENSMUSG00000029071	Dvl1	-0.414209	0.00240086	0.0138859
ENSMUSG00000068922	Msto1	-0.30952	0.00240111	0.0138859
ENSMUSG00000074227	Spint2	-0.301032	0.00240375	0.013897
ENSMUSG00000034168	Irf2bpl	-0.574024	0.00241733	0.0139714
ENSMUSG00000041477	Dcp1b	-0.314977	0.0024189	0.0139763
ENSMUSG00000005312	Ubqln1	-0.335928	0.00242523	0.0140087
ENSMUSG00000042608	Stk40	-0.336033	0.00243714	0.0140691
ENSMUSG00000057229	Dmac2	-0.403983	0.00246462	0.0142134
ENSMUSG00000024526	Cidea	-0.512371	0.00246507	0.0142134
ENSMUSG00000030096	Slc6a6	-0.329223	0.00246822	0.0142274
ENSMUSG00000022407	Adsl	-0.357352	0.00247617	0.014269
ENSMUSG00000097971	NA	-0.641733	0.002478	0.0142753
ENSMUSG00000028863	Meaf6	-0.364664	0.00248507	0.0143028
ENSMUSG00000040740	Slc25a34	-0.596211	0.00248515	0.0143028
ENSMUSG00000097055	NA	-0.350894	0.00248572	0.0143028
ENSMUSG00000062825	Actg1	-0.418587	0.00249532	0.0143453
ENSMUSG00000038970	Lmtk2	-0.302943	0.00249836	0.0143585
ENSMUSG00000037979	Ccdc92	-0.330304	0.00250118	0.0143681
ENSMUSG00000039515	Ptpa	-0.432426	0.00250318	0.0143735
ENSMUSG00000018428	Akap1	-0.524512	0.00250659	0.0143888
ENSMUSG00000024397	Aif1	-0.399622	0.00250803	0.0143928
ENSMUSG00000011884	Gltp	-0.565016	0.00251467	0.0144229
ENSMUSG00000029119	Man2b2	-0.389837	0.00251476	0.0144229
ENSMUSG00000025470	Zfp511	-0.39257	0.00251696	0.014427
ENSMUSG00000036867	Smad6	-0.409238	0.00252769	0.01448
ENSMUSG00000046934	Csl	-0.372539	0.00252892	0.0144828
ENSMUSG00000037316	Bag4	-0.477923	0.00254183	0.0145525
ENSMUSG00000058454	Dhcr7	-0.469402	0.00254655	0.0145752
ENSMUSG00000063316	Rpl27	-0.427218	0.00255221	0.0145996
ENSMUSG00000067438	Hmx1	-0.511422	0.00256885	0.0146812
ENSMUSG00000070284	Gmppb	-0.396334	0.00257127	0.0146864
ENSMUSG00000028070	Naxe	-0.4151	0.00258223	0.0147403
ENSMUSG00000029458	Brap	-0.300258	0.00258935	0.0147766
ENSMUSG00000044134	Fam109a	-0.52765	0.00260086	0.014838
ENSMUSG00000025129	Ppp1r27	-0.377182	0.0026087	0.0148783
ENSMUSG00000025172	Ankrd2	-0.691158	0.00261062	0.0148849
ENSMUSG00000029345	Tfip11	-0.37945	0.00261369	0.014898
ENSMUSG00000029660	Tex26	-0.366705	0.00261864	0.0149175
ENSMUSG00000022956	Atp5o	-0.38856	0.00262717	0.0149617
ENSMUSG00000030811	Fbxl19	-0.474874	0.00263268	0.014987
ENSMUSG00000020777	Acox1	-0.317036	0.00263315	0.014987
ENSMUSG00000049562	Ap5b1	-0.492021	0.00263875	0.0150057
ENSMUSG00000037742	Eef1a1	-0.317674	0.00264163	0.0150176
ENSMUSG00000098104	NA	-0.668245	0.00264325	0.0150225
ENSMUSG00000039021	Ttc16	-0.274989	0.00264875	0.0150493
ENSMUSG00000027886	1700013F07Rik	-0.348039	0.00264954	0.0150494
ENSMUSG00000021607	Mrpl36	-0.364524	0.00265587	0.015081
ENSMUSG00000050043	Tmx2	-0.642348	0.00266673	0.015125
ENSMUSG00000016831	Tox4	-0.357634	0.00267176	0.0151491
ENSMUSG00000031927	1700012B09Rik	-0.295841	0.00267642	0.0151622
ENSMUSG00000026592	Tex35	-0.526062	0.00269431	0.0152502
ENSMUSG00000066629	NA	-0.532331	0.00270176	0.0152835
ENSMUSG00000028932	Psmc2	-0.327938	0.00270827	0.0153159
ENSMUSG00000040734	Ppp1r13l	-0.477154	0.00272765	0.015412
ENSMUSG00000038502	Ptov1	-0.408837	0.00274431	0.0154926
ENSMUSG00000033107	Rnf125	-0.29576	0.00275813	0.0155481
ENSMUSG00000020431	Adcy1	-0.48431	0.00277609	0.0156402
ENSMUSG00000070999	Ccin	-0.409834	0.00279366	0.0157074
ENSMUSG00000003199	Mpnd	-0.470268	0.00280031	0.0157356
ENSMUSG00000031217	Efnb1	-0.700247	0.00280402	0.0157384
ENSMUSG00000027133	Nop10	-0.379923	0.00282224	0.0158131
pi_Asb1_3	NA	-0.546089	0.00282327	0.0158144
ENSMUSG00000090207	NA	-0.44895	0.00282914	0.0158381
ENSMUSG00000000631	Myo18a	-0.442553	0.00283801	0.0158832
ENSMUSG00000008153	Clstn3	-0.567567	0.00285602	0.0159656
ENSMUSG00000007107	Atp1a4	-0.470054	0.00286312	0.0159915
ENSMUSG00000026202	Tuba4a	-0.53399	0.00286701	0.0160075
ENSMUSG00000062867	Impdh2	-0.33467	0.00286763	0.0160075
ENSMUSG00000030990	Pgap2	-0.327104	0.00286916	0.0160115
ENSMUSG00000026842	Abl1	-0.331261	0.00287001	0.0160116
ENSMUSG00000038398	Upf3a	-0.270704	0.00288125	0.0160651
ENSMUSG00000024277	Mapre2	-0.341502	0.00288597	0.0160868
ENSMUSG00000060860	Ube2s	-0.329662	0.00290449	0.0161576
ENSMUSG00000031601	Cnot7	-0.578295	0.00290692	0.0161665
ENSMUSG00000049551	Fzd9	-0.603759	0.00291299	0.0161956
ENSMUSG00000032172	Olfm2	-0.568857	0.00291766	0.0162124
ENSMUSG00000020893	Per1	-0.352155	0.00291768	0.0162124
ENSMUSG00000039063	Echdc3	-0.632497	0.00292318	0.0162383
ENSMUSG00000038400	Pmepa1	-0.451175	0.00293275	0.0162818
ENSMUSG00000039543	Cfap70	-0.317921	0.00293353	0.0162818
ENSMUSG00000005469	Prkaca	-0.33318	0.00293928	0.0163044
ENSMUSG00000039523	Cep104	-0.304689	0.00294185	0.016314
ENSMUSG00000056698	Elmod3	-0.426601	0.00295018	0.0163462
ENSMUSG00000078486	Perm1	-0.591157	0.002957	0.0163794
ENSMUSG00000005057	Sh2b2	-0.458007	0.00296361	0.0164091
ENSMUSG00000100484	Gm7133	-0.351048	0.00296449	0.0164091
ENSMUSG00000003032	Klf4	-0.466096	0.0029649	0.0164091
ENSMUSG00000019969	Psen1	-0.299895	0.0029659	0.01641
ENSMUSG00000047394	Odf3b	-0.52706	0.00297987	0.0164732
ENSMUSG00000029416	Slc15a4	-0.351365	0.00298656	0.0164962
ENSMUSG00000048206	Dnajb8	-0.648596	0.00299416	0.0165287
ENSMUSG00000024218	Taf11	-0.33085	0.00299506	0.0165289
ENSMUSG00000014837	4931428F04Rik	-0.428166	0.00301647	0.0166424
ENSMUSG00000033436	Armcx2	-0.386672	0.00302915	0.0167076
ENSMUSG00000010021	Kif19a	-0.438816	0.00304351	0.0167773
ENSMUSG00000070319	Eif3g	-0.369786	0.00304671	0.0167902
ENSMUSG00000060036	Rpl3	-0.354478	0.00305519	0.0168274
ENSMUSG00000057156	Homez	-0.362803	0.00306188	0.0168502
ENSMUSG00000034681	Rnps1	-0.401238	0.00306224	0.0168502
ENSMUSG00000086175	NA	-0.570244	0.00306753	0.0168571
ENSMUSG00000091405	Hist2h4	-0.6201	0.0030694	0.016861
ENSMUSG00000028398	Dmac1	-0.425087	0.00307619	0.0168855
ENSMUSG00000000301	Pemt	-0.418065	0.00307704	0.0168855
ENSMUSG00000068117	Mei1	-0.431114	0.00308	0.016897
ENSMUSG00000044788	Fads6	-0.416328	0.00308998	0.0169469
ENSMUSG00000039699	Batf2	-0.470288	0.00309163	0.0169498
ENSMUSG00000099988	1700054A03Rik	-0.415725	0.00309225	0.0169498
ENSMUSG00000043319	Cox8c	-0.444629	0.0030948	0.016959
ENSMUSG00000038976	Ppp1r9b	-0.433318	0.00310251	0.0169917
ENSMUSG00000025584	Pde8a	-0.278737	0.00310601	0.0170016
ENSMUSG00000042109	Csdc2	-0.518202	0.00312137	0.0170679
ENSMUSG00000045691	Thtpa	-0.451247	0.00312137	0.0170679
ENSMUSG00000033701	Acbd6	-0.268126	0.00313096	0.0171017
ENSMUSG00000045822	Zswim3	-0.375507	0.00313784	0.0171321
ENSMUSG00000015377	Dennd6b	-0.37029	0.00315089	0.0171937
ENSMUSG00000051256	Jagn1	-0.389146	0.00315319	0.0172014
ENSMUSG00000019689	Fmc1	-0.454705	0.00315899	0.0172282
ENSMUSG00000030493	Faap24	-0.487493	0.00316521	0.0172524
ENSMUSG00000079235	Ccdc13	-0.360163	0.00316665	0.0172554
ENSMUSG00000073838	Tufm	-0.44679	0.00316916	0.0172605
ENSMUSG00000099250	Rn7s2	-0.636713	0.00317	0.0172605
ENSMUSG00000073600	Prob1	-0.421581	0.00317025	0.0172605
ENSMUSG00000035399	Oser1	-0.31468	0.00317512	0.0172822
ENSMUSG00000024944	Arl2	-0.388632	0.00318188	0.0172996
ENSMUSG00000058914	C1qtnf3	-0.409931	0.00318496	0.0173116
ENSMUSG00000050511	Oprd1	-0.608054	0.00319274	0.017349
[truncated: 1,337 more rows]
