# Supplementary material for: Sperm acrosome overgrowth and infertility in mice lacking chromosome 18 pachytene piRNA
Source: PLoS Genet. 2021 Apr 8;17(4):e1009485. doi: 10.1371/journal.pgen.1009485 (PMC8057611; doi:10.1371/journal.pgen.1009485)
Supplement: S2 Table — (XLSX) [file pgen.1009485.s008.xlsx]

## Sheet: UP
Ensemble ID	Gene	log2-FoldChange	p-value	q-value
ENSMUSG00000073243	Gm9	2.8366	5.47307e-118	3.75908e-114
ENSMUSG00000031617	Tmem184c	2.06584	3.414e-79	1.40691e-75
ENSMUSG00000051003	Olfr161	1.51054	9.64679e-14	2.42405e-11
ENSMUSG00000050345	4930486L24Rik	1.47036	1.25923e-13	3.08887e-11
ENSMUSG00000069248	Serpinb6e	1.45397	7.79251e-15	2.19952e-12
ENSMUSG00000083923	NA	1.39587	1.79588e-10	2.25634e-08
ENSMUSG00000060882	Kcnd2	1.31209	1.21463e-14	3.33699e-12
ENSMUSG00000067878	Map7d3	1.29289	7.79377e-25	5.53761e-22
ENSMUSG00000023764	Sfi1	1.28604	3.90995e-21	2.17742e-18
ENSMUSG00000105461	NA	1.26047	1.74585e-08	1.22358e-06
ENSMUSG00000111830	4930568E12Rik	1.25045	3.71548e-32	4.27614e-29
ENSMUSG00000028240	Cyp7a1	1.2329	3.78281e-08	2.35169e-06
ENSMUSG00000074377	Sult2a4	1.22615	9.49636e-10	9.31774e-08
ENSMUSG00000030022	Adamts9	1.17879	2.51272e-16	9.08326e-14
ENSMUSG00000066258	Trim12a	1.17706	3.9938e-10	4.42432e-08
ENSMUSG00000044921	Rassf9	1.17589	2.88302e-17	1.2376e-14
ENSMUSG00000015721	Nlrp5	1.15722	1.41031e-08	1.009e-06
ENSMUSG00000040601	Nlrp4a	1.14576	7.83882e-07	3.20474e-05
ENSMUSG00000079017	Ifi27l2a	1.13219	1.21869e-07	6.60821e-06
ENSMUSG00000026787	Gad2	1.13035	2.86163e-08	1.8484e-06
ENSMUSG00000042895	Abra	1.12473	1.38644e-10	1.80919e-08
ENSMUSG00000068011	Mkrn2os	1.12322	1.46656e-07	7.80839e-06
ENSMUSG00000089901	NA	1.09997	8.24068e-08	4.70358e-06
ENSMUSG00000069475	NA	1.07557	3.51465e-06	0.000107928
ENSMUSG00000095403	NA	1.07273	2.72592e-11	4.24367e-09
ENSMUSG00000108646	NA	1.06631	1.58668e-06	5.61744e-05
ENSMUSG00000110310	4930518J21Rik	1.05953	3.96176e-08	2.42953e-06
ENSMUSG00000048939	Atp13a5	1.03932	1.22628e-06	4.61086e-05
ENSMUSG00000063253	Scoc	1.02748	5.82887e-17	2.22414e-14
ENSMUSG00000107839	NA	1.02343	3.50602e-06	0.000107823
ENSMUSG00000054488	NA	1.02078	4.43953e-06	0.000129754
ENSMUSG00000024593	Megf10	1.0168	1.12623e-08	8.25838e-07
ENSMUSG00000079427	Mthfsl	1.00623	5.26348e-10	5.59686e-08
ENSMUSG00000027827	Kcnab1	0.998598	3.73347e-10	4.18088e-08
ENSMUSG00000005202	Shbg	0.997112	3.56984e-08	2.23576e-06
ENSMUSG00000060131	Atp8b4	0.996902	3.24704e-06	0.000101526
ENSMUSG00000110162	NA	0.991052	4.91781e-10	5.33323e-08
ENSMUSG00000074634	Tmem267	0.987201	2.01717e-10	2.47404e-08
ENSMUSG00000033491	Prss35	0.982885	2.24576e-13	5.19931e-11
ENSMUSG00000037944	Ccr7	0.977253	4.16856e-07	1.87131e-05
ENSMUSG00000019775	Rgs17	0.973901	1.31319e-09	1.25852e-07
ENSMUSG00000073371	NA	0.967093	1.21072e-05	0.000285434
ENSMUSG00000103794	NA	0.965178	8.84296e-09	6.77358e-07
ENSMUSG00000062184	Hs6st2	0.964773	1.41067e-16	5.1905e-14
ENSMUSG00000106683	NA	0.964537	6.27484e-07	2.64403e-05
ENSMUSG00000022868	Ahsg	0.963712	9.56842e-06	0.000238113
ENSMUSG00000087460	4930401O12Rik	0.963541	1.19247e-11	2.04757e-09
ENSMUSG00000097425	Vmn1r181	0.963051	1.24155e-10	1.65045e-08
ENSMUSG00000074715	Ccl28	0.951172	5.37022e-06	0.000151372
ENSMUSG00000032374	Plod2	0.94682	6.18216e-20	3.03294e-17
ENSMUSG00000105779	NA	0.934937	6.23597e-06	0.000171095
ENSMUSG00000052854	Nrk	0.928215	4.1696e-09	3.53558e-07
ENSMUSG00000107280	Gm9495	0.926183	1.85411e-09	1.70553e-07
ENSMUSG00000057367	Birc2	0.917552	7.70174e-25	5.53761e-22
ENSMUSG00000091697	NA	0.913162	5.54715e-12	1.05833e-09
ENSMUSG00000084215	NA	0.910513	2.12231e-09	1.93496e-07
ENSMUSG00000087455	5330411J11Rik	0.910081	3.77335e-05	0.00069606
ENSMUSG00000110474	NA	0.908594	4.23927e-08	2.58433e-06
ENSMUSG00000029822	Osbpl3	0.907097	3.08017e-07	1.47941e-05
ENSMUSG00000110462	NA	0.906496	2.68089e-05	0.000538977
ENSMUSG00000071796	6820431F20Rik	0.906376	5.90635e-06	0.000162919
ENSMUSG00000105197	NA	0.906346	5.28499e-08	3.14732e-06
ENSMUSG00000099491	NA	0.905145	3.49113e-08	2.19313e-06
ENSMUSG00000096664	Gm3409	0.902321	7.21477e-05	0.00115265
ENSMUSG00000111594	NA	0.89695	1.80771e-09	1.67031e-07
ENSMUSG00000064349	NA	0.891109	2.59887e-08	1.70541e-06
ENSMUSG00000079410	Gm2897	0.883628	1.1144e-05	0.000268236
ENSMUSG00000090272	Mndal	0.879972	5.94896e-05	0.000997383
ENSMUSG00000073804	Nps	0.879922	8.26788e-10	8.3921e-08
ENSMUSG00000053897	Slc39a8	0.876243	2.25595e-24	1.54946e-21
ENSMUSG00000035967	Ints6l	0.869663	8.50271e-12	1.55039e-09
ENSMUSG00000029299	Abcg3	0.867705	1.18601e-07	6.46503e-06
ENSMUSG00000005087	Cd44	0.856466	2.80367e-05	0.000559242
ENSMUSG00000051022	Hs3st1	0.855346	1.04057e-08	7.76845e-07
ENSMUSG00000109032	Gm7972	0.854111	2.60868e-12	5.26978e-10
ENSMUSG00000063286	NA	0.853201	5.65425e-06	0.00015744
ENSMUSG00000072707	Olfr31	0.853104	1.83138e-05	0.000396381
ENSMUSG00000042842	Serpinb6b	0.852196	8.53315e-07	3.40747e-05
ENSMUSG00000109688	NA	0.848772	4.83164e-05	0.000848007
ENSMUSG00000078795	Ceacam15	0.848697	0.000101347	0.00147267
ENSMUSG00000029838	Ptn	0.848076	4.35881e-05	0.000777604
ENSMUSG00000047544	Olfr616	0.840355	0.000102101	0.00147946
ENSMUSG00000073946	Olfr617	0.837951	1.07076e-13	2.65819e-11
ENSMUSG00000098973	Mir6236	0.837627	0.000317193	0.00353093
ENSMUSG00000019913	Sim1	0.836463	0.000244897	0.00287527
ENSMUSG00000064360	ND3	0.835555	1.89938e-07	9.6159e-06
ENSMUSG00000025321	Itgb8	0.834386	2.19464e-07	1.08965e-05
ENSMUSG00000103503	NA	0.833053	8.9388e-07	3.51496e-05
ENSMUSG00000106577	Gm31026	0.828195	0.000129558	0.00177497
ENSMUSG00000055653	Gpc3	0.825358	6.63638e-06	0.000179688
ENSMUSG00000027443	Cst12	0.82504	4.63296e-07	2.06182e-05
ENSMUSG00000071793	2610005L07Rik	0.824497	0.000221795	0.00266043
ENSMUSG00000087153	NA	0.824379	1.80102e-06	6.24749e-05
ENSMUSG00000111535	NA	0.824049	0.000251635	0.00294766
ENSMUSG00000033715	Akr1c14	0.817479	2.3328e-06	7.74031e-05
ENSMUSG00000030921	Trim30a	0.815063	3.66994e-06	0.000111677
ENSMUSG00000085171	D830026I12Rik	0.815035	0.000258102	0.00300633
ENSMUSG00000087594	BC039771	0.812994	6.48862e-05	0.00106697
ENSMUSG00000066491	NA	0.812967	8.97198e-05	0.00135
ENSMUSG00000045441	Gprin3	0.812066	3.136e-07	1.49799e-05
ENSMUSG00000104362	NA	0.809412	0.000374735	0.00404686
ENSMUSG00000094811	LOC105242449	0.808253	1.28936e-06	4.79554e-05
ENSMUSG00000031209	Heph	0.803486	2.47092e-06	8.09431e-05
ENSMUSG00000024713	Pcsk5	0.802746	7.98485e-06	0.000208527
ENSMUSG00000023336	Wfdc1	0.799704	1.45498e-09	1.37522e-07
ENSMUSG00000062822	4833420G17Rik	0.796851	4.18183e-17	1.65705e-14
ENSMUSG00000081087	NA	0.793072	1.23465e-08	8.89509e-07
ENSMUSG00000108861	NA	0.791713	0.000259383	0.00301833
ENSMUSG00000111285	NA	0.791512	1.08765e-10	1.45526e-08
ENSMUSG00000085561	1700046C09Rik	0.788548	1.81239e-10	2.26329e-08
ENSMUSG00000030158	Clec12b	0.788191	3.07991e-10	3.56525e-08
ENSMUSG00000044206	Vsig4	0.788118	0.000151352	0.00198258
ENSMUSG00000097230	NA	0.786887	0.000340256	0.00374718
ENSMUSG00000034533	Scn10a	0.785414	0.000125581	0.00172736
ENSMUSG00000019891	Dcbld1	0.783413	7.95849e-09	6.23516e-07
ENSMUSG00000035566	Pcdh17	0.779249	2.47702e-08	1.65174e-06
ENSMUSG00000020154	Ptprb	0.775848	2.37356e-10	2.84344e-08
ENSMUSG00000101650	NA	0.775391	7.65206e-05	0.00119902
ENSMUSG00000068015	Lrch1	0.774869	1.74158e-07	8.90452e-06
ENSMUSG00000027444	8030411F24Rik	0.77276	9.83685e-06	0.00024274
ENSMUSG00000034009	Rxfp1	0.772251	0.000135011	0.00182571
ENSMUSG00000031290	Lrch2	0.772008	1.93462e-06	6.64381e-05
ENSMUSG00000002265	Peg3	0.770735	1.3461e-07	7.22304e-06
ENSMUSG00000024992	Pde6c	0.767207	0.000538637	0.00534615
ENSMUSG00000097585	E230029C05Rik	0.76686	1.90575e-11	3.1165e-09
ENSMUSG00000059610	Olfr222	0.766511	0.000407517	0.00433276
ENSMUSG00000055541	Lair1	0.762741	2.19955e-06	7.40551e-05
ENSMUSG00000070621	NA	0.760833	0.000427093	0.00448535
ENSMUSG00000053528	A530021J07Rik	0.759532	6.33935e-05	0.00104749
ENSMUSG00000057596	Trim30d	0.759223	2.92422e-05	0.000578249
ENSMUSG00000043531	Sorcs1	0.756377	1.22406e-05	0.00028792
ENSMUSG00000082551	NA	0.756365	0.000776734	0.00706293
ENSMUSG00000090707	NA	0.7545	0.000497061	0.00503156
ENSMUSG00000110335	NA	0.753175	3.12958e-05	0.000604724
ENSMUSG00000047747	Rnf150	0.751821	7.70711e-07	3.16345e-05
ENSMUSG00000105471	NA	0.75166	0.000163906	0.00211855
ENSMUSG00000101928	LOC105247282	0.750878	0.000611474	0.00589585
ENSMUSG00000084067	NA	0.749678	2.66821e-05	0.000538255
ENSMUSG00000057914	Cacnb2	0.749413	1.56824e-06	5.57132e-05
ENSMUSG00000064347	NA	0.749118	1.36911e-05	0.000312408
ENSMUSG00000082932	Cyp2j8	0.748634	0.000399568	0.00425704
ENSMUSG00000110803	NA	0.74808	0.00029134	0.00330142
ENSMUSG00000008489	Elavl2	0.747728	1.38729e-10	1.80919e-08
ENSMUSG00000053251	Olfr212	0.746743	5.34183e-05	0.000914189
ENSMUSG00000009376	Met	0.745821	9.55425e-07	3.72851e-05
ENSMUSG00000045589	Frrs1l	0.745252	0.000515542	0.00516322
ENSMUSG00000029376	Mthfd2l	0.74297	2.02065e-07	1.01057e-05
ENSMUSG00000096967	NA	0.742513	0.000144407	0.00192306
ENSMUSG00000026686	Lmx1a	0.742352	6.40908e-05	0.00105817
ENSMUSG00000031523	Dlc1	0.738203	4.95379e-08	2.97589e-06
ENSMUSG00000097574	C920006O11Rik	0.737817	3.79523e-07	1.74167e-05
ENSMUSG00000079710	Gm3417	0.734508	2.65639e-09	2.3391e-07
ENSMUSG00000090487	Gm2888	0.734237	0.000544742	0.00539635
ENSMUSG00000051592	Ccnb3	0.731284	8.58291e-10	8.60222e-08
ENSMUSG00000074832	2410141K09Rik	0.73056	2.73918e-11	4.24367e-09
ENSMUSG00000067716	NA	0.730196	2.75189e-05	0.000549977
ENSMUSG00000083722	NA	0.729237	1.13228e-05	0.00027003
ENSMUSG00000102752	Gm7694	0.72836	1.77623e-06	6.19218e-05
ENSMUSG00000047139	Cd24a	0.727856	7.73857e-06	0.000203782
ENSMUSG00000043569	Cldn34c4	0.726568	1.61189e-06	5.66774e-05
ENSMUSG00000037892	Pcdh18	0.725789	0.000792748	0.00718483
ENSMUSG00000057836	Xlr3a	0.725192	0.00131115	0.0105573
ENSMUSG00000021843	Ktn1	0.723517	8.69084e-08	4.93319e-06
ENSMUSG00000030917	Tmem159	0.722554	5.5398e-07	2.37807e-05
ENSMUSG00000039194	Rlbp1	0.722265	0.000445317	0.00463422
ENSMUSG00000073947	Olfr615	0.720161	0.000325999	0.00360752
ENSMUSG00000068794	Col28a1	0.717844	4.82224e-08	2.91385e-06
ENSMUSG00000098318	Lockd	0.716999	0.00115599	0.00956979
ENSMUSG00000019773	Fbxo5	0.716163	3.67819e-05	0.000682169
ENSMUSG00000039264	Gimap3	0.71551	0.0014726	0.0115592
ENSMUSG00000042063	Zfp386	0.71458	5.32149e-13	1.19184e-10
ENSMUSG00000068882	Ssb	0.712611	2.55028e-14	6.82448e-12
ENSMUSG00000022034	Esco2	0.712591	6.65566e-11	9.45793e-09
ENSMUSG00000080317	NA	0.712319	5.53921e-05	0.00094016
ENSMUSG00000022324	Matn2	0.712229	1.38462e-06	5.05854e-05
ENSMUSG00000027612	Mmp24	0.711876	4.92463e-05	0.000859205
ENSMUSG00000031596	Slc7a2	0.711082	4.89052e-09	4.03077e-07
ENSMUSG00000024155	Meiob	0.709397	1.93914e-10	2.39258e-08
ENSMUSG00000056144	Trim34a	0.708823	0.00067559	0.00637095
ENSMUSG00000110989	NA	0.707524	2.04743e-15	6.59178e-13
ENSMUSG00000040187	Arntl2	0.706225	0.000301118	0.00339046
ENSMUSG00000083448	NA	0.705828	0.00141902	0.0112155
ENSMUSG00000090967	Vmn2r61	0.705177	0.000576517	0.00564262
ENSMUSG00000026034	Clk1	0.704878	1.10741e-07	6.16706e-06
ENSMUSG00000097068	NA	0.704415	7.25033e-05	0.0011554
ENSMUSG00000031093	Dock11	0.703381	2.06378e-08	1.41747e-06
ENSMUSG00000035151	Elmod2	0.702846	9.81944e-10	9.54385e-08
ENSMUSG00000039478	Micu3	0.702803	9.76152e-11	1.33203e-08
ENSMUSG00000028078	Dclk2	0.700472	8.5398e-06	0.000219679
ENSMUSG00000046942	Mageb16	0.700131	3.38313e-07	1.58071e-05
ENSMUSG00000098234	Snhg6	0.699834	1.08209e-05	0.000261389
ENSMUSG00000022321	Cdh10	0.698822	0.0015056	0.0117509
ENSMUSG00000053141	Ptprt	0.697455	5.07611e-07	2.22539e-05
ENSMUSG00000061392	Mageb5	0.694421	0.000102052	0.00147946
ENSMUSG00000058152	Chsy3	0.69186	0.000146421	0.00193646
ENSMUSG00000031004	Mki67	0.691559	4.02005e-11	6.09067e-09
ENSMUSG00000092592	NA	0.691466	0.000775031	0.00705153
ENSMUSG00000096685	Gm3642	0.691046	0.000185308	0.00232126
ENSMUSG00000009585	Apobec3	0.690183	2.67895e-06	8.65199e-05
ENSMUSG00000104819	NA	0.689853	0.00182847	0.013499
ENSMUSG00000028576	Ift74	0.686024	9.31056e-11	1.27896e-08
ENSMUSG00000031697	Orc6	0.685852	2.40631e-11	3.84357e-09
ENSMUSG00000025288	4933436I01Rik	0.683237	7.96128e-07	3.23555e-05
ENSMUSG00000106365	Gm43568	0.683222	0.00195196	0.014182
ENSMUSG00000108957	NA	0.681743	0.0025672	0.0174442
ENSMUSG00000022636	Alcam	0.681296	7.92978e-07	3.23162e-05
ENSMUSG00000066273	Olfr33	0.681115	0.00136028	0.0108638
ENSMUSG00000034883	Lrr1	0.680625	0.000435688	0.00454842
ENSMUSG00000095127	NA	0.67957	0.00249282	0.0170703
ENSMUSG00000090110	Cmc4	0.679477	0.000944133	0.0081842
ENSMUSG00000028356	Ambp	0.677295	0.00252916	0.0172675
ENSMUSG00000073968	Trim68	0.67653	4.16241e-07	1.87131e-05
ENSMUSG00000072437	Nanos1	0.675829	2.00638e-05	0.000428408
ENSMUSG00000027445	Cst9	0.674902	0.00238343	0.0165022
ENSMUSG00000026088	Mitd1	0.674435	0.000184922	0.00232054
ENSMUSG00000075431	NA	0.674326	1.43921e-06	5.21175e-05
ENSMUSG00000085894	NA	0.674008	0.000837284	0.0075075
ENSMUSG00000082389	NA	0.672788	0.00155433	0.0120312
ENSMUSG00000109607	Gm34533	0.671764	0.00191	0.0139791
ENSMUSG00000022797	Tfrc	0.671372	3.51284e-09	3.01592e-07
ENSMUSG00000078600	1700092K14Rik	0.671038	0.00296385	0.019412
ENSMUSG00000104011	NA	0.668435	1.48176e-06	5.34705e-05
ENSMUSG00000031352	Hccs	0.667756	1.23141e-05	0.00028866
ENSMUSG00000028226	Mmp16	0.667272	0.000396993	0.00423836
ENSMUSG00000059623	Olfr39	0.666443	0.00116942	0.00964997
ENSMUSG00000029322	Plac8	0.664944	0.00011715	0.00164691
ENSMUSG00000028172	Tacr3	0.664333	0.00270789	0.0181469
ENSMUSG00000045291	E330021D16Rik	0.663989	0.00281886	0.0186461
ENSMUSG00000084616	NA	0.663457	0.000484863	0.00494095
ENSMUSG00000030521	Mphosph10	0.662935	2.82685e-08	1.83167e-06
ENSMUSG00000000838	Fmr1	0.662722	8.66211e-09	6.65981e-07
ENSMUSG00000031711	Zfp330	0.662118	2.73165e-08	1.78119e-06
ENSMUSG00000087553	5730412P04Rik	0.661822	0.00415602	0.0251586
ENSMUSG00000102569	NA	0.66106	0.00112442	0.0093983
ENSMUSG00000098627	4930524O08Rik	0.66046	1.54961e-07	8.10397e-06
ENSMUSG00000033186	Mzt1	0.660002	6.69636e-06	0.000181074
ENSMUSG00000056870	Gulp1	0.657754	0.000186172	0.00232731
ENSMUSG00000086160	NA	0.657739	0.00241684	0.0166775
ENSMUSG00000094870	Zfp131	0.657176	8.57214e-13	1.87903e-10
ENSMUSG00000110365	NA	0.656608	0.00275533	0.0183614
ENSMUSG00000108336	NA	0.655987	0.00270976	0.0181469
ENSMUSG00000073647	NA	0.655116	0.000107858	0.00154549
ENSMUSG00000106968	NA	0.654468	0.00419675	0.0252922
ENSMUSG00000110697	NA	0.654323	0.00300261	0.0195746
ENSMUSG00000026678	Rgs5	0.654219	1.76263e-05	0.000385961
ENSMUSG00000059900	Tmem40	0.65368	0.00093893	0.0081597
ENSMUSG00000082145	NA	0.653479	0.00164496	0.0125538
ENSMUSG00000024903	Lao1	0.652208	0.00105935	0.00897896
ENSMUSG00000101755	NA	0.6519	0.002394	0.0165503
ENSMUSG00000027428	Rbbp9	0.651392	1.8404e-05	0.000397916
ENSMUSG00000028268	Gbp3	0.650845	0.0023814	0.0165022
ENSMUSG00000031194	4931400O07Rik	0.650701	0.00162528	0.0124541
ENSMUSG00000096401	NA	0.650154	0.00255059	0.017362
ENSMUSG00000031712	Il15	0.649609	8.33777e-05	0.00128018
ENSMUSG00000020017	Hal	0.647683	0.000112531	0.00159568
ENSMUSG00000079593	4933416I08Rik	0.647464	0.000647725	0.00617316
ENSMUSG00000108981	Gm15262	0.646832	1.22777e-08	8.87658e-07
ENSMUSG00000094649	Gm7102	0.646356	0.000430987	0.00451015
ENSMUSG00000049281	Scn3b	0.64402	0.00120568	0.0098924
ENSMUSG00000017057	Il13ra1	0.643594	2.4462e-07	1.2001e-05
ENSMUSG00000102476	NA	0.64356	0.000116351	0.00163758
ENSMUSG00000032899	Styk1	0.642858	0.00390257	0.0238956
ENSMUSG00000109827	Gm6213	0.64244	0.00230738	0.0161165
ENSMUSG00000036109	Mbnl3	0.641896	7.35995e-08	4.27188e-06
ENSMUSG00000081137	NA	0.641715	6.45543e-06	0.000176411
ENSMUSG00000095599	NA	0.641623	0.00340439	0.0215507
ENSMUSG00000060180	Myh13	0.641585	0.00274195	0.0183019
ENSMUSG00000020673	Tpo	0.640777	0.000528775	0.00527112
ENSMUSG00000002997	Prkar2b	0.640707	8.76584e-08	4.96209e-06
ENSMUSG00000049028	Olfr873	0.640229	0.0021087	0.0150711
ENSMUSG00000052516	Robo2	0.639838	0.000874094	0.00774321
ENSMUSG00000104675	NA	0.639055	0.00371386	0.0230148
ENSMUSG00000086022	Rad51ap2	0.638252	2.81799e-06	8.98833e-05
ENSMUSG00000002297	Dbf4	0.637571	2.36945e-09	2.10442e-07
ENSMUSG00000020385	Clk4	0.636851	1.96671e-06	6.70927e-05
ENSMUSG00000025925	Terf1	0.636484	1.09794e-06	4.21286e-05
ENSMUSG00000027978	Prss12	0.635778	0.00187075	0.0137716
ENSMUSG00000110331	NA	0.634808	2.66088e-06	8.60712e-05
ENSMUSG00000073164	2410018L13Rik	0.633844	0.0044233	0.0262765
ENSMUSG00000103260	NA	0.633783	0.00260541	0.0176535
ENSMUSG00000029632	Ndufa4	0.633576	6.20459e-09	4.97454e-07
ENSMUSG00000062518	Zfp534	0.632923	0.0047079	0.0274727
ENSMUSG00000101195	NA	0.632319	5.23879e-05	0.000901799
ENSMUSG00000079391	NA	0.632224	0.00527673	0.0298898
ENSMUSG00000027677	Ttc14	0.63205	1.52605e-06	5.44962e-05
ENSMUSG00000091970	NA	0.63179	8.7093e-06	0.000222098
ENSMUSG00000012483	Rpa3	0.63175	1.06591e-05	0.000257782
ENSMUSG00000069045	Ddx3y	0.631645	5.33742e-07	2.31532e-05
ENSMUSG00000056755	Grm7	0.630559	0.00281627	0.018635
ENSMUSG00000030471	Zdhhc13	0.630549	5.07576e-10	5.44719e-08
ENSMUSG00000024998	Plce1	0.630353	2.36223e-10	2.84344e-08
ENSMUSG00000101574	1700112H15Rik	0.629478	0.000414759	0.00438868
ENSMUSG00000028282	Casp8ap2	0.628028	4.24702e-11	6.38758e-09
ENSMUSG00000104899	NA	0.628025	0.00116723	0.00963569
ENSMUSG00000027750	Postn	0.627151	0.000460271	0.00476817
ENSMUSG00000033355	Rtp4	0.626984	0.00337018	0.0213798
ENSMUSG00000098097	NA	0.626378	0.000297299	0.00335296
ENSMUSG00000073489	Ifi204	0.626289	0.00458478	0.0268914
ENSMUSG00000034057	Myrfl	0.626287	0.00229646	0.016062
ENSMUSG00000074704	Rad21l	0.625647	2.83822e-05	0.000565585
ENSMUSG00000095024	Gm5458	0.625592	9.03627e-05	0.0013561
ENSMUSG00000096426	NA	0.625547	0.00104519	0.00888076
ENSMUSG00000028577	Plaa	0.625435	4.99935e-11	7.35797e-09
ENSMUSG00000073062	Zxdb	0.624105	0.000320539	0.00356433
ENSMUSG00000073096	Lrrc61	0.623333	8.60107e-07	3.42795e-05
ENSMUSG00000079038	D130040H23Rik	0.623273	5.63801e-05	0.000953786
ENSMUSG00000046994	Mars2	0.623224	6.91014e-06	0.000185637
ENSMUSG00000079641	Rpl39	0.62283	2.01175e-05	0.000429112
ENSMUSG00000085833	Gm13003	0.622731	0.000303679	0.00341369
ENSMUSG00000082857	NA	0.622533	0.00359459	0.0224758
ENSMUSG00000094151	Gm7233	0.622444	0.00248027	0.0170126
ENSMUSG00000096280	NA	0.622345	0.0043113	0.025794
ENSMUSG00000020949	Fkbp3	0.621419	2.07728e-07	1.03387e-05
ENSMUSG00000105891	A230001M10Rik	0.620156	0.000856345	0.00761948
ENSMUSG00000090793	NA	0.618225	0.00137943	0.0109699
ENSMUSG00000028133	Rwdd3	0.616617	0.000881901	0.00779561
ENSMUSG00000091450	Vmn2r11	0.616338	0.00112507	0.0093983
ENSMUSG00000056025	Clca3a1	0.615973	6.49099e-05	0.00106697
ENSMUSG00000107419	NA	0.615227	0.0029028	0.0190789
ENSMUSG00000097777	NA	0.615161	0.00479979	0.027859
ENSMUSG00000083294	NA	0.614858	0.000412239	0.00436943
ENSMUSG00000040452	Cdh12	0.61424	0.000634249	0.00607282
ENSMUSG00000029757	Dync1i1	0.613827	1.14513e-05	0.000272273
ENSMUSG00000091512	Lamtor3	0.613314	6.1025e-09	4.91179e-07
ENSMUSG00000032036	Kirrel3	0.613273	0.00145081	0.0114223
ENSMUSG00000017550	Atad5	0.612358	2.17351e-08	1.47806e-06
ENSMUSG00000107192	Gm19583	0.611988	0.000754369	0.00690834
ENSMUSG00000083556	NA	0.611585	0.00790232	0.0405648
ENSMUSG00000031613	Hpgd	0.610081	6.60835e-06	0.000179401
ENSMUSG00000026896	Ifih1	0.609532	0.000149614	0.00196984
ENSMUSG00000031760	Mt3	0.609122	0.000969786	0.00833992
ENSMUSG00000097066	NA	0.608937	0.000682853	0.00642049
ENSMUSG00000027716	Trpc3	0.608817	0.00657544	0.0351971
ENSMUSG00000028312	Smc2	0.608085	1.59432e-10	2.04044e-08
ENSMUSG00000087060	NA	0.607989	0.00288396	0.0189914
ENSMUSG00000099938	C030007H22Rik	0.607946	0.00411839	0.0249807
ENSMUSG00000049420	Tmem200a	0.607792	0.000108917	0.00155633
ENSMUSG00000106963	Gm8675	0.607459	0.00735395	0.0383421
ENSMUSG00000038763	Alpk3	0.607411	0.00960067	0.0467222
ENSMUSG00000075063	Olfr142	0.607172	0.00562795	0.0313162
ENSMUSG00000083249	NA	0.607131	0.00592208	0.0324619
ENSMUSG00000073490	Ifi207	0.606971	0.00443625	0.0263088
ENSMUSG00000024659	Anxa1	0.606735	0.000323689	0.00358968
ENSMUSG00000108763	Gm36028	0.606519	0.00685722	0.0362197
ENSMUSG00000032110	Acrv1	0.606474	6.10337e-05	0.00101748
ENSMUSG00000005233	Spc25	0.606299	4.33518e-07	1.93766e-05
ENSMUSG00000090084	Srpx	0.606174	0.00578942	0.0319558
ENSMUSG00000083879	NA	0.605362	0.00490403	0.0283285
ENSMUSG00000012443	Kif11	0.603025	9.67384e-07	3.76102e-05
ENSMUSG00000035387	4930415L06Rik	0.602685	0.000738223	0.00679662
ENSMUSG00000106361	NA	0.601296	0.00195035	0.0141753
ENSMUSG00000026832	Cytip	0.600834	6.23322e-05	0.0010341
ENSMUSG00000031099	Smarca1	0.600727	5.46082e-07	2.35398e-05
ENSMUSG00000030772	Dkk3	0.600474	0.00302689	0.019681
ENSMUSG00000060441	Trim5	0.60047	0.0054437	0.0306025
ENSMUSG00000027229	Terb2	0.600394	1.67845e-06	5.87173e-05
ENSMUSG00000028232	Tmem68	0.599841	9.17049e-08	5.14872e-06
ENSMUSG00000034807	Colgalt1	0.599419	1.47635e-07	7.8201e-06
ENSMUSG00000035057	Mgat4d	0.599016	3.076e-10	3.56525e-08
ENSMUSG00000021932	Rnaseh2b	0.598367	3.51786e-05	0.000657842
ENSMUSG00000039683	Sdk1	0.59779	2.40695e-06	7.92255e-05
ENSMUSG00000022893	Adamts1	0.597663	0.00165122	0.0125826
ENSMUSG00000097263	NA	0.597099	9.72181e-05	0.00143084
ENSMUSG00000031134	Rbmx	0.596563	1.63926e-06	5.75418e-05
ENSMUSG00000034919	Ttc22	0.596282	0.00100026	0.00856621
ENSMUSG00000073177	Gm773	0.594556	0.000515696	0.00516322
ENSMUSG00000020863	Luc7l3	0.59362	1.16231e-07	6.40356e-06
ENSMUSG00000024287	Thoc1	0.593329	6.54599e-09	5.20773e-07
ENSMUSG00000086468	Etaa1os	0.59311	0.00117377	0.00967422
ENSMUSG00000073976	1700026J12Rik	0.592549	5.86207e-09	4.78637e-07
ENSMUSG00000066456	Hmgn3	0.592425	0.000736739	0.00679209
ENSMUSG00000044229	Nxpe4	0.592206	1.05361e-05	0.000255146
ENSMUSG00000074657	Kif5a	0.592028	0.000537116	0.00533878
ENSMUSG00000075065	Olfr1270	0.591129	0.00915605	0.0452098
ENSMUSG00000097316	Gm10516	0.590961	0.000273409	0.0031455
ENSMUSG00000081355	NA	0.590697	3.2538e-05	0.000621935
ENSMUSG00000082117	NA	0.589966	0.000914833	0.00799073
ENSMUSG00000060445	Sycp2	0.589315	2.61461e-08	1.71029e-06
ENSMUSG00000073117	Gm7347	0.589299	0.00527118	0.0298879
ENSMUSG00000110056	NA	0.589283	0.000943472	0.0081842
ENSMUSG00000025630	Hprt	0.588851	5.82874e-06	0.000160993
ENSMUSG00000101042	NA	0.588782	0.00300293	0.0195746
ENSMUSG00000072726	Gm5797	0.588199	0.00665672	0.035479
ENSMUSG00000028233	Tgs1	0.588175	9.74697e-06	0.00024139
ENSMUSG00000080877	NA	0.586956	0.00727649	0.0380249
ENSMUSG00000109870	NA	0.586932	0.00348451	0.0219098
ENSMUSG00000031411	Prame	0.586828	0.000683406	0.00642115
ENSMUSG00000032113	Chek1	0.5865	5.17646e-05	0.000894807
ENSMUSG00000064370	CYTB	0.58623	2.16238e-09	1.94567e-07
ENSMUSG00000035395	Pet2	0.585631	7.9566e-05	0.00123733
ENSMUSG00000060673	4930595M18Rik	0.585191	3.5118e-05	0.000657824
ENSMUSG00000024041	Cryaa	0.584906	0.0073361	0.0382878
ENSMUSG00000062791	Gm382	0.584464	1.69503e-05	0.000372743
ENSMUSG00000085763	Smc2os	0.584317	0.00872113	0.0435528
ENSMUSG00000089871	Speer4cos	0.584053	0.00226171	0.0158674
ENSMUSG00000090539	Gm9602	0.584022	0.00350432	0.0220209
ENSMUSG00000075391	NA	0.583933	0.00623855	0.0338715
ENSMUSG00000031767	Nudt7	0.583369	0.00461755	0.0270451
ENSMUSG00000019774	Mtrf1l	0.582914	0.00027032	0.00311693
ENSMUSG00000057409	Zfp53	0.582769	0.00211318	0.0150978
ENSMUSG00000073985	NA	0.582728	0.00397052	0.0242408
ENSMUSG00000087192	NA	0.582661	0.00680015	0.0359763
ENSMUSG00000097021	4933433G15Rik	0.58226	3.41801e-09	2.95745e-07
ENSMUSG00000058270	Olfr25	0.582245	0.0043079	0.0257811
ENSMUSG00000038045	Sult6b1	0.581345	0.00598442	0.0327601
ENSMUSG00000083896	Scgb2b23-ps	0.579758	2.53293e-05	0.000518798
ENSMUSG00000025658	Cnksr2	0.579463	4.16746e-06	0.0001232
ENSMUSG00000051166	Eml5	0.579278	1.10208e-06	4.21305e-05
ENSMUSG00000091119	Ccdc152	0.579142	0.000191004	0.00236801
ENSMUSG00000102343	NA	0.578806	0.00232348	0.0162015
ENSMUSG00000054863	Fam19a5	0.578547	0.000165298	0.00213139
ENSMUSG00000085084	4930570G19Rik	0.578538	3.15351e-07	1.50065e-05
ENSMUSG00000057000	Nxf3	0.578373	3.13353e-08	2.01142e-06
ENSMUSG00000034903	Cobll1	0.57782	0.000125095	0.00172183
ENSMUSG00000017485	Top2b	0.576964	5.95649e-11	8.6432e-09
ENSMUSG00000058420	Syt17	0.576725	0.000395244	0.00423065
ENSMUSG00000109636	NA	0.576676	0.00822524	0.0417352
ENSMUSG00000026049	Tex30	0.576521	1.79431e-05	0.000390409
ENSMUSG00000075066	Olfr32	0.576386	0.0108922	0.0512289
ENSMUSG00000032089	Il10ra	0.575832	0.000867941	0.00770527
ENSMUSG00000072592	Gm10373	0.575431	0.00190622	0.0139696
ENSMUSG00000026511	Srp9	0.574301	0.00049871	0.00503777
ENSMUSG00000019966	Kitl	0.57323	1.24705e-07	6.74421e-06
ENSMUSG00000081477	NA	0.573177	0.00646147	0.0347711
ENSMUSG00000030759	Far1	0.57237	3.25522e-07	1.53487e-05
ENSMUSG00000091400	NA	0.571043	0.00191364	0.0139924
ENSMUSG00000001076	C1ql4	0.570774	0.0156295	0.0664286
ENSMUSG00000107230	NA	0.570432	0.000490219	0.00498567
ENSMUSG00000041238	Rbbp8	0.569178	8.7385e-07	3.4693e-05
ENSMUSG00000048279	Sacs	0.568757	1.6083e-08	1.1388e-06
ENSMUSG00000087152	Cldn34-ps	0.567647	0.00940199	0.0460599
ENSMUSG00000009535	Rnmt	0.567567	8.39235e-08	4.77692e-06
ENSMUSG00000054580	Pla2r1	0.567422	0.00049868	0.00503777
ENSMUSG00000025701	Alox5	0.567385	0.00320171	0.0205774
ENSMUSG00000060988	Galnt13	0.566961	0.00383181	0.0235333
ENSMUSG00000079109	Pms2	0.566813	0.000227927	0.00272099
ENSMUSG00000027752	Exosc8	0.566784	2.98397e-06	9.44467e-05
ENSMUSG00000026103	Gls	0.566597	4.03848e-07	1.82886e-05
ENSMUSG00000029208	Guf1	0.566466	8.53622e-05	0.00130481
ENSMUSG00000052631	Sh2d6	0.566142	5.22442e-05	0.000901584
ENSMUSG00000021707	Dhfr	0.566008	2.40891e-05	0.00049785
ENSMUSG00000058126	NA	0.565447	1.79767e-05	0.000390728
ENSMUSG00000064369	NA	0.565182	0.00217574	0.0153953
ENSMUSG00000052387	Trpm3	0.565087	2.98267e-07	1.44268e-05
ENSMUSG00000067928	Zfp760	0.564507	0.000131422	0.00179097
ENSMUSG00000052062	Pard3b	0.564144	8.566e-05	0.00130839
ENSMUSG00000073902	NA	0.563558	0.00973529	0.0472212
ENSMUSG00000021600	8030423J24Rik	0.563556	0.0107096	0.0506594
ENSMUSG00000095362	Gm14325	0.563291	0.000153643	0.00200749
ENSMUSG00000031262	Cenpi	0.563203	1.42772e-06	5.17926e-05
ENSMUSG00000110616	NA	0.563118	0.00835723	0.0421854
ENSMUSG00000097195	Snhg5	0.562951	5.0696e-05	0.000880026
ENSMUSG00000021919	Chat	0.562575	0.0137648	0.060966
ENSMUSG00000035898	Uba6	0.562191	2.79198e-06	8.91919e-05
ENSMUSG00000069184	Zfp72	0.562063	4.2123e-05	0.000758692
ENSMUSG00000033854	Kcnk10	0.561852	0.00516387	0.0294578
ENSMUSG00000041406	BC055324	0.561747	7.93593e-07	3.23162e-05
ENSMUSG00000000037	Scml2	0.561658	1.21521e-08	8.81669e-07
ENSMUSG00000108977	NA	0.561226	0.0146394	0.0637305
ENSMUSG00000081606	NA	0.560434	0.00336859	0.0213766
ENSMUSG00000025887	Casp12	0.560361	0.00678945	0.0359539
ENSMUSG00000062421	Arf2	0.560223	3.12915e-08	2.01142e-06
ENSMUSG00000109583	NA	0.559815	0.00513386	0.0293516
ENSMUSG00000014956	Ppp1cb	0.55981	9.0212e-07	3.54061e-05
ENSMUSG00000082193	NA	0.559	0.011212	0.0523032
ENSMUSG00000067430	Zfp763	0.558826	0.00011572	0.00163204
ENSMUSG00000010592	Dazl	0.558088	9.16596e-08	5.14872e-06
ENSMUSG00000029910	Mad2l1	0.556895	6.21314e-07	2.62339e-05
ENSMUSG00000101517	NA	0.556774	0.00423648	0.025472
ENSMUSG00000107027	1700019F05Rik	0.556573	0.0153712	0.0656781
ENSMUSG00000022894	Adamts5	0.556488	5.40454e-05	0.000921097
ENSMUSG00000020288	Ahsa2	0.556155	1.82325e-06	6.31396e-05
ENSMUSG00000063142	Kcnma1	0.556066	4.1875e-06	0.000123615
ENSMUSG00000021318	Gli3	0.555201	1.07372e-06	4.14479e-05
ENSMUSG00000048388	Fam171b	0.554801	0.0081807	0.0415693
ENSMUSG00000041696	Rasl12	0.554598	8.80121e-05	0.00133051
ENSMUSG00000034532	Fbxo16	0.554235	0.0048286	0.0279869
ENSMUSG00000090671	NA	0.553852	0.0115795	0.0536531
ENSMUSG00000106824	Gm7697	0.553796	0.00114455	0.00949793
ENSMUSG00000022338	Eny2	0.55366	1.30081e-06	4.81206e-05
ENSMUSG00000098037	NA	0.553465	0.011541	0.053524
ENSMUSG00000059493	Nhs	0.5532	0.000658631	0.00625108
ENSMUSG00000009670	Tex11	0.553169	1.24066e-06	4.64795e-05
ENSMUSG00000091183	Gm5141	0.552148	6.19501e-05	0.00102942
ENSMUSG00000030347	D6Wsu163e	0.551736	5.02556e-05	0.000874591
ENSMUSG00000057842	Zfp595	0.5517	0.0001126	0.00159568
ENSMUSG00000024993	Fam45a	0.551536	9.15241e-09	6.93329e-07
ENSMUSG00000024691	Fam111a	0.551392	0.0142734	0.0625487
ENSMUSG00000027555	Car13	0.550933	0.0112328	0.052369
ENSMUSG00000015405	Ace2	0.550886	0.0130064	0.0585883
ENSMUSG00000062611	NA	0.550707	0.000462247	0.00478105
ENSMUSG00000041261	Car8	0.550512	0.0146581	0.0637331
ENSMUSG00000095240	Cypt14	0.550501	0.00299388	0.0195404
ENSMUSG00000029695	Aass	0.550397	0.000568704	0.00558007
ENSMUSG00000079845	Xlr4a	0.550172	0.0102639	0.0492177
ENSMUSG00000111097	NA	0.550117	0.00674528	0.0357936
ENSMUSG00000100441	NA	0.549966	0.0110096	0.0516512
ENSMUSG00000036898	Zfp157	0.54924	1.32416e-06	4.8809e-05
ENSMUSG00000104870	4930448I18Rik	0.549204	0.0139375	0.061416
ENSMUSG00000041216	Clvs1	0.54892	0.0107501	0.0507607
ENSMUSG00000039967	Zfp292	0.548895	5.18138e-08	3.10356e-06
ENSMUSG00000080904	NA	0.548817	0.00725919	0.0379549
3_qA3_2052_2	NA	0.548672	0.000676872	0.00638012
ENSMUSG00000017412	Cacnb4	0.548229	0.000238139	0.00282165
ENSMUSG00000047720	4922502D21Rik	0.548066	0.000189107	0.00235299
ENSMUSG00000017677	Wsb1	0.547851	6.73588e-07	2.80957e-05
ENSMUSG00000021098	4930447C04Rik	0.547542	7.26794e-05	0.00115731
ENSMUSG00000029283	Cdc7	0.547375	8.92544e-07	3.51496e-05
ENSMUSG00000110210	NA	0.547066	0.0154063	0.0657122
ENSMUSG00000025597	Klhl4	0.546934	0.000944063	0.0081842
ENSMUSG00000055555	4930502E18Rik	0.546638	8.07342e-06	0.000209776
ENSMUSG00000094733	Gm5416	0.545912	0.0135155	0.0602265
ENSMUSG00000063108	Zfp26	0.54585	0.00885074	0.0440506
ENSMUSG00000054626	Xlr	0.545796	0.00779126	0.0401247
ENSMUSG00000007908	Hmgcll1	0.545438	0.00332045	0.0211297
ENSMUSG00000047497	Adamts12	0.545388	0.00048017	0.00490525
ENSMUSG00000054237	Fra10ac1	0.544558	2.89902e-05	0.000574368
ENSMUSG00000079051	Gm14025	0.544411	0.00125229	0.010203
ENSMUSG00000097579	NA	0.544306	8.03166e-06	0.000209146
ENSMUSG00000090497	NA	0.544271	7.38022e-05	0.00117035
ENSMUSG00000037341	Slc9a7	0.544238	0.00194773	0.0141728
ENSMUSG00000074867	Zfp808	0.544119	0.000238764	0.00282491
ENSMUSG00000102548	Gm16701	0.544093	0.0129553	0.0584123
ENSMUSG00000029923	Rab19	0.543977	0.015011	0.0647512
ENSMUSG00000036446	Lum	0.543794	0.00509708	0.0292143
ENSMUSG00000022323	Rida	0.5436	0.00600094	0.0328331
ENSMUSG00000052560	Cpne8	0.54322	5.41898e-06	0.00015233
ENSMUSG00000035683	Melk	0.543214	0.000131365	0.00179097
ENSMUSG00000058254	Tspan7	0.543211	0.000196479	0.00241766
ENSMUSG00000094683	NA	0.542855	0.0178182	0.0732821
ENSMUSG00000055723	Rras2	0.542844	2.07294e-08	1.41903e-06
ENSMUSG00000031357	Syap1	0.542783	4.98669e-06	0.000142709
ENSMUSG00000035239	Neu3	0.542779	0.00249461	0.0170769
ENSMUSG00000040213	Kyat3	0.542632	1.11868e-05	0.000268341
ENSMUSG00000021728	Emb	0.542497	4.36239e-06	0.00012768
ENSMUSG00000008333	Snrpb2	0.54168	1.47322e-05	0.000332922
ENSMUSG00000044150	Bclaf3	0.541263	3.23937e-05	0.000620691
ENSMUSG00000051951	Xkr4	0.540974	0.00587107	0.032251
ENSMUSG00000032712	2810474O19Rik	0.540886	1.94043e-05	0.000416485
ENSMUSG00000047228	A2ml1	0.540798	0.0173384	0.0719014
ENSMUSG00000033965	Slc16a2	0.540754	7.13328e-05	0.00114561
ENSMUSG00000049164	Zfp518a	0.540624	3.77435e-07	1.73983e-05
ENSMUSG00000058396	Gpr182	0.540135	0.0145389	0.0634421
ENSMUSG00000031239	Itm2a	0.53995	0.00219086	0.0154781
ENSMUSG00000085433	Gm16001	0.539814	0.00020269	0.00247418
ENSMUSG00000078453	Abracl	0.53964	0.000287224	0.00326794
ENSMUSG00000075014	NA	0.539554	9.20504e-05	0.00137542
ENSMUSG00000094706	Gm10338	0.539401	0.00254422	0.0173301
ENSMUSG00000087174	5530601H04Rik	0.53926	0.0039302	0.0240302
ENSMUSG00000074874	Ctla2b	0.539163	0.0168629	0.070336
ENSMUSG00000090688	Vmn2r12	0.539062	0.00159165	0.0122418
ENSMUSG00000027387	Zc3h8	0.53871	6.73863e-05	0.00109302
ENSMUSG00000026893	Gca	0.538647	1.34585e-05	0.000308468
ENSMUSG00000033900	Map9	0.538597	8.27834e-05	0.0012739
ENSMUSG00000058571	Gpc6	0.538593	7.6783e-05	0.0012013
ENSMUSG00000097177	9330159M07Rik	0.538211	0.000216755	0.00261336
ENSMUSG00000036902	Neto2	0.538122	2.54333e-06	8.27887e-05
ENSMUSG00000031355	Arhgap6	0.538115	0.00276527	0.0184098
ENSMUSG00000021893	Capn7	0.537875	0.000143324	0.00191022
ENSMUSG00000054072	Iigp1	0.537597	0.00553659	0.0309667
ENSMUSG00000019792	Trmt11	0.537225	2.30578e-06	7.6754e-05
ENSMUSG00000086607	4930511M06Rik	0.537143	0.00190646	0.0139696
ENSMUSG00000064330	Pde6h	0.537115	0.0120995	0.0555505
ENSMUSG00000109617	NA	0.536577	0.0156081	0.0663789
ENSMUSG00000063894	Zkscan8	0.536373	1.51578e-06	5.43177e-05
ENSMUSG00000071708	Sms	0.536251	0.000581285	0.00567918
ENSMUSG00000083338	NA	0.536192	0.0132625	0.0593945
ENSMUSG00000042225	Ammecr1	0.535902	7.08094e-06	0.000189238
ENSMUSG00000010841	1700006E09Rik	0.535802	0.000166648	0.00214344
ENSMUSG00000095550	Gm21671	0.535733	0.0110012	0.0516471
ENSMUSG00000027423	Snx5	0.535639	6.77375e-06	0.000182896
ENSMUSG00000057092	Fxyd3	0.535511	0.020468	0.0809643
ENSMUSG00000107063	NA	0.535323	0.00553849	0.030969
ENSMUSG00000023885	Thbs2	0.535268	0.0019599	0.0142247
ENSMUSG00000061244	Exoc5	0.535268	2.29111e-06	7.65128e-05
ENSMUSG00000096914	Galntl6	0.535066	9.40763e-06	0.000234678
ENSMUSG00000041453	Rpl21	0.535065	0.0143449	0.0628085
ENSMUSG00000028309	Rnf20	0.534834	4.52576e-08	2.74274e-06
ENSMUSG00000063200	Nol7	0.534756	7.68567e-06	0.00020277
ENSMUSG00000000581	C1d	0.534375	2.12246e-05	0.0004468
ENSMUSG00000048215	A630023P12Rik	0.534173	0.0116197	0.0538151
ENSMUSG00000021127	Zfp36l1	0.534099	0.00341334	0.0215874
ENSMUSG00000062345	Serpinb2	0.534033	0.0134458	0.05999
ENSMUSG00000022425	Enpp2	0.533884	9.06301e-09	6.8909e-07
ENSMUSG00000089726	NA	0.533245	1.6596e-05	0.000366126
ENSMUSG00000030492	Slc7a9	0.532263	0.0152336	0.0652672
ENSMUSG00000032757	Bet1	0.532193	1.3054e-06	4.82039e-05
ENSMUSG00000108090	NA	0.53198	0.0161619	0.0680595
ENSMUSG00000040614	Nlrp9c	0.531756	0.00817124	0.0415314
ENSMUSG00000090643	NA	0.531709	0.00570761	0.0316569
ENSMUSG00000029911	Ssbp1	0.531557	0.000103827	0.00150026
ENSMUSG00000002546	Golga2	0.53143	7.74382e-06	0.000203782
ENSMUSG00000078123	Gm5071	0.531151	0.0205678	0.0812656
ENSMUSG00000012422	Tmem167	0.53107	1.17925e-07	6.46238e-06
ENSMUSG00000027620	Rbm39	0.53098	1.68431e-08	1.18448e-06
ENSMUSG00000026077	Npas2	0.530222	0.00170589	0.0128191
ENSMUSG00000037369	Kdm6a	0.529321	7.60157e-07	3.13888e-05
ENSMUSG00000094634	NA	0.529038	0.0179639	0.0736608
ENSMUSG00000024679	Ms4a6d	0.528985	0.0107502	0.0507607
ENSMUSG00000097803	NA	0.528967	0.000617101	0.00594454
ENSMUSG00000059142	Zfp945	0.528452	8.59556e-06	0.000220562
ENSMUSG00000009941	Nxf2	0.527944	5.80942e-08	3.44808e-06
ENSMUSG00000030787	Lyve1	0.527684	0.0176418	0.0728562
ENSMUSG00000040586	Ofd1	0.52714	2.60244e-05	0.000528829
ENSMUSG00000078772	NA	0.526564	0.0162533	0.0683751
ENSMUSG00000024677	Ms4a6b	0.526405	0.0131518	0.0590961
ENSMUSG00000015766	Eps8	0.526367	0.000461139	0.00477476
ENSMUSG00000082820	NA	0.525995	0.00705495	0.0370767
ENSMUSG00000031226	Pbdc1	0.525855	3.34315e-06	0.000104001
ENSMUSG00000029848	Stra8	0.525471	0.000118693	0.00166379
ENSMUSG00000020982	Nemf	0.52529	3.43038e-09	2.95745e-07
ENSMUSG00000098985	NA	0.525237	0.0213474	0.0835131
ENSMUSG00000033083	Tbc1d4	0.525201	6.02924e-05	0.00100838
ENSMUSG00000031089	Slc6a14	0.524891	0.000104505	0.00150688
ENSMUSG00000067215	Usp51	0.524714	0.0119801	0.0550881
ENSMUSG00000027014	Cwc22	0.524527	4.22913e-06	0.000124488
ENSMUSG00000004359	Spic	0.524225	0.00910436	0.0450298
ENSMUSG00000031229	Atrx	0.52421	7.47388e-06	0.000198197
ENSMUSG00000036083	Slc17a3	0.524199	0.0109067	0.0512735
ENSMUSG00000025529	Zfp711	0.524181	3.02909e-07	1.45828e-05
ENSMUSG00000038227	Hoxa9	0.523888	0.0219141	0.0850731
ENSMUSG00000108702	NA	0.523851	0.0108848	0.0512174
ENSMUSG00000085451	NA	0.523688	0.0134479	0.05999
ENSMUSG00000069044	Usp9y	0.52367	1.95388e-06	6.67788e-05
ENSMUSG00000079008	Gm14124	0.523633	0.0107675	0.0508278
ENSMUSG00000024070	Prkd3	0.52321	5.65288e-07	2.42157e-05
ENSMUSG00000110712	NA	0.523111	0.00715404	0.0374991
ENSMUSG00000021175	Cdca7l	0.522914	3.07087e-05	0.000599572
ENSMUSG00000110247	NA	0.522654	0.0190543	0.0768776
ENSMUSG00000051455	Meioc	0.522492	3.89386e-08	2.39501e-06
ENSMUSG00000027855	Sycp1	0.522316	2.4546e-06	8.05366e-05
ENSMUSG00000031527	Eri1	0.522207	2.68623e-06	8.66194e-05
ENSMUSG00000036022	Fam122b	0.522075	0.00288957	0.0190222
ENSMUSG00000067219	Nipal1	0.52204	0.0177312	0.0730703
ENSMUSG00000110016	Gm20751	0.521962	0.0192656	0.0775025
ENSMUSG00000051255	NA	0.521846	4.68013e-05	0.00082776
ENSMUSG00000039470	Zdhhc2	0.521621	2.40281e-05	0.000497588
ENSMUSG00000063884	Ptcd3	0.521417	1.14987e-08	8.40178e-07
ENSMUSG00000081133	NA	0.520859	0.0072701	0.0380011
ENSMUSG00000034205	Loxl2	0.520771	0.000411777	0.00436903
ENSMUSG00000072964	Bhlhb9	0.520619	1.76533e-05	0.000386143
ENSMUSG00000028382	Ptbp3	0.520529	2.45336e-07	1.20075e-05
ENSMUSG00000042750	Bex2	0.520501	0.00435464	0.0259627
ENSMUSG00000087522	NA	0.520292	0.00552071	0.0309115
ENSMUSG00000054727	1700013H16Rik	0.520197	3.54217e-06	0.000108449
ENSMUSG00000085126	Gm12589	0.520045	0.013819	0.0610903
ENSMUSG00000104218	NA	0.51994	0.0138849	0.0612894
ENSMUSG00000058291	Zfp68	0.51939	3.09644e-05	0.000603002
ENSMUSG00000047534	Mis18bp1	0.518677	1.51935e-06	5.43511e-05
ENSMUSG00000074024	4632427E13Rik	0.518346	1.02563e-05	0.00025069
ENSMUSG00000029675	Eln	0.518079	0.000180149	0.00227728
ENSMUSG00000028218	Fam92a	0.518017	9.59171e-06	0.000238404
ENSMUSG00000043549	NA	0.517658	0.00011994	0.00167324
ENSMUSG00000090925	1810064F22Rik	0.517647	0.0121596	0.055752
ENSMUSG00000110165	NA	0.517621	0.00454287	0.0267292
ENSMUSG00000029669	Tspan12	0.517592	0.00014733	0.00194651
ENSMUSG00000054409	Tmem74	0.517301	0.02017	0.0801392
ENSMUSG00000030091	Nup210	0.517117	2.93672e-05	0.000579396
ENSMUSG00000027552	E2f5	0.516718	3.91695e-06	0.000116965
ENSMUSG00000016940	Kctd2	0.516574	0.000132193	0.00179789
ENSMUSG00000073551	Spink13	0.516539	0.0122939	0.0561846
ENSMUSG00000035765	Dym	0.516417	7.84706e-05	0.00122491
ENSMUSG00000027132	Katnbl1	0.516301	0.000348678	0.00382154
ENSMUSG00000022887	Masp1	0.515967	0.000348645	0.00382154
ENSMUSG00000072501	Phf20l1	0.515731	7.01822e-07	2.90967e-05
ENSMUSG00000050029	Rap2c	0.515678	0.000100083	0.00146153
ENSMUSG00000042742	Bmt2	0.515502	5.4698e-06	0.000153132
ENSMUSG00000096910	Zfp955b	0.515466	9.063e-06	0.000228571
ENSMUSG00000054944	NA	0.515323	0.0199193	0.0793927
ENSMUSG00000024789	Jak2	0.515282	1.29776e-05	0.000300201
ENSMUSG00000078134	NA	0.515182	0.010736	0.0507493
ENSMUSG00000073926	Olfr653	0.515088	0.0218992	0.0850581
ENSMUSG00000039634	Zfp189	0.514904	3.79289e-07	1.74167e-05
ENSMUSG00000069895	Atxn1l	0.514809	0.0170826	0.0710797
ENSMUSG00000021508	Cxcl14	0.514768	0.010176	0.0489099
ENSMUSG00000024293	Esco1	0.514466	1.60758e-06	5.6649e-05
ENSMUSG00000034218	Atm	0.514427	1.15095e-07	6.37507e-06
ENSMUSG00000095316	NA	0.514398	0.0120465	0.0553441
ENSMUSG00000043850	Clrn1	0.514067	0.00679431	0.0359612
ENSMUSG00000078878	Gm14432	0.513654	0.0207144	0.0816882
ENSMUSG00000055780	Usp26	0.513549	3.84742e-05	0.000704676
ENSMUSG00000023150	Ivns1abp	0.513351	1.5298e-07	8.02073e-06
ENSMUSG00000027534	Snx16	0.513301	0.00759844	0.0393085
ENSMUSG00000027165	B230118H07Rik	0.512388	2.97312e-05	0.000584552
ENSMUSG00000105838	4930425O10Rik	0.512379	0.0201828	0.0801749
ENSMUSG00000027285	Haus2	0.511909	0.000102004	0.00147946
ENSMUSG00000051977	Prdm9	0.511722	0.00129393	0.0104514
ENSMUSG00000017146	Brca1	0.511442	1.86969e-08	1.29714e-06
ENSMUSG00000091472	NA	0.511289	0.0152668	0.0653588
ENSMUSG00000031628	Casp3	0.51115	0.00139965	0.0110965
ENSMUSG00000019777	Hdac2	0.51089	5.87698e-09	4.78637e-07
ENSMUSG00000027792	Bche	0.510888	0.00126323	0.0102516
ENSMUSG00000027206	Cops2	0.51057	9.67405e-07	3.76102e-05
ENSMUSG00000004540	Psg17	0.5102	0.0229284	0.087765
1_qC1_3_637_1	NA	0.50995	1.78571e-05	0.00038895
ENSMUSG00000001833	Sept7	0.509643	1.77907e-06	6.19218e-05
ENSMUSG00000019943	Atp2b1	0.509256	1.39397e-06	5.0747e-05
ENSMUSG00000030061	Uba3	0.508972	4.85657e-07	2.14456e-05
ENSMUSG00000036466	Megf11	0.508953	0.000660516	0.00626032
ENSMUSG00000097342	NA	0.508611	0.0177399	0.0730855
ENSMUSG00000038370	Pcp4l1	0.50858	0.00925984	0.0455585
ENSMUSG00000021712	Trim23	0.508367	2.55053e-07	1.24241e-05
ENSMUSG00000072616	NA	0.508312	0.0232482	0.0885616
ENSMUSG00000078862	Gm14326	0.508257	0.00402906	0.0245255
ENSMUSG00000039304	Tnfsf10	0.508119	0.0183547	0.0748909
ENSMUSG00000047867	Gimap6	0.508066	0.020714	0.0816882
ENSMUSG00000111753	NA	0.507802	0.00515452	0.0294126
ENSMUSG00000097845	A230020J21Rik	0.507661	0.0149996	0.0647259
ENSMUSG00000033192	Lpcat2	0.507551	0.0114482	0.0531763
ENSMUSG00000033952	Aspm	0.507465	7.73068e-07	3.16681e-05
ENSMUSG00000092260	Zfp963	0.507428	0.0209949	0.0825205
ENSMUSG00000016833	Mrps18c	0.5073	4.6224e-05	0.000818956
ENSMUSG00000046101	Mcmdc2	0.507117	0.000242393	0.00285238
ENSMUSG00000028249	Sdcbp	0.507015	2.14864e-08	1.46599e-06
ENSMUSG00000085396	Firre	0.506739	3.23504e-05	0.000620691
ENSMUSG00000028175	Depdc1a	0.506442	0.00682098	0.0360653
ENSMUSG00000038725	Pkhd1l1	0.506214	0.000165846	0.00213578
ENSMUSG00000097416	Gm26670	0.505978	0.0221853	0.0858458
ENSMUSG00000095392	NA	0.50572	0.0218872	0.0850275
ENSMUSG00000042389	Tsen2	0.50537	0.00742422	0.0386401
ENSMUSG00000054519	Zfp867	0.505033	1.03237e-05	0.000251739
ENSMUSG00000111532	NA	0.504852	0.018839	0.076247
ENSMUSG00000074238	Ap1ar	0.504385	0.0174113	0.0721414
ENSMUSG00000102595	NA	0.504247	0.00129059	0.0104326
ENSMUSG00000020547	Bzw2	0.504095	0.00061806	0.00594544
ENSMUSG00000028195	Cyr61	0.503943	0.00922522	0.0454893
ENSMUSG00000047767	Atg16l2	0.503555	0.00488204	0.0282331
ENSMUSG00000027424	Mgme1	0.503268	0.0015813	0.0121769
ENSMUSG00000055546	Timd4	0.50287	0.024227	0.0913144
ENSMUSG00000069793	Slfn9	0.502061	0.025546	0.0947911
ENSMUSG00000103312	NA	0.501787	0.0137243	0.0608409
ENSMUSG00000029673	Auts2	0.501478	0.000318572	0.00354437
ENSMUSG00000015224	Cyp2j9	0.501264	0.0227056	0.0872203
ENSMUSG00000057614	Gnai1	0.501248	6.52575e-05	0.00106971
ENSMUSG00000051940	5031410I06Rik	0.50097	0.0157722	0.0668698
ENSMUSG00000060336	Zfp937	0.500721	0.020086	0.0799134
ENSMUSG00000045201	Lrrc3b	0.500425	0.0207915	0.0819294
ENSMUSG00000110369	NA	0.499347	0.0212167	0.0831756
ENSMUSG00000035183	Slc24a5	0.499327	0.00162502	0.0124541
ENSMUSG00000035929	H2-Q4	0.498888	0.0230258	0.0880329
ENSMUSG00000104324	NA	0.498755	0.0164773	0.0690631
ENSMUSG00000086013	Gm15706	0.498717	0.0132615	0.0593945
ENSMUSG00000038718	Pbx3	0.498142	3.53392e-06	0.000108358
ENSMUSG00000041124	Msantd4	0.497993	1.29213e-06	4.79717e-05
ENSMUSG00000027829	Ccnl1	0.497681	3.74064e-08	2.33563e-06
ENSMUSG00000031079	Zfp300	0.497279	0.00814999	0.0414438
ENSMUSG00000061897	NA	0.497239	0.014944	0.0645593
ENSMUSG00000026039	Sgo2a	0.496703	3.59638e-05	0.00067062
ENSMUSG00000096374	Gm6664	0.496632	0.00279811	0.0185832
ENSMUSG00000097755	NA	0.49643	0.00853313	0.0427694
ENSMUSG00000086240	NA	0.496421	0.0233814	0.0889373
ENSMUSG00000026063	Pih1d3	0.496051	0.000380926	0.00410511
ENSMUSG00000052137	Rbm12b2	0.495686	0.000323594	0.00358968
13_qA5_156_1	NA	0.495652	5.16327e-05	0.000893276
ENSMUSG00000029422	Rsrc2	0.495113	1.47062e-07	7.8098e-06
ENSMUSG00000101556	NA	0.494263	0.0161831	0.0681349
ENSMUSG00000036452	Arhgap26	0.494162	3.11736e-05	0.000604724
ENSMUSG00000028351	Brinp1	0.494134	0.00924511	0.0455295
ENSMUSG00000044033	Ccdc141	0.494071	0.000119159	0.00166798
ENSMUSG00000024529	Lox	0.493764	0.00296216	0.019412
ENSMUSG00000097277	2900076A07Rik	0.49369	0.00640341	0.0345215
ENSMUSG00000103124	NA	0.493634	0.00166318	0.0126496
ENSMUSG00000083670	NA	0.493434	0.0226962	0.0872004
ENSMUSG00000028252	Ccnc	0.493381	1.23113e-05	0.00028866
ENSMUSG00000109858	NA	0.492496	0.00961557	0.0467695
ENSMUSG00000026043	Col3a1	0.492462	0.000181888	0.00229083
ENSMUSG00000104116	NA	0.492337	0.00248916	0.0170566
ENSMUSG00000107134	NA	0.491761	0.0181189	0.0741932
ENSMUSG00000099825	1810012K16Rik	0.491528	0.0120984	0.0555505
ENSMUSG00000065999	Zfp985	0.491271	0.0239609	0.0905234
ENSMUSG00000038816	Ctnnal1	0.491157	1.58559e-06	5.61744e-05
ENSMUSG00000022432	Smc1b	0.491031	1.21348e-07	6.59732e-06
ENSMUSG00000095280	NA	0.490877	0.00224168	0.0157591
ENSMUSG00000036298	Slc2a13	0.490835	0.00473785	0.0275862
ENSMUSG00000110444	Gm10033	0.490726	0.000833793	0.00748597
ENSMUSG00000032948	Lipi	0.4899	0.0168977	0.0704384
ENSMUSG00000021796	Bmpr1a	0.489823	1.56091e-06	5.55484e-05
ENSMUSG00000041649	Klf8	0.489436	0.00021928	0.00263763
ENSMUSG00000019831	Wasf1	0.489428	0.000416551	0.00439818
ENSMUSG00000037784	Dzip1l	0.489266	0.00880794	0.04388
ENSMUSG00000039661	Dusp26	0.489121	0.0150926	0.064942
ENSMUSG00000022672	Prkdc	0.488974	3.4354e-07	1.59789e-05
ENSMUSG00000033285	Wdr3	0.488852	3.2165e-05	0.000618245
ENSMUSG00000079642	NA	0.488544	0.00475879	0.027659
ENSMUSG00000031919	Tmed6	0.487729	8.4113e-05	0.00128859
ENSMUSG00000072653	Zfp783	0.487716	0.000712278	0.0066135
ENSMUSG00000051335	Gfod1	0.487684	0.00397559	0.0242645
ENSMUSG00000085631	9630028H03Rik	0.487604	0.0185147	0.0753346
ENSMUSG00000031241	Tbx22	0.487586	0.000315614	0.00351809
ENSMUSG00000023092	Fhl1	0.487478	0.000100301	0.00146367
ENSMUSG00000002617	Zfp40	0.487414	0.0046556	0.0272215
ENSMUSG00000021365	Nedd9	0.487246	3.74907e-05	0.0006922
ENSMUSG00000022993	4930415O20Rik	0.487218	0.00205116	0.0147159
ENSMUSG00000067780	Pi15	0.486764	0.0252728	0.0941505
ENSMUSG00000048186	Bend7	0.4864	0.00804213	0.041027
ENSMUSG00000031516	Dctn6	0.486393	3.79391e-06	0.000114624
ENSMUSG00000033590	Myo5c	0.486316	0.00432156	0.0258253
ENSMUSG00000087125	A230108P19Rik	0.486156	0.000418745	0.00441342
ENSMUSG00000110207	NA	0.486022	0.0102795	0.049236
ENSMUSG00000021028	Mbip	0.48599	3.04176e-05	0.000595208
ENSMUSG00000044309	Apol7c	0.485964	0.00982176	0.0475511
ENSMUSG00000061544	Zfp229	0.485824	0.000414866	0.00438868
ENSMUSG00000110419	NA	0.485764	0.00183819	0.0135561
ENSMUSG00000026784	Pdss1	0.485235	0.000716014	0.00663077
ENSMUSG00000027359	Slc27a2	0.485125	0.0151894	0.0651363
ENSMUSG00000071613	Gm10340	0.485065	0.0237609	0.0899655
ENSMUSG00000025001	Hells	0.484986	2.19465e-06	7.40109e-05
ENSMUSG00000053799	Exoc6	0.484618	2.60052e-05	0.000528829
ENSMUSG00000041685	Fcho2	0.484386	6.50386e-05	0.00106697
ENSMUSG00000021556	Golm1	0.484229	0.000242933	0.00285547
ENSMUSG00000110546	NA	0.484151	0.0174721	0.0723496
ENSMUSG00000035189	Ano4	0.484137	0.00277605	0.0184697
ENSMUSG00000090594	NA	0.483755	0.0213561	0.0835152
ENSMUSG00000110094	NA	0.483665	0.0255946	0.0949032
ENSMUSG00000064354	COX2	0.483607	4.78732e-05	0.000843101
ENSMUSG00000026946	Nmi	0.483583	0.015114	0.065002
ENSMUSG00000072407	NA	0.483087	0.027037	0.0990045
ENSMUSG00000041935	AW549877	0.482991	3.81235e-06	0.000114844
ENSMUSG00000025878	Uimc1	0.482845	9.92362e-07	3.84665e-05
ENSMUSG00000032570	Atp2c1	0.482697	2.55496e-06	8.30362e-05
ENSMUSG00000040464	Gtpbp10	0.482237	9.04268e-06	0.000228339
ENSMUSG00000042680	Garem1	0.482014	5.15292e-06	0.0001465
ENSMUSG00000091049	Gm1979	0.48188	0.0218852	0.0850275
ENSMUSG00000014075	Tctex1d2	0.481704	0.000825268	0.00742237
ENSMUSG00000021377	Dek	0.481658	4.32567e-05	0.000773521
ENSMUSG00000062933	NA	0.481613	3.13057e-05	0.000604724
ENSMUSG00000097913	NA	0.481524	0.0134028	0.0598407
ENSMUSG00000026078	Pdcl3	0.481007	0.00253004	0.0172678
ENSMUSG00000101795	NA	0.480632	0.00722553	0.0378196
ENSMUSG00000031438	Rnf128	0.48051	0.00117702	0.00969327
ENSMUSG00000027346	Gpcpd1	0.47998	1.99399e-07	1.0021e-05
ENSMUSG00000109936	NA	0.479673	4.51294e-05	0.00080163
ENSMUSG00000031397	Tktl1	0.479596	0.000119509	0.00167061
ENSMUSG00000020648	Dus4l	0.479369	0.00304602	0.0197742
ENSMUSG00000016018	Skiv2l2	0.479334	2.52492e-08	1.66618e-06
ENSMUSG00000031309	Rps6ka3	0.479325	5.44732e-06	0.000152918
ENSMUSG00000037416	Dmxl1	0.479246	4.22038e-06	0.000124408
ENSMUSG00000028284	Map3k7	0.479207	7.12977e-05	0.00114561
ENSMUSG00000024098	Twsg1	0.47907	2.26702e-05	0.000471838
ENSMUSG00000038059	Smim3	0.478517	0.0126092	0.057207
ENSMUSG00000097804	NA	0.478357	0.023502	0.0892807
ENSMUSG00000052572	Dlg2	0.478256	5.77717e-05	0.000972537
ENSMUSG00000110343	NA	0.478096	0.0128949	0.0582035
ENSMUSG00000097005	NA	0.478014	0.0205115	0.0810897
ENSMUSG00000083101	NA	0.477794	0.0136139	0.0604425
ENSMUSG00000040760	Appl1	0.47753	1.17442e-07	6.45304e-06
ENSMUSG00000025995	Wdr75	0.47731	2.00599e-07	1.00568e-05
ENSMUSG00000044951	Mylk4	0.477214	0.0158708	0.0672087
ENSMUSG00000021815	Mss51	0.47708	0.00131773	0.010602
ENSMUSG00000048758	Rpl29	0.476966	0.000528463	0.00527086
ENSMUSG00000030731	Syt3	0.476909	0.00662608	0.0353363
ENSMUSG00000046282	Adam20	0.476848	0.00228204	0.0159828
ENSMUSG00000055917	Zfp277	0.476787	1.61718e-05	0.000358212
ENSMUSG00000103922	NA	0.476662	0.0135235	0.0602436
ENSMUSG00000066613	Zfp932	0.476526	0.00375251	0.0231846
ENSMUSG00000036305	NA	0.476446	0.0106113	0.0503674
ENSMUSG00000034560	Washc4	0.476307	1.42777e-05	0.000324357
ENSMUSG00000056018	Ccdc7b	0.47626	0.00129904	0.0104885
ENSMUSG00000074578	NA	0.476174	0.00341719	0.0216029
ENSMUSG00000079702	Ssxb6	0.476041	0.0187251	0.0759206
ENSMUSG00000037475	Thoc2	0.475905	4.27113e-05	0.000766609
ENSMUSG00000021413	Prpf4b	0.475477	3.13452e-06	9.83055e-05
8_qA4_332_2	NA	0.475472	0.00542908	0.0305371
ENSMUSG00000035284	Vps13c	0.475427	8.79068e-07	3.4819e-05
ENSMUSG00000091277	NA	0.475238	0.0128666	0.0581015
ENSMUSG00000098438	NA	0.474567	0.018239	0.0744926
ENSMUSG00000097310	NA	0.474277	0.0163775	0.0687824
ENSMUSG00000028149	Rap1gds1	0.474265	3.76824e-06	0.000114015
ENSMUSG00000086332	NA	0.474251	0.00383117	0.0235333
ENSMUSG00000028109	Hormad1	0.474085	6.62905e-06	0.000179688
ENSMUSG00000057133	Chd6	0.474035	4.4012e-07	1.96292e-05
ENSMUSG00000073457	Smok2b	0.473867	0.0258888	0.0957012
ENSMUSG00000055523	Gucy2g	0.47366	0.0128852	0.0581724
ENSMUSG00000067835	NA	0.473659	0.00601988	0.0329017
ENSMUSG00000036810	Cnep1r1	0.473428	0.00019796	0.00243085
ENSMUSG00000031878	Nae1	0.473354	1.11823e-06	4.25901e-05
ENSMUSG00000000223	Drp2	0.472715	0.000557329	0.00549462
ENSMUSG00000030259	Rassf8	0.472453	0.000576722	0.00564262
ENSMUSG00000030219	Erp27	0.472336	0.0203351	0.0806552
ENSMUSG00000030706	Mrpl48	0.472278	1.44614e-07	7.7196e-06
ENSMUSG00000105816	D030025E07Rik	0.471783	0.0228707	0.0876258
ENSMUSG00000072915	LOC108167848	0.471775	0.00316123	0.0203617
ENSMUSG00000038515	Grtp1	0.470807	2.65523e-06	8.60235e-05
ENSMUSG00000058252	Tcp11x2	0.470747	0.0052569	0.0298316
ENSMUSG00000024878	Cbwd1	0.470588	2.04793e-06	6.96331e-05
ENSMUSG00000052676	Zmat1	0.470474	0.000171117	0.00219134
ENSMUSG00000022337	Emc2	0.470449	3.31257e-07	1.5548e-05
ENSMUSG00000022978	Mis18a	0.47034	0.00010472	0.00150787
ENSMUSG00000041476	Smpx	0.470293	0.00201124	0.0144952
ENSMUSG00000049658	Bdp1	0.470292	1.59176e-06	5.62578e-05
ENSMUSG00000043289	Mei4	0.470148	0.000843939	0.0075606
ENSMUSG00000071679	Rtl4	0.469785	0.00240318	0.0165999
ENSMUSG00000032253	Phip	0.469556	7.4127e-06	0.000197337
ENSMUSG00000031342	Gpm6b	0.469546	7.3839e-05	0.00117035
ENSMUSG00000106095	NA	0.469546	0.0246374	0.0924657
ENSMUSG00000021929	Kpna3	0.469483	3.6801e-06	0.000111677
ENSMUSG00000025991	Cps1	0.469445	0.0185064	0.0753159
ENSMUSG00000086454	Platr14	0.46911	0.00667436	0.0355454
ENSMUSG00000100837	1700063D05Rik	0.468537	0.0210854	0.082755
ENSMUSG00000021400	Wrnip1	0.468492	0.000625507	0.00600306
ENSMUSG00000026979	Psd4	0.468239	0.0200359	0.0797448
ENSMUSG00000027306	Nusap1	0.468231	1.11564e-05	0.000268236
ENSMUSG00000027099	Mtx2	0.468083	1.36241e-05	0.000311226
ENSMUSG00000061778	Mospd2	0.467463	7.40757e-05	0.0011723
ENSMUSG00000110783	NA	0.467068	0.00870617	0.0434886
ENSMUSG00000074182	Znhit6	0.466361	3.09915e-05	0.000603002
ENSMUSG00000109975	NA	0.465806	0.00764197	0.0394825
ENSMUSG00000022378	Fam49b	0.465667	5.64878e-06	0.00015744
ENSMUSG00000067220	Cnga1	0.465412	0.0245651	0.092248
ENSMUSG00000081603	NA	0.46536	5.65992e-05	0.000955923
ENSMUSG00000024811	Tnks2	0.465266	1.07416e-06	4.14479e-05
ENSMUSG00000086938	4930481A15Rik	0.464855	0.0253966	0.0944069
ENSMUSG00000096620	Gm5169	0.464789	0.0157647	0.0668523
ENSMUSG00000048495	Tyw5	0.464569	0.000291234	0.00330142
ENSMUSG00000063714	NA	0.464515	0.0235485	0.0893497
ENSMUSG00000071172	Srsf3	0.464287	1.78378e-08	1.24592e-06
ENSMUSG00000028549	Itgb3bp	0.464247	6.6217e-05	0.00108029
ENSMUSG00000001630	Stk38l	0.464231	0.000186253	0.00232731
ENSMUSG00000072889	Nfxl1	0.463976	5.22536e-06	0.000148304
pi_1700006A11Rik_2	NA	0.463966	0.00297006	0.0194303
ENSMUSG00000041360	Pum3	0.462498	3.13742e-05	0.000604738
ENSMUSG00000110691	NA	0.462474	0.00592519	0.0324703
ENSMUSG00000042498	D330045A20Rik	0.462266	0.00482331	0.0279719
ENSMUSG00000041771	Slc24a4	0.461526	0.0131299	0.0590314
ENSMUSG00000035459	Stab2	0.461391	0.00219119	0.0154781
ENSMUSG00000020072	Pbld2	0.460541	0.00347304	0.0218777
ENSMUSG00000069743	Zfp820	0.46028	0.00796673	0.0407485
ENSMUSG00000031584	Gsr	0.460206	9.42161e-06	0.000234743
ENSMUSG00000027896	Slc16a4	0.460193	0.00141824	0.0112137
ENSMUSG00000023341	Mx2	0.459959	0.019299	0.0775915
ENSMUSG00000105961	NA	0.459756	0.0242088	0.0912952
ENSMUSG00000082071	Pramel	0.459545	0.0125643	0.0570866
ENSMUSG00000035620	Ric8b	0.459452	0.000270793	0.00311896
ENSMUSG00000009628	Tex15	0.459388	1.34896e-05	0.000308838
ENSMUSG00000027694	NA	0.459111	0.0117307	0.0541834
ENSMUSG00000028197	Col24a1	0.459093	0.0261108	0.0964008
ENSMUSG00000028676	Srsf10	0.458842	1.26261e-05	0.000294299
ENSMUSG00000052446	Zfp961	0.458814	0.000278147	0.00318225
ENSMUSG00000056153	Socs6	0.458768	7.22954e-05	0.00115346
ENSMUSG00000096902	LOC108168524	0.458543	0.0266084	0.0977825
ENSMUSG00000023919	Cenpq	0.458396	0.000121716	0.00169
ENSMUSG00000029414	Kntc1	0.458279	7.64237e-05	0.00119843
ENSMUSG00000039307	Hexdc	0.458217	0.011482	0.0533161
ENSMUSG00000070342	NA	0.458175	0.0135857	0.0603696
ENSMUSG00000084910	NA	0.45811	0.0204218	0.0808591
ENSMUSG00000038291	Snx25	0.458089	4.12664e-07	1.8606e-05
ENSMUSG00000042712	Tceal9	0.458009	0.000165269	0.00213139
ENSMUSG00000025283	Sat1	0.457866	0.00198425	0.014371
ENSMUSG00000038344	Txlng	0.457841	0.000137552	0.00185251
ENSMUSG00000028378	Ptgr1	0.457592	5.36321e-05	0.000915961
ENSMUSG00000030619	Eed	0.457553	6.5032e-06	0.000177481
ENSMUSG00000039242	B3galnt2	0.457496	4.95862e-06	0.000142103
ENSMUSG00000002797	Ggct	0.457478	7.3533e-05	0.00116729
ENSMUSG00000052962	Mrpl35	0.457259	4.88956e-05	0.000854533
ENSMUSG00000030157	Clec2d	0.457065	0.00449625	0.0265535
ENSMUSG00000042489	Clspn	0.456978	0.000712518	0.0066135
ENSMUSG00000031954	Cfdp1	0.456971	4.12285e-06	0.000122056
ENSMUSG00000020464	Pnpt1	0.456823	0.000696024	0.00650116
ENSMUSG00000014932	Yes1	0.456793	3.82421e-06	0.000115033
ENSMUSG00000086204	NA	0.45666	0.013595	0.0603979
ENSMUSG00000038975	Rabggtb	0.45664	0.00050251	0.00506657
ENSMUSG00000083757	NA	0.456388	0.000277766	0.00318142
ENSMUSG00000032228	Tcf12	0.456152	5.67051e-06	0.000157484
ENSMUSG00000002688	Prkd1	0.455988	0.000553957	0.00546661
ENSMUSG00000002881	Nab1	0.455764	0.000239651	0.00283305
ENSMUSG00000079606	Gm595	0.455582	0.00160334	0.0123134
ENSMUSG00000025525	Apool	0.455476	0.00150995	0.0117716
ENSMUSG00000035868	Zfp983	0.455472	0.0197429	0.0788835
ENSMUSG00000019979	Apaf1	0.455449	0.000159481	0.0020741
ENSMUSG00000029780	Nt5c3	0.455429	0.000227561	0.00272099
ENSMUSG00000021431	Snrnp48	0.454962	0.000132279	0.00179789
ENSMUSG00000030660	Pik3c2a	0.454951	1.38406e-06	5.05854e-05
ENSMUSG00000025255	Zfhx4	0.454643	0.000235109	0.00279378
ENSMUSG00000038651	Sycp2l	0.454452	0.0226198	0.0870367
ENSMUSG00000020290	Xpo1	0.454393	9.92818e-06	0.000243826
ENSMUSG00000025240	Sacm1l	0.453968	1.24763e-05	0.000291798
ENSMUSG00000033054	Npat	0.453951	5.6877e-06	0.000157732
ENSMUSG00000085385	NA	0.453942	0.00608443	0.0331929
ENSMUSG00000085427	6430710C18Rik	0.453762	0.0100111	0.0482749
ENSMUSG00000003228	Grk5	0.453625	0.00244142	0.0168021
ENSMUSG00000026709	Dars2	0.45362	0.000313186	0.00349767
ENSMUSG00000026222	Sp100	0.453555	0.0262936	0.0968849
ENSMUSG00000037999	Arap2	0.453047	1.09621e-06	4.21286e-05
ENSMUSG00000097199	NA	0.452763	0.0161433	0.0680386
ENSMUSG00000027676	Ccdc39	0.452069	8.89218e-06	0.000225645
ENSMUSG00000018846	Pank3	0.451842	7.77615e-06	0.000204263
ENSMUSG00000022205	Sub1	0.451778	3.4306e-06	0.00010582
ENSMUSG00000042460	C1galt1	0.45136	1.05267e-05	0.000255146
ENSMUSG00000027353	Mcm8	0.450764	1.53192e-05	0.000343473
ENSMUSG00000054640	Slc8a1	0.450627	0.000126033	0.00173218
ENSMUSG00000035954	Dock4	0.45041	4.05951e-05	0.000736971
ENSMUSG00000036273	Lrrk2	0.450298	2.88192e-05	0.000572633
ENSMUSG00000074733	Zfp950	0.450284	0.000129702	0.00177576
ENSMUSG00000091378	NA	0.450263	0.00262517	0.0177301
ENSMUSG00000042410	Agps	0.450245	2.35304e-07	1.16549e-05
ENSMUSG00000005107	Slc2a9	0.450166	0.0166017	0.0694714
ENSMUSG00000031109	Enox2	0.449832	0.000802019	0.00724524
ENSMUSG00000032252	Glce	0.449827	1.88203e-06	6.48482e-05
ENSMUSG00000059897	Zfp930	0.449781	0.00323135	0.0207227
ENSMUSG00000030304	Ergic2	0.449624	7.82969e-05	0.00122313
ENSMUSG00000045330	4933402E13Rik	0.449399	2.65211e-05	0.000535752
ENSMUSG00000019883	Echdc1	0.449378	0.000142322	0.00189808
ENSMUSG00000085589	A430078I02Rik	0.449334	0.0166673	0.0696187
ENSMUSG00000049476	NA	0.4491	0.002148	0.0152566
ENSMUSG00000038206	Fbxo8	0.449085	3.61469e-05	0.000672208
ENSMUSG00000019897	Ccdc59	0.448866	0.000172017	0.00219877
ENSMUSG00000027427	Polr3f	0.448493	3.86616e-05	0.000706226
ENSMUSG00000062542	Syt9	0.448135	0.000371669	0.00401796
ENSMUSG00000031255	Sytl4	0.448127	0.000145258	0.00192975
ENSMUSG00000022462	Slc38a2	0.447818	1.80544e-05	0.000392003
ENSMUSG00000008475	Arpc5	0.447473	6.30531e-06	0.000172767
ENSMUSG00000020462	Cfap36	0.447261	1.18048e-05	0.000279263
ENSMUSG00000026761	Orc4	0.447247	2.73743e-05	0.000547619
ENSMUSG00000014504	Srp19	0.446925	0.00207322	0.0148535
ENSMUSG00000020160	Meis1	0.446683	0.000908686	0.00795389
ENSMUSG00000072944	Nup62cl	0.446665	8.33743e-06	0.000215366
ENSMUSG00000056737	Capg	0.446477	0.012366	0.0563849
ENSMUSG00000080792	NA	0.446364	0.0272351	0.0995413
ENSMUSG00000057858	Fam204a	0.446191	9.43504e-05	0.00139863
ENSMUSG00000105254	NA	0.446097	6.50384e-05	0.00106697
ENSMUSG00000026029	Casp8	0.445932	0.00406358	0.0246981
ENSMUSG00000063063	Ctnna2	0.445628	0.000519126	0.00519278
ENSMUSG00000067336	Bmpr2	0.44557	1.31116e-05	0.00030186
ENSMUSG00000046449	Nexmif	0.445377	9.4124e-05	0.00139728
ENSMUSG00000044447	Dock5	0.445326	0.000396194	0.00423422
ENSMUSG00000064367	ND5	0.445301	1.18943e-05	0.000280735
ENSMUSG00000024259	Slc25a46	0.445255	0.00012767	0.00175143
ENSMUSG00000021704	Mtx3	0.445168	0.000187813	0.00233971
ENSMUSG00000040370	Etfrf1	0.44499	0.00125934	0.0102362
ENSMUSG00000032449	Slc25a36	0.444499	9.00407e-08	5.08298e-06
ENSMUSG00000047996	Prrg1	0.444157	0.00201853	0.0145375
ENSMUSG00000068600	Gml2	0.443861	0.000144979	0.00192728
ENSMUSG00000024027	Glp1r	0.443783	0.0188834	0.0763526
ENSMUSG00000090626	Tex9	0.443579	1.95426e-06	6.67788e-05
ENSMUSG00000100798	Gm19589	0.443386	0.0185675	0.0754305
ENSMUSG00000027442	Cst8	0.442743	0.0106795	0.0505656
ENSMUSG00000033031	C330027C09Rik	0.441577	8.97598e-05	0.00135
ENSMUSG00000027207	Galk2	0.441534	0.000673093	0.00635613
ENSMUSG00000058355	Abce1	0.441186	4.79946e-07	2.12673e-05
ENSMUSG00000020644	Id2	0.441028	0.0023602	0.016391
ENSMUSG00000020115	Tbk1	0.440692	2.2041e-05	0.000460604
ENSMUSG00000053965	Pde5a	0.440594	0.000524972	0.00524575
ENSMUSG00000052584	Serp2	0.440227	0.000717159	0.00663839
ENSMUSG00000070327	Rnf213	0.440099	6.43522e-05	0.00106115
ENSMUSG00000044457	Stk-ps2	0.4399	0.00108125	0.00911717
ENSMUSG00000101818	Gm28269	0.439606	0.00371693	0.0230253
ENSMUSG00000026889	Rbm18	0.439566	9.00973e-05	0.00135352
ENSMUSG00000033882	Rbm46	0.439227	4.99367e-06	0.000142711
ENSMUSG00000110830	NA	0.438621	0.0024917	0.0170683
ENSMUSG00000037260	Hgsnat	0.438538	2.97176e-05	0.000584552
pi_Klhl11_1	NA	0.438008	4.03051e-07	1.82886e-05
ENSMUSG00000028173	Wls	0.437785	0.000497288	0.00503156
ENSMUSG00000071528	Usmg5	0.437667	3.07641e-05	0.000599711
ENSMUSG00000079584	Gm364	0.437437	3.45707e-05	0.000648752
ENSMUSG00000031246	Sh3bgrl	0.437374	0.00386676	0.0237127
ENSMUSG00000082998	NA	0.437053	0.0194681	0.0781189
ENSMUSG00000100282	1700041C23Rik	0.436972	0.000747571	0.00685828
ENSMUSG00000038147	Cd84	0.436815	0.0171135	0.0711681
ENSMUSG00000027365	Trpm7	0.436783	7.94475e-06	0.000207743
ENSMUSG00000087128	NA	0.436577	0.0228223	0.0875216
ENSMUSG00000029202	Pds5a	0.436381	9.19036e-06	0.000230892
ENSMUSG00000061758	Akr1b10	0.436374	0.0075664	0.0391685
ENSMUSG00000027016	Zfp385b	0.436246	0.00120624	0.0098924
ENSMUSG00000079317	Trappc2	0.436118	0.0105034	0.0499837
ENSMUSG00000024642	Tle4	0.436056	1.60795e-05	0.000356639
ENSMUSG00000090641	Zfp712	0.436046	0.000552714	0.00545696
ENSMUSG00000022533	Atp13a3	0.435944	8.85301e-07	3.49456e-05
ENSMUSG00000071180	Smim15	0.435819	0.00125891	0.0102362
ENSMUSG00000068457	Uty	0.435618	5.30836e-05	0.000909972
ENSMUSG00000025323	Sp4	0.435524	0.000237938	0.00282089
ENSMUSG00000031552	Adam18	0.435329	2.50514e-06	8.18042e-05
ENSMUSG00000028936	Rpl22	0.43478	1.1509e-05	0.000272892
ENSMUSG00000104861	3110039M20Rik	0.434687	0.0237918	0.0900331
ENSMUSG00000016239	Lonrf3	0.434454	1.68828e-05	0.000371957
ENSMUSG00000031554	Adam5	0.434446	5.95973e-05	0.000998111
ENSMUSG00000045106	Ccdc73	0.434366	0.00109775	0.00923985
ENSMUSG00000021432	Slc35b3	0.434358	7.44701e-05	0.00117673
ENSMUSG00000079435	Rpl36a	0.434333	0.0056598	0.0314679
ENSMUSG00000020674	Pxdn	0.434259	0.000957524	0.00826206
ENSMUSG00000029217	Tec	0.433885	0.014549	0.0634727
ENSMUSG00000021416	Eci3	0.433756	0.019808	0.079074
ENSMUSG00000039701	Usp53	0.43374	9.89326e-05	0.00144986
ENSMUSG00000021621	Zcchc9	0.433548	0.00761158	0.0393567
ENSMUSG00000097375	NA	0.433533	0.000198784	0.00243813
ENSMUSG00000074149	Gm10634	0.433304	0.00134381	0.0107611
ENSMUSG00000032409	Atr	0.433281	0.00024982	0.00292806
ENSMUSG00000063694	Cycs	0.433186	8.17574e-05	0.00126188
ENSMUSG00000014554	Dguok	0.43311	0.000666386	0.00630436
ENSMUSG00000070529	Wfdc10	0.432948	0.00363825	0.0226621
ENSMUSG00000025665	Rps6ka6	0.432883	0.000311373	0.00348269
ENSMUSG00000025090	Ccdc172	0.432422	2.62364e-05	0.000532613
ENSMUSG00000028456	Unc13b	0.432381	3.88225e-06	0.00011627
ENSMUSG00000032420	Nt5e	0.431875	9.15669e-05	0.00136918
ENSMUSG00000026042	Col5a2	0.431807	0.00207706	0.0148758
ENSMUSG00000024795	Kif20b	0.431687	4.00061e-05	0.00072756
ENSMUSG00000042386	Tex13b	0.431589	0.000149209	0.00196702
ENSMUSG00000097113	Gm19705	0.43157	0.0218082	0.0848325
ENSMUSG00000098188	Sowahc	0.43106	8.84141e-05	0.00133463
ENSMUSG00000041020	Map7d2	0.431012	0.00425313	0.0255349
ENSMUSG00000033352	Map2k4	0.430922	9.19981e-06	0.000230892
ENSMUSG00000028341	Nr4a3	0.430906	0.0225314	0.0867939
ENSMUSG00000026111	Unc50	0.430902	8.31543e-06	0.000215251
ENSMUSG00000034252	Senp6	0.430858	3.18703e-07	1.50963e-05
ENSMUSG00000022987	Zfp641	0.430839	0.0132531	0.0593782
ENSMUSG00000024378	Stard4	0.430648	0.000991166	0.00849542
ENSMUSG00000070336	Fbxo47	0.43059	0.000506865	0.00509069
ENSMUSG00000032314	Etfa	0.430572	2.10814e-05	0.000445063
ENSMUSG00000046603	Tcaim	0.43056	0.000479305	0.00489885
ENSMUSG00000070883	Ccdc173	0.430551	0.000132171	0.00179789
ENSMUSG00000044149	Nkrf	0.430244	0.00676659	0.0358605
ENSMUSG00000023132	Gzma	0.430202	0.00969149	0.047042
ENSMUSG00000063975	Slco1a5	0.43005	0.0229545	0.0878315
ENSMUSG00000036291	Ap5m1	0.429989	0.00100952	0.00863118
ENSMUSG00000028475	Spaar	0.429925	0.00698819	0.0367795
ENSMUSG00000028028	Alpk1	0.429925	0.00225	0.0158068
ENSMUSG00000053964	Lgals4	0.429841	0.0270778	0.0991186
ENSMUSG00000031370	Zrsr2	0.429683	0.00947499	0.0462668
ENSMUSG00000104275	NA	0.429629	0.015383	0.0656925
ENSMUSG00000029213	Commd8	0.429517	0.000493734	0.00500779
ENSMUSG00000024754	Tmem2	0.429108	0.00495278	0.0285384
ENSMUSG00000040253	Gbp7	0.428882	0.0152985	0.0654538
ENSMUSG00000046341	NA	0.428805	0.00587698	0.0322748
ENSMUSG00000020273	Papolg	0.428784	1.82446e-05	0.0003953
ENSMUSG00000022383	Ppara	0.428673	0.00518949	0.0295549
ENSMUSG00000055240	Zfp101	0.428634	0.00458996	0.0268988
ENSMUSG00000025199	Chuk	0.42858	6.89611e-05	0.00111374
ENSMUSG00000087373	NA	0.42851	0.00757773	0.0392112
ENSMUSG00000022300	Dcaf13	0.428508	3.84046e-05	0.000704028
ENSMUSG00000021824	Ap3m1	0.4282	3.60098e-05	0.00067087
ENSMUSG00000027360	Hdc	0.428145	0.00191176	0.0139836
ENSMUSG00000062949	Atp11c	0.42789	1.33694e-05	0.000307108
ENSMUSG00000000440	Pparg	0.427824	0.00154206	0.0119586
ENSMUSG00000019785	Clvs2	0.427783	0.022735	0.0873006
ENSMUSG00000039167	Adgrl4	0.42736	0.0268916	0.0985771
ENSMUSG00000035476	Tab3	0.427278	1.48617e-05	0.000335039
ENSMUSG00000031012	Cask	0.42701	3.9979e-05	0.00072756
ENSMUSG00000095123	NA	0.426904	0.0216196	0.0843288
ENSMUSG00000035024	Ncapd3	0.426861	2.24986e-05	0.00046874
ENSMUSG00000040785	Ttc3	0.426699	7.67449e-05	0.0012013
ENSMUSG00000063804	Lin28b	0.426611	0.000468621	0.00482158
ENSMUSG00000034109	Golim4	0.426493	0.00551078	0.0308895
ENSMUSG00000037608	Bclaf1	0.426277	1.17986e-06	4.45258e-05
ENSMUSG00000037852	Cpe	0.425955	1.711e-05	0.000375855
ENSMUSG00000022016	Akap11	0.42591	9.95778e-05	0.00145621
ENSMUSG00000020463	Ppp4r3b	0.425758	0.000100081	0.00146153
ENSMUSG00000036782	Klhl13	0.425182	0.0102869	0.049236
ENSMUSG00000022299	Slc25a32	0.425109	0.0012131	0.00993872
ENSMUSG00000030111	A2m	0.424436	0.0243959	0.0917463
ENSMUSG00000024976	Shoc2	0.424407	3.20051e-06	0.000100223
ENSMUSG00000101234	NA	0.423547	0.0105502	0.050124
ENSMUSG00000093756	NA	0.423507	0.0210796	0.0827482
ENSMUSG00000035367	Rmi1	0.42347	0.000507216	0.00509069
ENSMUSG00000021870	Slmap	0.42316	8.93383e-06	0.000226144
ENSMUSG00000034751	Mast4	0.423065	0.00514175	0.0293619
ENSMUSG00000025094	Slc18a2	0.422951	0.00383534	0.023541
ENSMUSG00000040774	Cept1	0.422877	0.00111756	0.00935692
ENSMUSG00000031349	Nsdhl	0.42283	0.000793061	0.00718483
ENSMUSG00000057561	Eif1a	0.422711	2.88929e-05	0.000573544
ENSMUSG00000022698	Naa50	0.422391	0.000262437	0.0030441
ENSMUSG00000021396	Nxnl2	0.422124	0.023929	0.0904526
ENSMUSG00000096798	Gm6309	0.422041	0.00735276	0.0383421
ENSMUSG00000109966	Gm34623	0.422002	0.0224501	0.0866102
ENSMUSG00000097543	Gm805	0.42194	0.00364739	0.0226957
ENSMUSG00000096265	4930467E23Rik	0.421098	0.0116825	0.0540297
ENSMUSG00000041353	Tmem29	0.420999	0.000208281	0.00253194
ENSMUSG00000020386	Sar1b	0.420939	0.000240259	0.00283691
ENSMUSG00000007850	Hnrnph1	0.420724	0.000170392	0.00218477
ENSMUSG00000036202	Rif1	0.420579	0.000160652	0.00208261
ENSMUSG00000062929	Cfl2	0.420542	4.10669e-06	0.000121929
ENSMUSG00000033737	Fndc3c1	0.42054	0.0254399	0.0945338
ENSMUSG00000033669	Zfp7	0.420313	0.0107887	0.0508814
ENSMUSG00000073664	Nbeal1	0.419922	2.93569e-05	0.000579396
ENSMUSG00000054414	Slc30a7	0.419896	0.000151007	0.00197933
ENSMUSG00000060771	Tsga10	0.419838	9.65519e-05	0.00142409
ENSMUSG00000021832	Psmc6	0.4197	1.95074e-05	0.000418262
ENSMUSG00000039789	Zfp597	0.419626	0.0127854	0.0578489
ENSMUSG00000030031	Kbtbd8	0.419619	0.000196534	0.00241766
ENSMUSG00000096995	2810029C07Rik	0.419263	0.000235911	0.0028017
ENSMUSG00000071470	Ccnb1ip1	0.419012	0.00138557	0.0110061
ENSMUSG00000045996	Polr2k	0.418909	0.00130621	0.0105258
ENSMUSG00000036093	Arl5a	0.41874	0.00174364	0.0130409
ENSMUSG00000027274	Mkks	0.418694	0.000844394	0.00756138
ENSMUSG00000031129	Slc9a9	0.418641	0.00373171	0.0230907
ENSMUSG00000111028	NA	0.4185	0.000146403	0.00193646
ENSMUSG00000025272	Tro	0.41821	0.00840863	0.0423825
ENSMUSG00000068798	Rap1a	0.418119	0.000285904	0.00325652
ENSMUSG00000028030	Tbck	0.417945	0.000476171	0.00487892
ENSMUSG00000068270	Shroom4	0.417892	0.0006022	0.00583372
ENSMUSG00000024072	Yipf4	0.417487	6.96933e-06	0.00018674
ENSMUSG00000031112	Stk26	0.417448	0.00570165	0.0316569
ENSMUSG00000025862	Stag2	0.417362	1.05377e-05	0.000255146
ENSMUSG00000002679	Med6	0.417347	0.000141543	0.00189033
ENSMUSG00000020330	Hmmr	0.417303	0.000934046	0.00813441
ENSMUSG00000001998	Ap4e1	0.417204	0.000966362	0.00831741
ENSMUSG00000024539	Ptpn2	0.417157	2.76889e-06	8.88675e-05
ENSMUSG00000035427	Mageb4	0.416999	0.0229138	0.0877418
ENSMUSG00000034973	Dopey1	0.41664	8.65012e-06	0.000221686
ENSMUSG00000041415	Dicer1	0.416609	0.00019775	0.00242972
ENSMUSG00000050702	4930563M21Rik	0.416224	0.00225396	0.0158292
ENSMUSG00000068762	Gstm6	0.416217	0.000405893	0.00431772
ENSMUSG00000053819	Camk2d	0.416195	0.00111636	0.00935063
ENSMUSG00000020061	Mybpc1	0.416081	0.0164709	0.0690505
ENSMUSG00000025213	Kazald1	0.415929	0.021283	0.0833243
ENSMUSG00000019877	Serinc1	0.415829	4.27906e-05	0.000766697
ENSMUSG00000030996	Art1	0.415641	0.0252981	0.0941935
ENSMUSG00000019990	Pde7b	0.415549	0.00350132	0.0220088
ENSMUSG00000020840	Blmh	0.415542	4.07667e-05	0.000739435
ENSMUSG00000021569	Trip13	0.415496	0.000239842	0.00283368
ENSMUSG00000036499	Eea1	0.415475	0.000145861	0.00193278
ENSMUSG00000028842	Ago3	0.415373	8.93032e-06	0.000226144
ENSMUSG00000032796	Lama1	0.415318	4.1187e-06	0.000122056
ENSMUSG00000035258	Abi3bp	0.415305	0.0078226	0.0402258
ENSMUSG00000097035	NA	0.415098	0.0182037	0.0744317
ENSMUSG00000004383	Large1	0.415056	0.000145847	0.00193278
ENSMUSG00000069910	Spdl1	0.414827	0.000499322	0.00504093
ENSMUSG00000025060	Slk	0.414654	8.66709e-06	0.000221845
ENSMUSG00000042129	Rassf4	0.414569	0.00978034	0.0473995
ENSMUSG00000086316	Nbdy	0.414561	0.0107336	0.0507492
ENSMUSG00000035597	Prpf39	0.414447	0.00026621	0.00307815
ENSMUSG00000026104	Stat1	0.414439	0.0011656	0.00963412
ENSMUSG00000051220	Ercc6l	0.414376	0.00269191	0.0180812
ENSMUSG00000038510	Rpf2	0.413987	0.000187723	0.00233971
ENSMUSG00000001627	Ifrd1	0.413942	3.83483e-05	0.000703622
ENSMUSG00000026319	2310035C23Rik	0.413886	9.91305e-06	0.000243745
ENSMUSG00000021327	Zkscan3	0.413769	0.0008703	0.00771624
ENSMUSG00000032547	Ryk	0.413711	0.000820774	0.0073884
ENSMUSG00000034160	Ogt	0.413578	6.99443e-05	0.00112682
ENSMUSG00000066842	Hmcn1	0.413323	0.0138099	0.0610758
ENSMUSG00000039233	Tbce	0.413267	3.33905e-05	0.000634112
ENSMUSG00000027204	Fbn1	0.412822	3.83996e-06	0.000115339
ENSMUSG00000023892	Zfp51	0.412791	4.54171e-05	0.000805353
ENSMUSG00000040152	Thbs1	0.412777	0.00196884	0.0142845
ENSMUSG00000030617	Ccdc83	0.412469	3.11923e-05	0.000604724
ENSMUSG00000021537	Cetn3	0.412466	2.21892e-05	0.0004632
ENSMUSG00000049882	Vcpkmt	0.412139	0.00984604	0.0476239
ENSMUSG00000071266	Zfp946	0.412091	0.00562789	0.0313162
ENSMUSG00000027981	Rnpc3	0.411992	0.000571094	0.00560085
ENSMUSG00000020128	Vps54	0.411976	3.77838e-05	0.000696232
ENSMUSG00000056267	Cep70	0.411747	3.13147e-05	0.000604724
ENSMUSG00000031139	Mcf2	0.411737	0.00399732	0.0243539
ENSMUSG00000037797	Adh4	0.411663	0.00391026	0.0239296
ENSMUSG00000025040	Fundc1	0.41129	0.00468544	0.0273727
ENSMUSG00000104588	NA	0.411177	0.0258765	0.0956951
ENSMUSG00000005102	Eif2ak4	0.411134	5.38211e-05	0.000918032
ENSMUSG00000005883	Spo11	0.411083	0.000103953	0.00150102
ENSMUSG00000028691	Prdx1	0.41049	2.22102e-05	0.0004632
ENSMUSG00000027955	Fam198b	0.410374	0.00322854	0.0207111
ENSMUSG00000025105	Bnc1	0.41023	0.00850808	0.0426646
ENSMUSG00000049184	Purg	0.409676	0.000555601	0.00548021
ENSMUSG00000022974	Paxbp1	0.409671	4.81027e-05	0.000845696
ENSMUSG00000034690	Nlrp4c	0.409471	0.00260885	0.0176537
ENSMUSG00000110285	NA	0.409434	0.0136742	0.0606713
ENSMUSG00000015501	Hivep2	0.409141	0.000876361	0.00775995
ENSMUSG00000043131	Mob1a	0.408442	1.78542e-05	0.00038895
ENSMUSG00000036676	Tmtc3	0.408172	0.000114376	0.0016164
ENSMUSG00000063052	Lrrc40	0.407979	1.30104e-05	0.000300201
ENSMUSG00000059482	2610301B20Rik	0.407648	0.000398423	0.00424923
ENSMUSG00000020063	Sirt1	0.407223	1.51216e-05	0.000339411
ENSMUSG00000015189	Casd1	0.407034	0.000470329	0.00483348
ENSMUSG00000053600	Zfp472	0.406645	0.00138941	0.0110323
ENSMUSG00000028188	Spata1	0.406329	0.000897156	0.00789321
ENSMUSG00000031325	4930519F16Rik	0.406324	0.0133078	0.0595454
ENSMUSG00000049092	Gpr137c	0.406308	0.0027843	0.0185185
ENSMUSG00000031520	Vegfc	0.40562	0.0240485	0.0907709
ENSMUSG00000042595	Fam199x	0.405399	0.00358753	0.0224548
ENSMUSG00000002222	Rmnd5a	0.405059	3.8525e-05	0.000704981
ENSMUSG00000037400	Atp11b	0.404961	4.39688e-05	0.000783039
ENSMUSG00000020717	Pecam1	0.404855	0.0137561	0.0609427
ENSMUSG00000034311	Kif4	0.404695	0.00123214	0.0100587
ENSMUSG00000069825	NA	0.404594	8.67292e-05	0.00131983
ENSMUSG00000030774	Pak1	0.404553	7.53381e-05	0.0011859
ENSMUSG00000044156	Hepacam2	0.404459	0.00692562	0.0365342
ENSMUSG00000037236	Matr3	0.404322	9.54972e-05	0.00141359
ENSMUSG00000040569	Slc26a7	0.404035	0.000220234	0.00264602
ENSMUSG00000026739	Bmi1	0.403856	0.000149193	0.00196702
ENSMUSG00000025531	Chm	0.40369	0.0020355	0.0146303
ENSMUSG00000056531	Ccdc18	0.403526	8.01449e-05	0.00124351
ENSMUSG00000020664	Dld	0.40327	1.54896e-05	0.000346164
ENSMUSG00000061313	Ddhd2	0.403085	0.000397435	0.00424089
ENSMUSG00000035171	1110059E24Rik	0.402803	0.000902227	0.00791771
ENSMUSG00000008976	Gabpa	0.40268	7.51975e-06	0.000199157
ENSMUSG00000014361	Mertk	0.402624	0.00649018	0.0348801
ENSMUSG00000060073	Psma3	0.402491	0.0002182	0.00262771
ENSMUSG00000025747	Tyms	0.402329	0.0178252	0.0732963
ENSMUSG00000004341	Gpx6	0.402248	0.0001658	0.00213578
ENSMUSG00000028675	Pnrc2	0.402245	4.71774e-05	0.000832427
ENSMUSG00000055204	Ankrd17	0.402063	5.36552e-05	0.000915961
ENSMUSG00000029798	Herc6	0.402055	0.00194525	0.0141632
ENSMUSG00000110123	NA	0.402018	0.00306445	0.0198563
ENSMUSG00000101188	NA	0.401985	4.79823e-05	0.0008443
ENSMUSG00000060301	2610008E11Rik	0.401619	0.000485286	0.00494282
ENSMUSG00000040037	Negr1	0.401316	0.00361256	0.0225608
ENSMUSG00000032640	Chsy1	0.401295	0.0249363	0.0932679
ENSMUSG00000017561	Crlf3	0.401197	0.000463592	0.00478813
ENSMUSG00000037572	Wdhd1	0.401161	0.000301571	0.00339371
ENSMUSG00000034083	Ccdc174	0.401095	6.87137e-05	0.00111221
ENSMUSG00000031337	Mtm1	0.401049	0.00194916	0.0141744
ENSMUSG00000002731	Prkra	0.400932	4.70222e-05	0.000830954
ENSMUSG00000029207	Apbb2	0.400669	0.00220268	0.0155399
ENSMUSG00000044730	9930104L06Rik	0.400443	0.0142765	0.0625487
ENSMUSG00000110463	NA	0.400373	0.00523524	0.029725
ENSMUSG00000028180	Zranb2	0.400326	1.2708e-05	0.000295873
ENSMUSG00000024302	Dtna	0.400207	0.00108141	0.00911717
ENSMUSG00000026349	Ccnt2	0.399824	0.000253302	0.00295878
ENSMUSG00000031284	Pak3	0.39945	0.00017749	0.00225195
ENSMUSG00000039270	Megf9	0.399429	4.32842e-05	0.000773521
ENSMUSG00000021112	Mpp5	0.399388	3.66721e-05	0.000680747
ENSMUSG00000027900	Dram2	0.399325	0.00138152	0.0109823
ENSMUSG00000033790	Tubgcp5	0.399046	3.28508e-05	0.000626175
ENSMUSG00000031696	Vps35	0.398911	0.000149055	0.00196702
ENSMUSG00000078435	AU041133	0.39891	0.00372479	0.0230548
ENSMUSG00000091844	NA	0.398792	0.00226782	0.0158994
ENSMUSG00000027834	Serpini1	0.398123	0.00261037	0.0176581
ENSMUSG00000027018	Hat1	0.398024	1.8767e-05	0.000404915
ENSMUSG00000025871	4833439L19Rik	0.397985	2.72783e-05	0.000546759
ENSMUSG00000016477	E2f3	0.397929	0.00113499	0.00944904
ENSMUSG00000005871	Apc	0.397712	1.56841e-05	0.000349752
ENSMUSG00000019975	Ikbip	0.397577	0.0105083	0.0499837
ENSMUSG00000090112	Shprh	0.397287	9.09586e-05	0.00136207
ENSMUSG00000016200	Syt14	0.397084	0.000196684	0.00241806
ENSMUSG00000009596	Taf7l	0.397018	0.000280128	0.00319781
ENSMUSG00000048332	Lhfp	0.396858	0.00022932	0.00273604
ENSMUSG00000042408	Zmym6	0.396766	0.000255193	0.00297749
ENSMUSG00000033972	Zfp944	0.396587	0.000478059	0.00489097
ENSMUSG00000062866	Phactr2	0.396298	3.43209e-05	0.0006462
ENSMUSG00000030616	Sytl2	0.395944	0.00274055	0.0182985
ENSMUSG00000026581	Sell	0.39591	0.00451003	0.0266044
ENSMUSG00000047881	Rell1	0.395536	0.0252104	0.0940198
ENSMUSG00000045273	Cenph	0.39547	0.00432322	0.0258278
ENSMUSG00000030102	Itpr1	0.39542	0.000157451	0.00205334
ENSMUSG00000030016	Zfp638	0.395261	3.13735e-05	0.000604738
ENSMUSG00000005371	Fbxo11	0.395181	5.30384e-05	0.000909956
ENSMUSG00000049775	Tmsb4x	0.394795	0.000277999	0.00318225
ENSMUSG00000056220	Pla2g4a	0.394316	0.00425934	0.025535
ENSMUSG00000041231	Ublcp1	0.394212	0.00215841	0.0153095
ENSMUSG00000029636	Wasf3	0.393947	0.00314037	0.0202527
ENSMUSG00000000787	Ddx3x	0.393892	0.000145533	0.00193091
ENSMUSG00000000295	Hddc2	0.393475	0.0119453	0.0549651
ENSMUSG00000006678	Pola1	0.393376	0.00139539	0.0110669
ENSMUSG00000042515	Mum1l1	0.393256	0.000200699	0.0024557
ENSMUSG00000028771	Ptpn12	0.393182	0.000558853	0.00550459
ENSMUSG00000060967	Etd	0.393107	0.00707672	0.0371789
ENSMUSG00000024383	Map3k2	0.392859	0.00016216	0.0020975
14_qC1_1261_1	NA	0.392738	0.0166119	0.0694862
ENSMUSG00000029676	Pot1a	0.392566	0.001724	0.0129127
ENSMUSG00000041272	Tox	0.392461	0.00301218	0.0196101
ENSMUSG00000019899	Lama2	0.39209	0.000138397	0.00186037
ENSMUSG00000015757	Ppil4	0.392036	0.000141412	0.00189033
ENSMUSG00000031367	Ap1s2	0.391953	0.00286441	0.0189049
ENSMUSG00000074165	Zfp788	0.391733	0.000368143	0.00398433
ENSMUSG00000037808	Fam76b	0.391514	4.75273e-05	0.000837725
ENSMUSG00000069516	Lyz2	0.39143	0.00276519	0.0184098
ENSMUSG00000095296	NA	0.391294	0.00656999	0.0351971
ENSMUSG00000000001	Gnai3	0.391266	2.01764e-06	6.87164e-05
ENSMUSG00000001435	Col18a1	0.391231	0.0237241	0.0898782
ENSMUSG00000002107	Celf2	0.391167	0.00326191	0.0208538
ENSMUSG00000028243	Ubxn2b	0.391068	0.000149726	0.00197006
ENSMUSG00000073007	Fam46d	0.390969	0.00199536	0.0144281
ENSMUSG00000034055	Phka1	0.390868	0.00158713	0.0122162
ENSMUSG00000039414	Heatr5b	0.39062	0.000189534	0.00235546
ENSMUSG00000060681	Slc9a6	0.390194	0.00115266	0.00954603
ENSMUSG00000028522	Mier1	0.390189	0.000119377	0.0016699
ENSMUSG00000032452	Clstn2	0.390181	0.00371779	0.0230253
ENSMUSG00000019998	Stx7	0.389967	0.00175948	0.0131403
ENSMUSG00000040998	Npnt	0.389929	0.0253126	0.0942306
ENSMUSG00000035236	Scai	0.389816	0.000304129	0.00341689
ENSMUSG00000036009	Mettl25	0.389771	0.0012572	0.0102302
ENSMUSG00000018417	Myo1b	0.389758	0.00104561	0.00888076
ENSMUSG00000016918	Sulf1	0.389269	3.90984e-05	0.00071294
ENSMUSG00000105299	Gm33847	0.389205	0.0140962	0.061983
7_qD1_9417_1	NA	0.389082	0.00155	0.0120021
ENSMUSG00000027692	Tnik	0.388915	0.000290138	0.00329382
ENSMUSG00000002718	Cse1l	0.388914	4.48231e-05	0.000797565
ENSMUSG00000096916	Zfp850	0.388872	0.000240666	0.00283691
ENSMUSG00000024989	Cep55	0.388818	6.98535e-05	0.00112624
ENSMUSG00000047496	Rnf152	0.388717	0.0185327	0.0753573
ENSMUSG00000035726	Supt16	0.388472	8.05758e-05	0.00124832
ENSMUSG00000036932	Aifm1	0.388436	0.00335886	0.0213345
ENSMUSG00000026775	Yme1l1	0.388266	0.000584265	0.00570018
ENSMUSG00000055184	Fam72a	0.388117	0.0194138	0.0779922
ENSMUSG00000007379	Dennd2c	0.38809	0.0054193	0.0305178
ENSMUSG00000056673	Kdm5d	0.38808	0.00667357	0.0355454
ENSMUSG00000021936	Mapk8	0.388024	1.77573e-05	0.000387595
ENSMUSG00000058402	Zfp420	0.388004	0.00545312	0.0306329
ENSMUSG00000033769	Exoc6b	0.38798	0.000683024	0.00642049
ENSMUSG00000046180	4930550L24Rik	0.387759	0.000105672	0.00151945
ENSMUSG00000026779	Mastl	0.387695	0.000937551	0.00815273
ENSMUSG00000028189	Ctbs	0.387376	0.0107438	0.0507607
ENSMUSG00000086429	Gt(ROSA)26Sor	0.387266	0.0196608	0.0786776
ENSMUSG00000052825	NA	0.387164	0.000126909	0.00174214
ENSMUSG00000022021	Diaph3	0.387073	0.0131881	0.0591981
ENSMUSG00000057933	Gsta2	0.387026	0.0131928	0.0591981
ENSMUSG00000024639	Gnaq	0.387018	0.000139058	0.00186542
ENSMUSG00000045624	Esf1	0.386947	0.00063589	0.00608272
ENSMUSG00000032375	Aph1b	0.386843	0.00906599	0.0448834
ENSMUSG00000051278	Zgrf1	0.386719	9.90888e-05	0.00145112
ENSMUSG00000097651	4930461G14Rik	0.386573	0.0056375	0.0313524
ENSMUSG00000039531	Zufsp	0.386562	0.000276293	0.00316983
ENSMUSG00000027828	Ssr3	0.386348	0.000135321	0.00182659
ENSMUSG00000094985	Topaz1	0.386192	0.000843759	0.0075606
ENSMUSG00000078877	Gm14295	0.385923	0.0188425	0.076247
ENSMUSG00000023791	Pigx	0.385864	0.0145733	0.0635251
ENSMUSG00000035840	Lysmd3	0.385726	0.000213144	0.00257888
ENSMUSG00000034825	Nrip3	0.385725	0.00518064	0.0295371
ENSMUSG00000039428	Tmem135	0.385624	0.000327144	0.00361631
ENSMUSG00000109106	4933430H16Rik	0.385417	0.00555595	0.0310329
ENSMUSG00000021180	Rps6ka5	0.385248	0.000701419	0.0065397
ENSMUSG00000027006	Dnajc10	0.385182	0.000124901	0.00172146
ENSMUSG00000040943	Tet2	0.384967	0.00172377	0.0129127
ENSMUSG00000079084	Ccdc82	0.384701	0.00887331	0.0441523
ENSMUSG00000057315	Arhgap24	0.384577	0.00668207	0.035563
ENSMUSG00000049353	Rd3	0.384414	0.00452679	0.0266511
ENSMUSG00000046774	8030474K03Rik	0.384315	0.0111153	0.0519935
ENSMUSG00000041133	Smc1a	0.384191	0.00141431	0.0111912
ENSMUSG00000052593	Adam17	0.384127	0.00017951	0.00227059
ENSMUSG00000066000	Zfp979	0.383847	0.00670866	0.0356452
ENSMUSG00000085236	2610206C17Rik	0.383749	0.0176308	0.0728562
ENSMUSG00000034327	Kctd9	0.383484	6.25351e-05	0.0010358
ENSMUSG00000028476	Reck	0.383281	0.000111404	0.00158528
ENSMUSG00000042447	Mios	0.383051	4.23976e-05	0.000762307
ENSMUSG00000021816	Ppp3cb	0.382809	0.000790006	0.00717096
ENSMUSG00000020988	L2hgdh	0.382478	0.00190411	0.0139628
ENSMUSG00000037730	Mynn	0.382363	0.000948646	0.00820537
ENSMUSG00000024238	Zeb1	0.382231	0.000674877	0.00636714
ENSMUSG00000022881	Rfc4	0.382027	8.97423e-05	0.00135
ENSMUSG00000026276	Sept2	0.381624	0.000174427	0.00222328
ENSMUSG00000014907	Naf1	0.381546	0.000181287	0.00228606
ENSMUSG00000039065	Fam173b	0.381412	0.00461438	0.0270342
ENSMUSG00000046139	Patl1	0.381408	0.00541281	0.0304896
ENSMUSG00000026516	Nvl	0.381077	7.49784e-05	0.00118114
ENSMUSG00000050310	Rictor	0.380976	3.32533e-05	0.000632613
ENSMUSG00000017831	Rab5a	0.380972	0.000396745	0.00423791
ENSMUSG00000034111	Tmed8	0.380958	0.000240657	0.00283691
ENSMUSG00000062170	Fmr1nb	0.380938	0.00655584	0.0351596
ENSMUSG00000024943	Smc5	0.380552	8.82377e-05	0.00133295
ENSMUSG00000068134	Zfp120	0.380304	0.00983067	0.0475718
ENSMUSG00000029290	Zfp326	0.380265	0.000544519	0.00539635
ENSMUSG00000020653	Klf11	0.380005	0.00455853	0.0268061
ENSMUSG00000031197	Vbp1	0.379881	0.00315266	0.0203192
ENSMUSG00000045328	Cenpe	0.379552	0.000172804	0.00220746
ENSMUSG00000026341	Actr3	0.379496	0.000274092	0.00314984
ENSMUSG00000035762	Tmem161b	0.379292	0.000336768	0.00371075
ENSMUSG00000070729	NA	0.379229	0.00222002	0.0156441
ENSMUSG00000032267	Usp28	0.37918	6.67171e-05	0.00108415
ENSMUSG00000035958	Tdp2	0.37913	3.11239e-05	0.000604724
ENSMUSG00000019528	Gyg	0.379119	0.017797	0.0732388
ENSMUSG00000022788	Fgd4	0.379115	0.00305676	0.019826
ENSMUSG00000032854	Ugt8a	0.3791	0.00532151	0.0300822
ENSMUSG00000091476	Gm16432	0.379074	0.00206478	0.0148085
ENSMUSG00000105449	NA	0.379035	0.00804493	0.0410311
ENSMUSG00000031137	Fgf13	0.379031	0.0217926	0.0847932
ENSMUSG00000029918	Mrps33	0.378608	0.00694097	0.0366058
ENSMUSG00000033943	Mga	0.378539	0.000150385	0.00197747
ENSMUSG00000031626	Sorbs2	0.378389	0.00443694	0.0263088
ENSMUSG00000038160	Atg5	0.378323	0.000706288	0.00657617
ENSMUSG00000056367	Actr3b	0.378308	0.0163671	0.0687693
ENSMUSG00000037234	Hook3	0.378301	0.000183056	0.00230132
ENSMUSG00000001891	Ugp2	0.378122	0.000252545	0.00295414
ENSMUSG00000031433	Rbm41	0.377822	0.0245948	0.0923258
ENSMUSG00000031591	Asah1	0.377746	0.00148879	0.0116508
10_qC1_875_3	NA	0.37774	0.00106096	0.00898895
ENSMUSG00000031889	D230025D16Rik	0.3777	0.00184022	0.0135663
ENSMUSG00000040242	Fgfr1op2	0.377682	0.00236865	0.0164441
ENSMUSG00000024056	Ndc80	0.377681	0.00038617	0.0041523
ENSMUSG00000000056	Narf	0.377644	0.00416406	0.0251984
ENSMUSG00000031176	Dynlt3	0.377551	0.000658989	0.0062516
ENSMUSG00000047036	Zfp445	0.377364	0.000209332	0.00254171
ENSMUSG00000097536	NA	0.377351	0.00272209	0.0182047
ENSMUSG00000051285	Pcmtd1	0.377236	0.000521252	0.00521125
ENSMUSG00000091086	NA	0.377203	0.00624678	0.0338991
ENSMUSG00000026014	Raph1	0.377048	0.000606454	0.0058689
ENSMUSG00000033554	Dph5	0.37704	0.00255774	0.0173935
ENSMUSG00000030291	Med21	0.376894	0.000260781	0.00302897
ENSMUSG00000006599	Gtf2h1	0.376779	3.31594e-06	0.000103523
ENSMUSG00000024299	Adamts10	0.376752	0.0182527	0.0745335
ENSMUSG00000066880	Zfp617	0.376747	0.00201794	0.0145375
ENSMUSG00000024726	Carnmt1	0.376627	0.00963028	0.046811
ENSMUSG00000030029	Lrig1	0.376357	0.00165297	0.0125882
ENSMUSG00000026723	Trdmt1	0.376147	0.00417456	0.0252323
ENSMUSG00000052681	Rap1b	0.376001	0.00103444	0.00881344
ENSMUSG00000029267	Mtf2	0.375976	5.25763e-05	0.000904286
ENSMUSG00000024999	Noc3l	0.375896	0.000621053	0.00596865
ENSMUSG00000000355	Mcts1	0.375718	0.0144686	0.0631756
ENSMUSG00000035798	Zdhhc17	0.375524	0.000472699	0.004853
ENSMUSG00000053091	Lins1	0.375422	0.00073854	0.00679662
ENSMUSG00000068522	Aard	0.375255	0.000133952	0.00181345
ENSMUSG00000056724	Nbeal2	0.375236	0.00813351	0.0413805
ENSMUSG00000055436	Srsf11	0.375138	0.000652272	0.00620501
ENSMUSG00000022914	Brwd1	0.374916	2.53002e-06	8.24859e-05
ENSMUSG00000063808	Gpatch1	0.374744	0.00517643	0.0295213
ENSMUSG00000042104	Uggt2	0.374737	0.000295119	0.00333567
ENSMUSG00000087159	Gm15246	0.374668	0.00834903	0.0421853
ENSMUSG00000015341	Golga7	0.374612	2.14155e-05	0.000449813
ENSMUSG00000015932	Dstn	0.374397	0.00238536	0.01651
ENSMUSG00000022704	Qtrt2	0.374368	0.00134714	0.0107798
ENSMUSG00000062980	Cped1	0.374268	0.00281617	0.018635
ENSMUSG00000028402	Mpdz	0.374	0.00012036	0.00167456
ENSMUSG00000026309	Ilkap	0.373871	0.00108031	0.00911541
ENSMUSG00000050875	A730017C20Rik	0.373731	0.0183154	0.0747601
ENSMUSG00000035458	Tnni3	0.373698	0.0253228	0.0942441
ENSMUSG00000021911	Parg	0.373626	1.35154e-05	0.000309083
ENSMUSG00000025962	Fastkd2	0.373621	0.000723365	0.00668383
ENSMUSG00000015733	Capza2	0.373542	0.000808116	0.00729038
ENSMUSG00000041817	Fam169a	0.373367	0.00106204	0.0089944
ENSMUSG00000061458	Nol10	0.373334	0.0034489	0.0217589
ENSMUSG00000021072	Tmx1	0.373297	0.000223295	0.00267655
ENSMUSG00000039990	Edrf1	0.373178	0.000135366	0.00182659
ENSMUSG00000007812	Zfp655	0.373064	0.000342004	0.00375639
ENSMUSG00000092335	Zfp976	0.373027	0.0113369	0.0527664
ENSMUSG00000001986	Gria3	0.372959	0.0131695	0.0591451
ENSMUSG00000053870	Fpgt	0.372928	0.000399096	0.0042542
ENSMUSG00000036934	4921524J17Rik	0.372925	0.00197079	0.0142885
ENSMUSG00000037161	Mgarp	0.372773	0.00583317	0.0321113
ENSMUSG00000110168	NA	0.372691	0.0262578	0.0967876
ENSMUSG00000030760	Acer3	0.372591	8.72307e-05	0.00132551
ENSMUSG00000006699	Cdc42	0.372325	0.000112372	0.00159464
ENSMUSG00000038005	Hpf1	0.372186	0.00057771	0.00564692
ENSMUSG00000087495	LOC100125594	0.371977	0.000221773	0.00266043
ENSMUSG00000041426	Hibch	0.371726	0.00938077	0.0459669
ENSMUSG00000050730	Arhgap42	0.371703	0.00954164	0.0464788
ENSMUSG00000026289	Atg16l1	0.371635	0.000291447	0.00330142
ENSMUSG00000029763	Exoc4	0.371615	0.000959271	0.00827038
ENSMUSG00000069135	Fgfr1op	0.371586	0.000208763	0.00253629
ENSMUSG00000021940	Ptpn20	0.371502	0.00120747	0.00989657
ENSMUSG00000026526	Fh1	0.371499	0.00110644	0.00929781
ENSMUSG00000021113	Snapc1	0.37132	0.00432699	0.0258428
ENSMUSG00000037876	Jmjd1c	0.371066	2.17512e-05	0.000455566
ENSMUSG00000020910	Adprm	0.370861	0.0111109	0.0519844
ENSMUSG00000040296	Ddx58	0.370829	0.0145865	0.0635617
ENSMUSG00000023025	Larp4	0.370795	4.27907e-05	0.000766697
ENSMUSG00000009569	Mkl2	0.370615	0.00795348	0.0407087
ENSMUSG00000014850	Msh3	0.370145	0.000120152	0.00167359
ENSMUSG00000023403	Stk31	0.369747	3.4297e-05	0.0006462
ENSMUSG00000017548	Suz12	0.369544	0.00113322	0.00943818
ENSMUSG00000037315	Jade3	0.369529	0.000160706	0.00208261
ENSMUSG00000040250	Ints13	0.369527	0.000132754	0.00180197
ENSMUSG00000086370	Ftx	0.369421	0.0228295	0.0875292
ENSMUSG00000034998	Foxn2	0.369415	0.000395869	0.00423295
ENSMUSG00000035575	Utp6	0.369277	0.00111225	0.00932379
ENSMUSG00000039219	Arid4b	0.369245	0.000749746	0.00687518
ENSMUSG00000031303	Map3k15	0.36922	0.0189576	0.0765773
ENSMUSG00000064037	Gpn1	0.36898	0.00031417	0.00350485
ENSMUSG00000090816	NA	0.368911	0.000885428	0.00782008
ENSMUSG00000038225	Primpol	0.368825	0.00180649	0.0134012
ENSMUSG00000027787	Nmd3	0.368585	0.000620576	0.00596685
ENSMUSG00000038416	Cdc16	0.368528	0.00146326	0.0115078
ENSMUSG00000025437	Usp33	0.368439	0.00068119	0.00640909
ENSMUSG00000027111	Itga6	0.368438	0.00281139	0.0186271
ENSMUSG00000024073	Birc6	0.36837	1.63385e-05	0.000361218
ENSMUSG00000091421	NA	0.3683	0.00657026	0.0351971
ENSMUSG00000042354	Gnl3	0.368072	0.0003023	0.00340005
ENSMUSG00000036712	Cyld	0.368058	0.000204718	0.0024945
ENSMUSG00000020598	Nrcam	0.368056	0.0233936	0.0889509
ENSMUSG00000020275	Rel	0.3679	0.0110828	0.0518882
ENSMUSG00000025949	Pikfyve	0.367869	9.34499e-05	0.0013933
ENSMUSG00000054051	Ercc6	0.367749	0.000179042	0.00226607
ENSMUSG00000066442	Mthfs	0.367692	0.026636	0.097849
ENSMUSG00000020572	Nampt	0.367689	6.29668e-05	0.00104128
ENSMUSG00000027770	Dhx36	0.367547	4.1287e-05	0.000746245
ENSMUSG00000031347	Cetn2	0.367524	0.0143754	0.0629153
ENSMUSG00000021576	Pdcd6	0.367509	0.000200124	0.00245013
ENSMUSG00000061755	Bod1l	0.367451	0.000122078	0.00169274
ENSMUSG00000044749	Abca6	0.367359	0.00617274	0.0335769
ENSMUSG00000043207	Zmpste24	0.367171	0.00146661	0.0115209
ENSMUSG00000042942	Greb1l	0.367099	0.00691817	0.0365042
ENSMUSG00000029920	Smarcad1	0.367047	0.000274079	0.00314984
ENSMUSG00000067931	Zfp948	0.367002	0.0213393	0.0834972
ENSMUSG00000107497	NA	0.366921	0.026394	0.0971677
ENSMUSG00000020286	1700093K21Rik	0.366614	0.00946737	0.0462592
ENSMUSG00000031329	Tsx	0.366462	0.00235516	0.016367
ENSMUSG00000042042	Csgalnact2	0.366336	0.0129471	0.0584009
ENSMUSG00000062981	Mrpl42	0.3663	0.00167679	0.0126974
ENSMUSG00000026991	Pkp4	0.366003	9.67057e-05	0.00142432
ENSMUSG00000024135	Srbd1	0.365946	0.000242663	0.00285392
ENSMUSG00000020305	Asb3	0.365842	0.00122899	0.0100409
ENSMUSG00000004535	Tax1bp1	0.365636	0.00202598	0.014581
ENSMUSG00000002028	Kmt2a	0.365456	0.000187097	0.00233644
ENSMUSG00000059327	Eda	0.365414	0.0244524	0.0919271
ENSMUSG00000043384	Gprasp1	0.365412	0.00331307	0.0211153
ENSMUSG00000029238	Clock	0.365353	0.000138865	0.00186405
ENSMUSG00000097402	Gm17399	0.365349	0.0179489	0.0736139
ENSMUSG00000002428	Hltf	0.365336	0.00215275	0.0152851
ENSMUSG00000035651	4930480E11Rik	0.364978	0.025681	0.0952063
ENSMUSG00000019868	Vta1	0.364937	0.000851547	0.00759902
ENSMUSG00000025326	Ube3a	0.364914	0.000290137	0.00329382
ENSMUSG00000022130	Tgds	0.364832	0.0164594	0.0690163
ENSMUSG00000046519	Golph3l	0.364753	0.000530265	0.00528086
ENSMUSG00000079083	Jrkl	0.364714	0.0246653	0.092523
ENSMUSG00000049553	Polr1a	0.364697	0.00177123	0.0132137
ENSMUSG00000020053	Igf1	0.364688	0.00261551	0.0176813
ENSMUSG00000034573	Ptpn13	0.364672	0.000125022	0.00172183
ENSMUSG00000058587	Tmod3	0.36462	0.000989897	0.00848807
ENSMUSG00000025898	Cwf19l2	0.364595	0.000193095	0.00238882
ENSMUSG00000059820	AU019823	0.36459	0.00161889	0.0124143
ENSMUSG00000058748	Zfp958	0.364362	0.00233736	0.0162557
ENSMUSG00000027011	Ube2e3	0.36434	5.2896e-05	0.000908268
ENSMUSG00000010796	Asz1	0.36395	0.00166429	0.0126496
ENSMUSG00000029253	Cenpc1	0.363832	0.000358673	0.0039103
ENSMUSG00000027684	Mecom	0.363829	0.0165338	0.0692437
ENSMUSG00000043872	Zmym1	0.363541	0.0059018	0.0323733
ENSMUSG00000027804	Ppid	0.363342	0.000481893	0.00492042
ENSMUSG00000021392	Nol8	0.363196	0.00042541	0.00447429
ENSMUSG00000038506	Dcun1d2	0.363034	0.00159045	0.0122372
ENSMUSG00000031540	Kat6a	0.363029	2.29576e-05	0.000476857
ENSMUSG00000041959	S100a10	0.363029	0.0110257	0.0517032
ENSMUSG00000049659	Aftph	0.362952	2.93846e-05	0.000579396
ENSMUSG00000086537	Nespas	0.36294	0.00504444	0.0289448
ENSMUSG00000066113	Adamtsl1	0.362686	0.00676584	0.0358605
ENSMUSG00000026494	Kif26b	0.362686	0.00698059	0.0367725
ENSMUSG00000057236	Rbbp4	0.362638	2.78344e-06	8.90572e-05
ENSMUSG00000042133	Ppig	0.362432	0.00257395	0.0174756
ENSMUSG00000005474	Myl10	0.362403	0.00247591	0.0169941
ENSMUSG00000045394	Epcam	0.362235	0.000559781	0.00550826
ENSMUSG00000097451	NA	0.362229	0.00873301	0.043591
ENSMUSG00000074269	Rec114	0.362223	0.0100863	0.0485692
ENSMUSG00000040044	Orc3	0.362031	0.000944884	0.00818728
ENSMUSG00000038425	Poli	0.361866	8.78465e-05	0.00133011
ENSMUSG00000030265	Kras	0.361768	0.000408462	0.00434057
ENSMUSG00000020954	Strn3	0.36172	0.000610721	0.0058941
ENSMUSG00000059401	Mamld1	0.361642	0.00154556	0.0119768
ENSMUSG00000031755	Bbs2	0.361511	1.50948e-05	0.00033918
ENSMUSG00000079418	Atg4a	0.361393	0.023833	0.090156
ENSMUSG00000000600	Krit1	0.361289	0.000493421	0.00500779
ENSMUSG00000058114	Olfr127	0.36124	0.0176904	0.0729894
ENSMUSG00000057098	Ebf1	0.361219	0.00356909	0.0223597
ENSMUSG00000020024	Cep83	0.361174	0.000550778	0.00544125
ENSMUSG00000036769	Wdr44	0.360925	0.00968549	0.047035
ENSMUSG00000034480	Diaph2	0.360818	0.00378145	0.0233074
ENSMUSG00000027810	Eif2a	0.360321	0.00127902	0.0103589
ENSMUSG00000078161	Erich3	0.360241	0.00347826	0.0218972
ENSMUSG00000063663	Brwd3	0.360215	0.000488395	0.00496957
ENSMUSG00000007989	Fzd3	0.359954	0.000504782	0.00508111
ENSMUSG00000040407	Akap9	0.35994	0.00134428	0.0107611
ENSMUSG00000022865	Cxadr	0.359411	0.018409	0.0750679
ENSMUSG00000021510	Zfp729a	0.35923	0.00743222	0.0386622
ENSMUSG00000030254	Rad18	0.359223	0.00025592	0.00298429
ENSMUSG00000029328	Hnrnpdl	0.359121	0.000413009	0.00437534
ENSMUSG00000022708	Zbtb20	0.358915	0.00418216	0.0252511
ENSMUSG00000029176	Anapc4	0.358799	0.000410549	0.00435825
ENSMUSG00000041505	Gm3402	0.358699	0.020877	0.0821877
ENSMUSG00000111375	A830010M20Rik	0.358679	0.00705546	0.0370767
ENSMUSG00000022673	Mcm4	0.358435	0.00243234	0.016762
ENSMUSG00000034021	Pds5b	0.358369	0.000296414	0.00334663
ENSMUSG00000044763	Trmt10c	0.358198	0.00112471	0.0093983
ENSMUSG00000041483	Zfp281	0.358022	0.00146545	0.0115206
ENSMUSG00000004356	Utp20	0.35778	0.000195277	0.00240897
ENSMUSG00000018848	Rars	0.357701	7.93495e-05	0.00123489
ENSMUSG00000087396	4933407K13Rik	0.357651	0.0268397	0.0984216
ENSMUSG00000034064	Poglut1	0.357393	0.00410419	0.0249092
ENSMUSG00000094441	Zfp955a	0.357255	0.00429912	0.025736
ENSMUSG00000006715	Gmnn	0.357061	0.0004366	0.00455501
ENSMUSG00000052748	Swt1	0.357047	0.000101256	0.00147239
ENSMUSG00000069049	Eif2s3y	0.357041	0.0011055	0.00929369
ENSMUSG00000024781	Lipa	0.357001	0.0084139	0.0423987
ENSMUSG00000030447	Cyfip1	0.356762	0.000712866	0.0066135
12_qE_23911_2	NA	0.356075	0.00164243	0.0125435
ENSMUSG00000037110	Ralgapa2	0.356041	0.000124004	0.00171483
ENSMUSG00000019948	Actr6	0.356033	0.000218063	0.0026276
ENSMUSG00000039530	Tusc3	0.355943	0.000352371	0.00385587
ENSMUSG00000021013	Ttc8	0.355898	0.000892505	0.00786237
ENSMUSG00000031749	St3gal2	0.355895	0.0106749	0.0505656
ENSMUSG00000054770	Kctd18	0.35572	0.000432893	0.0045278
14_qA3_19970_2	NA	0.355637	0.0102174	0.049053
ENSMUSG00000028273	Pdlim5	0.355558	0.00144891	0.0114211
13_qA5_703_1	NA	0.355557	0.00022678	0.00271358
ENSMUSG00000001707	Eef1e1	0.35544	0.00127856	0.0103589
ENSMUSG00000033792	Atp7a	0.355213	0.000903945	0.007922
ENSMUSG00000003992	Ssbp2	0.355141	0.00438232	0.0260976
ENSMUSG00000032621	Srek1	0.355083	0.000851164	0.00759889
ENSMUSG00000105078	Vamp9	0.355031	0.0151919	0.0651363
ENSMUSG00000036503	Rnf13	0.354857	0.00725942	0.0379549
ENSMUSG00000064357	ATP6	0.354761	0.0112853	0.0525502
ENSMUSG00000053211	Zfy1	0.354759	0.0153657	0.065673
ENSMUSG00000063145	Bbs5	0.354642	0.0025086	0.0171499
ENSMUSG00000066057	Gm1976	0.354552	0.00906047	0.0448669
ENSMUSG00000051235	Gen1	0.354413	0.00511734	0.0292932
ENSMUSG00000093387	NA	0.354342	0.00094928	0.00820537
ENSMUSG00000020149	Rab1a	0.354266	0.000512131	0.00513502
ENSMUSG00000021713	Ppwd1	0.354091	0.00180061	0.0133844
ENSMUSG00000024597	Slc12a2	0.354047	0.000214958	0.00259473
ENSMUSG00000027355	Tmco5	0.353731	0.0233135	0.0887675
ENSMUSG00000049493	Pls1	0.353702	0.0195082	0.078234
ENSMUSG00000022863	Btg3	0.353614	0.00620425	0.0337127
ENSMUSG00000042699	Dhx9	0.353598	0.000185162	0.00232126
ENSMUSG00000042032	Mat2b	0.353316	0.00166485	0.0126496
ENSMUSG00000005846	Rsl1d1	0.353196	0.000626029	0.00600401
ENSMUSG00000040599	Mis12	0.353067	0.00946971	0.0462597
ENSMUSG00000034206	Polq	0.352938	7.99615e-05	0.0012416
ENSMUSG00000071337	Tia1	0.352911	0.00266585	0.0179451
ENSMUSG00000024646	Cyb5a	0.352816	0.00026936	0.0031076
ENSMUSG00000022136	Dnajc3	0.352781	6.81027e-05	0.00110319
ENSMUSG00000026782	Abi2	0.352625	0.000686755	0.00643501
ENSMUSG00000028431	Ikbkap	0.352543	0.000894591	0.00787737
ENSMUSG00000078784	1810022K09Rik	0.352171	0.00527391	0.029889
ENSMUSG00000020027	Socs2	0.351969	0.0187605	0.0760346
ENSMUSG00000014226	Cacybp	0.351864	5.67147e-05	0.000957089
ENSMUSG00000034653	Ythdc2	0.351854	0.000383731	0.00413103
ENSMUSG00000073639	Rab18	0.351831	0.00165317	0.0125882
ENSMUSG00000032551	1110059G10Rik	0.351826	0.00764357	0.0394825
ENSMUSG00000025894	Aasdhppt	0.351637	0.000133856	0.00181335
ENSMUSG00000006740	Kif5b	0.351543	0.000122541	0.00169688
ENSMUSG00000020646	Mboat2	0.351479	3.2851e-05	0.000626175
ENSMUSG00000047909	Ankrd16	0.351338	0.0250024	0.0934133
ENSMUSG00000030729	Pgm2l1	0.351328	0.000176217	0.00224271
ENSMUSG00000025959	Klf7	0.351312	0.0244886	0.0920276
ENSMUSG00000048170	Mcmbp	0.351241	0.000475581	0.0048753
ENSMUSG00000020817	Rabep1	0.351185	0.000661567	0.0062674
ENSMUSG00000056608	Chd9	0.35102	0.000986568	0.00846304
ENSMUSG00000040896	Kcnd3	0.350923	0.000607255	0.0058689
ENSMUSG00000039629	Strip2	0.350826	0.0023828	0.0165022
ENSMUSG00000022681	Ntan1	0.350624	0.00924061	0.0455257
ENSMUSG00000059588	Calcrl	0.350338	0.0159466	0.06747
ENSMUSG00000039633	Lonrf1	0.350198	0.0150327	0.0647947
ENSMUSG00000037815	Ctnna1	0.350171	9.75649e-05	0.00143288
ENSMUSG00000038646	Fam103a1	0.350067	0.00324971	0.0208016
ENSMUSG00000086277	4930558K02Rik	0.350033	0.00574841	0.0317805
ENSMUSG00000027379	Bub1	0.349772	0.000507146	0.00509069
ENSMUSG00000079658	Eloc	0.34974	0.00518429	0.029544
ENSMUSG00000026620	Mark1	0.349545	0.00760645	0.0393401
ENSMUSG00000015214	Mtmr1	0.349387	0.00110732	0.00930004
ENSMUSG00000035305	Ror1	0.34906	0.0147927	0.0640746
ENSMUSG00000031201	Brcc3	0.348973	0.0248264	0.0929243
ENSMUSG00000017421	Zfp207	0.348925	0.000138411	0.00186037
ENSMUSG00000035694	Caps2	0.348605	0.00192012	0.0140149
ENSMUSG00000040118	Cacna2d1	0.348579	0.0255942	0.0949032
ENSMUSG00000039191	Rbpj	0.34841	0.00166639	0.0126514
ENSMUSG00000034484	Snx2	0.348376	0.00219473	0.015496
ENSMUSG00000043003	Rasef	0.348139	0.00243032	0.0167537
ENSMUSG00000058006	Mdn1	0.348035	2.06664e-05	0.000438099
ENSMUSG00000031555	Adam9	0.347651	0.00289193	0.0190317
ENSMUSG00000032475	Nck1	0.347433	0.000898107	0.00789484
ENSMUSG00000024563	Smad2	0.347348	2.73254e-05	0.000547171
ENSMUSG00000029634	Rnf6	0.347304	7.48659e-05	0.00118103
ENSMUSG00000048490	Nrip1	0.347144	0.00086566	0.00768833
ENSMUSG00000028563	Tm2d1	0.347112	0.00905436	0.0448474
ENSMUSG00000040459	Arglu1	0.346095	0.00198578	0.014377
ENSMUSG00000042138	Msantd2	0.346055	0.00199799	0.0144299
ENSMUSG00000041660	Bbox1	0.345987	0.0222106	0.085895
ENSMUSG00000024800	Rpp30	0.345864	0.00271938	0.0181984
ENSMUSG00000074139	1700057G04Rik	0.345818	0.0122534	0.0560821
ENSMUSG00000033964	Zbtb41	0.345764	0.00070408	0.00655858
ENSMUSG00000033439	Trmt13	0.345716	0.0153918	0.0656968
ENSMUSG00000050199	Lgr4	0.34569	0.00088418	0.00781241
ENSMUSG00000024151	Msh2	0.345547	0.00366425	0.022769
ENSMUSG00000032293	Ireb2	0.34542	0.00157586	0.0121567
ENSMUSG00000045414	1190002N15Rik	0.345309	0.00934094	0.0458153
ENSMUSG00000042505	Sdhaf3	0.345252	0.0130808	0.0588364
ENSMUSG00000024780	Cdc37l1	0.345173	9.33645e-05	0.00139303
ENSMUSG00000040520	Manea	0.345164	0.000707032	0.00657877
ENSMUSG00000025613	Cct8	0.345151	0.000496144	0.00502608
ENSMUSG00000005656	Snx6	0.344816	0.00126808	0.010287
ENSMUSG00000020134	Peli1	0.34468	0.00677498	0.0358865
ENSMUSG00000015002	Efr3a	0.344536	9.75473e-05	0.00143288
ENSMUSG00000015247	Nipsnap3b	0.344412	0.0253631	0.0943334
ENSMUSG00000033059	Pygb	0.344312	0.00448725	0.0265186
ENSMUSG00000044573	Acp1	0.344039	0.0159657	0.0675094
ENSMUSG00000063760	Rnf217	0.343823	0.00103571	0.00881854
ENSMUSG00000024785	Rcl1	0.343762	0.0127153	0.0575695
ENSMUSG00000074415	3110039I08Rik	0.343717	0.0103945	0.0496475
ENSMUSG00000026781	Acbd5	0.343001	0.000157947	0.00205701
ENSMUSG00000027115	Kif18a	0.342914	0.000744556	0.00683366
ENSMUSG00000094483	Purb	0.342835	0.000685088	0.00642565
ENSMUSG00000037921	Ddx60	0.342732	0.0102544	0.0491835
ENSMUSG00000026977	March7	0.342675	0.000688032	0.00644405
ENSMUSG00000056342	Usp34	0.342589	0.0004439	0.00462415
ENSMUSG00000041891	Lman1	0.342528	0.00180169	0.0133849
ENSMUSG00000053907	Mat2a	0.342468	8.59432e-05	0.00131078
ENSMUSG00000012076	Brms1l	0.342455	0.00232172	0.0162015
ENSMUSG00000059182	Skap2	0.342402	0.000506797	0.00509069
ENSMUSG00000026495	Efcab2	0.342272	0.00345002	0.0217593
ENSMUSG00000026020	Nop58	0.342234	0.000818639	0.00737563
ENSMUSG00000021040	Slirp	0.342101	0.00119953	0.00986287
ENSMUSG00000034893	Cog3	0.341941	0.000589284	0.00574099
ENSMUSG00000022833	Ccdc14	0.341906	0.000502431	0.00506657
ENSMUSG00000028081	Rps3a1	0.34156	0.00113681	0.00945278
ENSMUSG00000022822	Abcc5	0.341552	0.00207178	0.0148484
ENSMUSG00000038446	Cdc40	0.341472	0.00180427	0.0133942
ENSMUSG00000046311	Zfp62	0.34147	0.000674738	0.00636714
ENSMUSG00000037108	Zcwpw1	0.341314	0.00582269	0.0320622
ENSMUSG00000026153	Fam135a	0.341185	0.000712791	0.0066135
ENSMUSG00000097589	Dleu2	0.34117	0.00533378	0.0301351
ENSMUSG00000001774	Chordc1	0.340923	0.000638484	0.00609188
ENSMUSG00000063317	Usp31	0.34085	0.000653498	0.00621381
ENSMUSG00000041255	Tmco5b	0.340794	0.00691165	0.0364791
ENSMUSG00000031592	Pcm1	0.340727	0.000492117	0.0050025
ENSMUSG00000031148	Gpkow	0.340546	0.00754094	0.0390699
ENSMUSG00000032235	Ice2	0.340496	0.000609456	0.00588465
ENSMUSG00000027236	Eif3j1	0.340475	0.00810551	0.0412686
ENSMUSG00000002897	Il17ra	0.340271	0.0137893	0.0610111
ENSMUSG00000040389	Wdr47	0.340216	0.000189745	0.0023561
ENSMUSG00000030201	Lrp6	0.340027	0.00233087	0.0162256
ENSMUSG00000062198	2700097O09Rik	0.339877	0.017701	0.0730044
ENSMUSG00000027715	Ccna2	0.339873	0.00464861	0.0271961
ENSMUSG00000019907	Ppp1r12a	0.339605	0.000195587	0.00241033
ENSMUSG00000036438	Calm2	0.339494	0.0001108	0.00157886
ENSMUSG00000037361	Sf3b6	0.339325	0.00191047	0.0139791
ENSMUSG00000020280	Pus10	0.339294	0.00077511	0.00705153
ENSMUSG00000019920	Lims1	0.339204	0.00062468	0.00599792
ENSMUSG00000026648	Dclre1c	0.339169	0.0039957	0.0243539
ENSMUSG00000029672	Fam3c	0.339002	0.00380452	0.0234216
ENSMUSG00000042105	Inpp5f	0.338813	0.0145879	0.0635617
ENSMUSG00000102644	Thap6	0.338662	0.0255806	0.0949024
ENSMUSG00000028397	Kdm4c	0.33862	0.0013675	0.0109017
ENSMUSG00000022629	Kif21a	0.338498	0.00382211	0.0234948
ENSMUSG00000027367	Stard7	0.338488	0.000537497	0.00533998
ENSMUSG00000037376	Trmt6	0.338451	0.00312909	0.0202116
ENSMUSG00000040651	Fam208a	0.338294	0.000805278	0.00726796
ENSMUSG00000021583	Erap1	0.338283	0.00452568	0.0266511
ENSMUSG00000025019	Lcor	0.338276	0.00272565	0.0182191
ENSMUSG00000018377	Vezf1	0.338227	0.00356218	0.02233
ENSMUSG00000055116	Arntl	0.338144	0.0185414	0.0753573
ENSMUSG00000052942	Glis3	0.338071	0.00471757	0.0275118
ENSMUSG00000062373	Tmem65	0.338026	0.00325076	0.0208018
ENSMUSG00000036781	Rps27l	0.337898	0.00190345	0.0139628
ENSMUSG00000097792	NA	0.337783	0.015818	0.0670087
ENSMUSG00000003847	Nfat5	0.337646	0.00133649	0.0107123
ENSMUSG00000019970	Sgk1	0.337593	0.0229731	0.0878548
ENSMUSG00000019878	Hsf2	0.337359	0.00165118	0.0125826
ENSMUSG00000028530	Jak1	0.337281	0.000187342	0.00233809
ENSMUSG00000029407	Uso1	0.33724	0.000435748	0.00454842
ENSMUSG00000058799	Nap1l1	0.336954	1.42518e-05	0.000324246
ENSMUSG00000071855	Ccdc112	0.336772	0.0160899	0.0679091
ENSMUSG00000019802	Sec63	0.336668	0.00233756	0.0162557
ENSMUSG00000037266	Rsrp1	0.336554	0.00994625	0.0479959
ENSMUSG00000062127	Cttnbp2nl	0.33605	0.000940485	0.0081691
ENSMUSG00000047242	Taf9b	0.336005	0.0019697	0.0142857
ENSMUSG00000024697	Gna14	0.335725	0.00164021	0.0125314
ENSMUSG00000035437	Rabgap1	0.335716	0.00416987	0.0252113
ENSMUSG00000024867	Pip5k1b	0.335346	0.0107068	0.0506574
ENSMUSG00000016181	Diexf	0.335232	0.0222712	0.0860487
ENSMUSG00000031196	F8	0.335087	0.00756757	0.0391685
ENSMUSG00000058013	Sept11	0.334937	0.00281626	0.018635
ENSMUSG00000033060	Lmo7	0.334796	0.0133672	0.0597592
ENSMUSG00000097898	4930455B14Rik	0.334728	0.00100775	0.00861965
ENSMUSG00000044155	Lsm8	0.334696	0.0123315	0.0562895
ENSMUSG00000036513	Commd2	0.334556	0.00551014	0.0308895
ENSMUSG00000059883	Irak4	0.334485	0.0184671	0.0751856
ENSMUSG00000018995	Nars2	0.33436	0.00751312	0.0389748
ENSMUSG00000049313	Sorl1	0.334248	0.0185402	0.0753573
ENSMUSG00000054920	Klhl5	0.334098	0.00669835	0.0356087
ENSMUSG00000023977	Ubr2	0.334083	0.000599461	0.00581265
ENSMUSG00000034329	Brip1	0.334044	0.00980058	0.0474597
ENSMUSG00000034800	Zfp661	0.334012	0.0157076	0.066671
ENSMUSG00000046591	Ticrr	0.333928	0.00255968	0.0174009
ENSMUSG00000031314	Taf1	0.333839	0.000498765	0.00503777
ENSMUSG00000052539	Magi3	0.333412	0.000780452	0.00709361
ENSMUSG00000053289	Ddx10	0.333396	0.000189814	0.0023561
ENSMUSG00000051747	Ttn	0.333291	0.00701277	0.0368994
ENSMUSG00000034640	Tiparp	0.333155	0.00793157	0.0406441
ENSMUSG00000030670	Cyp2r1	0.332819	0.0177512	0.073101
ENSMUSG00000026492	Tfb2m	0.332152	0.0132506	0.0593782
ENSMUSG00000085034	Gm11240	0.331423	0.0156551	0.0665237
ENSMUSG00000033808	Tmem87a	0.331344	0.000959693	0.00827038
ENSMUSG00000021000	Mia2	0.330997	0.000167278	0.00215019
ENSMUSG00000049878	Rlf	0.33086	0.000440856	0.00459475
ENSMUSG00000009907	Vps4b	0.330776	0.000336259	0.00370712
ENSMUSG00000041058	Wwp1	0.330616	0.0115978	0.0537257
ENSMUSG00000025817	Nudt5	0.330479	0.00357442	0.0223863
ENSMUSG00000040570	Rundc3b	0.330421	0.00167799	0.0126974
ENSMUSG00000030060	Hmces	0.330373	0.0158775	0.0672194
ENSMUSG00000032937	Fshr	0.330214	0.0247957	0.0928599
ENSMUSG00000021555	Naa35	0.330197	0.000193872	0.00239492
ENSMUSG00000026490	Cdc42bpa	0.330191	8.75298e-05	0.00132845
ENSMUSG00000072872	Rybp	0.3301	0.00137529	0.0109413
ENSMUSG00000038080	Kdm1b	0.330062	0.00298564	0.0194989
ENSMUSG00000067873	Htatsf1	0.329904	0.00176026	0.0131414
ENSMUSG00000029385	Ccng2	0.329797	0.00555992	0.031039
ENSMUSG00000043929	Klhl15	0.329666	0.00120195	0.0098713
ENSMUSG00000022829	Stxbp5l	0.329472	0.00345911	0.0218039
ENSMUSG00000023932	Cdc5l	0.329209	0.0111015	0.0519525
ENSMUSG00000031431	Tsc22d3	0.328686	0.00472083	0.027517
ENSMUSG00000046605	B3gntl1	0.328487	0.0044317	0.0263077
ENSMUSG00000031371	Haus7	0.328475	0.00363668	0.0226616
ENSMUSG00000062036	4932415M13Rik	0.328356	0.0272933	0.0996772
ENSMUSG00000046573	Lyrm4	0.328298	0.00604006	0.0329858
ENSMUSG00000027162	Lin7c	0.328258	0.000664323	0.00629061
ENSMUSG00000014313	Cox6c	0.328139	0.00300265	0.0195746
ENSMUSG00000028211	Trp53inp1	0.327974	0.00218176	0.0154326
ENSMUSG00000029569	Tmem168	0.32795	0.00188547	0.0138651
ENSMUSG00000022718	Dgcr8	0.327913	8.1231e-05	0.00125564
ENSMUSG00000044408	Sptssa	0.32783	0.00799432	0.0408337
ENSMUSG00000045751	Mms22l	0.327717	0.00311359	0.020124
ENSMUSG00000030534	Vps33b	0.327676	0.0112337	0.052369
ENSMUSG00000024120	Lrpprc	0.327489	0.000200957	0.0024574
ENSMUSG00000020774	Aspa	0.327437	0.014735	0.063919
ENSMUSG00000021027	Ralgapa1	0.32675	0.00156871	0.0121152
ENSMUSG00000038535	Zfp280d	0.326496	0.00148063	0.0116134
ENSMUSG00000051154	Commd3	0.326341	0.00739563	0.038501
ENSMUSG00000032555	Topbp1	0.326285	9.25175e-05	0.00138139
ENSMUSG00000026331	Slco6c1	0.326168	0.000324949	0.0036017
ENSMUSG00000090535	NA	0.326022	0.0254065	0.0944265
ENSMUSG00000031910	Has3	0.325827	0.0133902	0.059829
ENSMUSG00000027167	Elp4	0.32582	0.00354638	0.0222581
ENSMUSG00000026425	Srgap2	0.32572	0.000445204	0.00463422
ENSMUSG00000026434	Nucks1	0.325546	0.00161262	0.0123708
ENSMUSG00000011960	Ccnt1	0.325298	0.000129441	0.00177454
ENSMUSG00000027794	Sohlh2	0.325255	0.00343638	0.0216866
ENSMUSG00000047466	8030462N17Rik	0.325184	0.000118951	0.0016662
ENSMUSG00000032839	Trpc1	0.325174	0.00255369	0.0173774
ENSMUSG00000086947	4930522O17Rik	0.325042	0.0135153	0.0602265
ENSMUSG00000035649	Zcchc7	0.324973	0.0094358	0.0461816
ENSMUSG00000062014	Gmfb	0.324923	0.000425762	0.00447429
ENSMUSG00000025261	Huwe1	0.324586	7.14575e-05	0.00114655
ENSMUSG00000055884	Fancm	0.324184	0.00503605	0.0289208
ENSMUSG00000020124	Usp15	0.324012	0.000859119	0.00763353
ENSMUSG00000029684	Wasl	0.324009	0.00550843	0.0308895
ENSMUSG00000079508	Apoo	0.323977	0.0132274	0.059302
ENSMUSG00000032932	Hspa13	0.323938	0.00536625	0.0302671
ENSMUSG00000020461	Clhc1	0.323728	0.00890329	0.044248
ENSMUSG00000034780	B3galt1	0.323712	0.0153812	0.0656925
ENSMUSG00000036916	Zfp280c	0.323671	0.0057066	0.0316569
ENSMUSG00000021764	Ndufs4	0.32355	0.000525211	0.00524575
ENSMUSG00000027312	Atrn	0.323069	0.000284963	0.0032476
ENSMUSG00000062296	Trank1	0.323024	0.000606435	0.0058689
ENSMUSG00000022800	Fyttd1	0.322976	0.000530139	0.00528086
ENSMUSG00000055489	Ano5	0.322868	0.0057074	0.0316569
ENSMUSG00000032745	Gpbp1	0.32284	0.000160278	0.0020823
ENSMUSG00000091474	2610021A01Rik	0.32281	0.0041347	0.0250575
ENSMUSG00000054942	Miga1	0.322723	0.00823429	0.0417695
ENSMUSG00000021714	Cenpk	0.322696	0.0142504	0.0624742
ENSMUSG00000026360	Rgs2	0.322582	0.0185336	0.0753573
ENSMUSG00000015536	Mocs2	0.322511	0.0162064	0.0682053
ENSMUSG00000027366	Sppl2a	0.322506	0.00612594	0.0333805
ENSMUSG00000031010	Usp9x	0.322479	0.000869395	0.00771485
ENSMUSG00000030309	Caprin2	0.322468	0.00282622	0.0186828
ENSMUSG00000029916	Agk	0.322432	0.00103469	0.00881344
ENSMUSG00000041268	Dmxl2	0.322384	0.000330191	0.00364608
ENSMUSG00000054843	Atrnl1	0.322346	0.0121394	0.0556964
ENSMUSG00000062995	Ica1	0.322323	0.020583	0.0812943
ENSMUSG00000033904	Ccp110	0.322191	0.000193146	0.00238882
ENSMUSG00000026721	Rabgap1l	0.322176	9.06466e-05	0.00135937
ENSMUSG00000027109	Sp3	0.322081	0.00142891	0.0112894
ENSMUSG00000025958	Creb1	0.32205	0.00103091	0.00878853
ENSMUSG00000041658	Rragb	0.321953	0.00655468	0.0351596
ENSMUSG00000097119	B230354K17Rik	0.321793	0.00366275	0.0227665
ENSMUSG00000024614	Tmx3	0.321772	0.00156151	0.0120731
ENSMUSG00000021417	Eci2	0.321763	0.0242387	0.0913144
ENSMUSG00000041084	Ostc	0.321584	0.00222267	0.0156522
ENSMUSG00000032407	U2surp	0.32153	0.00209821	0.0150065
ENSMUSG00000027522	Stx16	0.321517	0.00352276	0.02213
ENSMUSG00000058594	Fbxo18	0.321324	0.0051467	0.0293761
ENSMUSG00000025916	Ppp1r42	0.321247	0.00324313	0.0207775
ENSMUSG00000033628	Pik3c3	0.321164	0.00258243	0.0175151
ENSMUSG00000020048	Hsp90b1	0.320999	0.00117358	0.00967422
ENSMUSG00000040374	Pex2	0.320531	0.00477536	0.0277407
ENSMUSG00000040124	Gorab	0.320516	0.0161499	0.0680508
ENSMUSG00000038126	Mphosph9	0.32027	0.000160384	0.00208237
ENSMUSG00000044167	Foxo1	0.320245	0.00638045	0.0344521
ENSMUSG00000032469	Dbr1	0.320212	0.0265403	0.0975844
ENSMUSG00000043065	Spice1	0.319989	0.00170238	0.0128114
ENSMUSG00000022940	Pigp	0.319947	0.00600839	0.0328564
ENSMUSG00000025912	Mybl1	0.319827	0.00214261	0.0152359
ENSMUSG00000034163	Zfc3h1	0.319787	0.00133834	0.0107218
ENSMUSG00000035161	Ints6	0.319708	0.000428106	0.00448902
ENSMUSG00000027714	Exosc9	0.319652	0.0163377	0.0687017
ENSMUSG00000015755	Tab2	0.319603	0.00156436	0.0120907
ENSMUSG00000037685	Atp8a1	0.319512	0.00947566	0.0462668
ENSMUSG00000022634	Yaf2	0.319296	0.00643593	0.0346518
ENSMUSG00000020003	Pex7	0.319287	0.00245119	0.0168524
ENSMUSG00000041846	Ppp4r3a	0.319274	0.000536264	0.00533545
ENSMUSG00000021209	Ppp4r4	0.319027	0.000467412	0.00482031
ENSMUSG00000057649	Brd9	0.318971	0.000306365	0.00343512
ENSMUSG00000074785	Plxnc1	0.318844	0.000855481	0.00761877
ENSMUSG00000028986	Klhl7	0.318678	0.000741642	0.00681299
ENSMUSG00000038039	Gcc2	0.318612	0.00164024	0.0125314
ENSMUSG00000038679	Trps1	0.318555	0.0220866	0.0855923
ENSMUSG00000078671	Chd2	0.318403	0.000847561	0.00758315
ENSMUSG00000021171	Esyt2	0.318336	0.000419026	0.00441412
ENSMUSG00000028007	Snx7	0.318271	0.0036453	0.0226923
ENSMUSG00000036403	Cep135	0.31813	0.00177121	0.0132137
ENSMUSG00000026150	Mff	0.31812	0.000737059	0.00679209
ENSMUSG00000028622	Mrpl37	0.318079	0.00925642	0.0455525
ENSMUSG00000003226	Ranbp2	0.318031	0.00230163	0.0160872
ENSMUSG00000032560	Dnajc13	0.317904	0.000176434	0.00224409
ENSMUSG00000025780	Itih5	0.317568	0.00298563	0.0194989
ENSMUSG00000014353	Tmem87b	0.317515	0.0028006	0.0185909
ENSMUSG00000022789	Dnm1l	0.317321	0.00305688	0.019826
ENSMUSG00000075229	Ccdc58	0.317303	0.00456981	0.0268418
ENSMUSG00000031669	Gins3	0.317071	0.0272107	0.0994813
ENSMUSG00000028134	Ptbp2	0.31696	0.000183379	0.00230398
ENSMUSG00000062054	Iah1	0.316805	0.0154722	0.0659369
ENSMUSG00000014177	Tvp23b	0.316802	0.00882173	0.0439282
ENSMUSG00000078612	Fyb2	0.31674	0.00909772	0.0450189
ENSMUSG00000029863	Casp2	0.316677	0.00735972	0.0383625
ENSMUSG00000062098	Btbd3	0.316578	0.0110081	0.0516512
ENSMUSG00000048264	Dip2c	0.316551	0.00295252	0.0193685
ENSMUSG00000029169	Dhx15	0.316508	0.000351284	0.00384602
ENSMUSG00000033565	Rbfox2	0.316483	0.00412926	0.0250319
ENSMUSG00000021134	Srsf5	0.315868	0.000550472	0.00544125
ENSMUSG00000059208	Hnrnpm	0.315829	7.86941e-05	0.00122747
ENSMUSG00000027699	Ect2	0.315618	0.00287582	0.0189644
ENSMUSG00000035949	Fbxw2	0.315587	0.00117195	0.00966697
ENSMUSG00000050192	Eif5a2	0.315414	0.000763332	0.00696874
ENSMUSG00000062931	Zfp938	0.315309	0.0134775	0.0601089
ENSMUSG00000034584	Exph5	0.314982	0.0264799	0.0974143
ENSMUSG00000085820	4933406K04Rik	0.314911	0.00563029	0.0313208
ENSMUSG00000084957	Bbip1	0.31455	0.00374396	0.0231456
ENSMUSG00000007827	Ankrd26	0.314517	0.0220349	0.0854082
ENSMUSG00000085875	NA	0.314438	0.00807835	0.041171
[truncated: 781 more rows]

## Sheet: DN
Ensemble ID	Gene	log2-FoldChange	p-value	q-value
18_qE1_36451_1	NA	-7.22634	1.07371e-156	2.21237e-152
ENSMUSG00000107496	NA	-5.25709	3.7309e-135	3.84376e-131
ENSMUSG00000026822	Lcn2	-3.31869	7.16448e-112	3.6906e-108
ENSMUSG00000056383	AI987944	-2.0394	2.14556e-55	7.36821e-52
ENSMUSG00000015090	Ptgds	-2.38597	7.98787e-50	2.35129e-46
18_qE1_1295_2	NA	-5.43834	1.55711e-45	4.01053e-42
ENSMUSG00000101189	NA	-2.59596	2.04344e-44	4.67833e-41
ENSMUSG00000018581	Dnah11	-2.3876	6.64168e-43	1.36852e-39
ENSMUSG00000068396	Rpl34-ps1	-2.00103	2.74495e-41	5.14179e-38
ENSMUSG00000043621	Ubxn10	-1.26495	1.22441e-40	2.10242e-37
ENSMUSG00000053719	Klk1b26	-3.1654	1.83166e-37	2.90318e-34
ENSMUSG00000033122	Hsd17b3	-1.55627	1.57845e-34	2.32314e-31
ENSMUSG00000091594	LOC101056115	-2.41882	1.24411e-33	1.709e-30
ENSMUSG00000099639	1700084F23Rik	-2.78323	1.09434e-32	1.40931e-29
ENSMUSG00000001473	Tubb6	-1.45625	3.73553e-32	4.27614e-29
ENSMUSG00000083833	NA	-2.00121	7.15045e-31	7.75447e-28
ENSMUSG00000039671	Zmynd8	-1.19115	6.31042e-30	6.26788e-27
ENSMUSG00000031980	Agt	-1.68847	6.38804e-30	6.26788e-27
ENSMUSG00000047676	NA	-1.91012	1.16761e-28	1.09357e-25
ENSMUSG00000074164	Vmn2r-ps54	-2.53494	2.03004e-28	1.81865e-25
ENSMUSG00000046694	Fam46b	-1.61942	1.69747e-27	1.45735e-24
ENSMUSG00000028773	Fabp3	-1.6215	1.46743e-26	1.20946e-23
ENSMUSG00000059042	Klk1b9	-2.55004	1.65466e-25	1.31132e-22
ENSMUSG00000097689	NA	-2.64571	6.31494e-25	4.81923e-22
ENSMUSG00000054161	Fam83e	-1.55047	2.07928e-23	1.38205e-20
ENSMUSG00000056973	Ces1d	-1.70002	8.47908e-23	5.45973e-20
ENSMUSG00000091401	NA	-2.86948	8.94517e-23	5.58531e-20
ENSMUSG00000029272	Sult1e1	-2.08381	6.72314e-22	4.07442e-19
ENSMUSG00000048967	Ndufa13	-2.25251	9.09353e-22	5.35349e-19
ENSMUSG00000009614	Sardh	-1.83564	2.68921e-21	1.5392e-18
ENSMUSG00000067274	Rplp0	-1.11063	4.07784e-21	2.21115e-18
ENSMUSG00000001794	Capns1	-0.909612	7.64443e-21	4.03881e-18
ENSMUSG00000050751	Pgbd5	-1.09031	2.90263e-20	1.49522e-17
ENSMUSG00000028741	Mrto4	-1.14894	4.24433e-20	2.13304e-17
ENSMUSG00000021265	Slc25a29	-1.41605	8.86356e-20	4.24729e-17
ENSMUSG00000038776	Ephx1	-1.34771	1.78752e-19	8.37085e-17
ENSMUSG00000040364	Sec1	-1.36858	7.30149e-19	3.34327e-16
ENSMUSG00000108587	1810049I09Rik	-1.28386	1.42724e-17	6.39311e-15
ENSMUSG00000083890	NA	-2.0888	1.93822e-17	8.49725e-15
ENSMUSG00000037010	Apln	-1.7269	3.19651e-17	1.34416e-14
ENSMUSG00000044285	NA	-1.11654	3.65779e-17	1.50738e-14
ENSMUSG00000085312	NA	-0.957073	4.14473e-17	1.65705e-14
ENSMUSG00000024524	Gnal	-1.26977	5.76845e-17	2.22414e-14
ENSMUSG00000108803	4930533N22Rik	-2.13935	7.41554e-17	2.77813e-14
ENSMUSG00000095676	NA	-1.39074	4.21493e-16	1.49739e-13
ENSMUSG00000078810	Gp6	-1.3879	8.37696e-16	2.92555e-13
ENSMUSG00000036480	Prss56	-1.0078	9.81652e-16	3.37116e-13
ENSMUSG00000030088	Aldh1l1	-1.20372	1.10589e-15	3.73557e-13
ENSMUSG00000060143	NA	-1.00526	1.60655e-15	5.33918e-13
ENSMUSG00000068758	Il3ra	-1.11872	2.02723e-15	6.59178e-13
ENSMUSG00000034427	Myo15b	-1.18239	2.09469e-15	6.64016e-13
ENSMUSG00000026579	F5	-1.14768	3.05773e-15	9.54615e-13
ENSMUSG00000042200	Cdrt4	-1.06889	3.87504e-15	1.17481e-12
ENSMUSG00000050556	Kcnb1	-1.03421	3.87707e-15	1.17481e-12
ENSMUSG00000066361	Serpina3c	-1.06706	4.37899e-15	1.30767e-12
ENSMUSG00000036570	Fxyd1	-1.26367	4.53813e-15	1.33583e-12
ENSMUSG00000023169	Slc38a1	-1.60737	5.77467e-15	1.67587e-12
ENSMUSG00000002409	Dyrk1b	-0.968907	7.43259e-15	2.12706e-12
ENSMUSG00000072774	Zfp951	-1.03591	9.21543e-15	2.566e-12
ENSMUSG00000027871	Hsd3b1	-0.915333	2.16006e-14	5.85631e-12
ENSMUSG00000037071	Scd1	-1.03097	5.51655e-14	1.45729e-11
ENSMUSG00000056553	Ptprn2	-0.818614	5.90189e-14	1.52339e-11
ENSMUSG00000026687	Aldh9a1	-0.848435	5.91465e-14	1.52339e-11
ENSMUSG00000091735	Gpr62	-0.926095	9.43853e-14	2.401e-11
ENSMUSG00000050761	Gp1bb	-1.67115	1.41819e-13	3.43787e-11
ENSMUSG00000052075	1700029F12Rik	-0.791223	1.55802e-13	3.7329e-11
ENSMUSG00000066516	Klk1b21	-1.44431	1.64143e-13	3.88755e-11
ENSMUSG00000097659	NA	-2.59113	1.82809e-13	4.28042e-11
ENSMUSG00000041716	Gm20604	-1.24722	3.8174e-13	8.73972e-11
ENSMUSG00000035203	Epn1	-0.933387	4.7385e-13	1.07293e-10
ENSMUSG00000060268	Armh1	-0.665027	7.10274e-13	1.57368e-10
ENSMUSG00000037822	Smim14	-1.02302	9.12532e-13	1.97923e-10
ENSMUSG00000048696	Mex3d	-1.07089	1.0776e-12	2.29209e-10
ENSMUSG00000036002	Fam214b	-1.25215	1.07902e-12	2.29209e-10
ENSMUSG00000028789	Azin2	-1.16412	1.24234e-12	2.61207e-10
ENSMUSG00000070980	Actl7b	-1.34514	2.10371e-12	4.37849e-10
ENSMUSG00000053411	Cbx7	-0.933609	2.23542e-12	4.60609e-10
ENSMUSG00000006435	Neurl1a	-1.20955	2.50788e-12	5.11631e-10
ENSMUSG00000020614	Fam20a	-0.803792	4.10391e-12	8.20981e-10
ENSMUSG00000025903	Lypla1	-1.57115	4.22066e-12	8.36218e-10
ENSMUSG00000109404	NA	-1.44862	4.44066e-12	8.66478e-10
ENSMUSG00000023263	9530002B09Rik	-1.72303	4.45749e-12	8.66478e-10
ENSMUSG00000097560	NA	-1.17876	4.52705e-12	8.71775e-10
ENSMUSG00000010538	Tsacc	-0.690718	6.2083e-12	1.1736e-09
ENSMUSG00000051669	AU021092	-0.899337	7.28647e-12	1.36489e-09
ENSMUSG00000084927	Gm5724	-1.06738	7.60809e-12	1.41229e-09
ENSMUSG00000092746	NA	-1.3998	8.48036e-12	1.55039e-09
ENSMUSG00000102408	4930568G15Rik	-1.40319	8.57777e-12	1.55039e-09
ENSMUSG00000025473	Adam8	-1.3244	8.70131e-12	1.55905e-09
ENSMUSG00000030403	Vasp	-0.925714	9.84758e-12	1.74922e-09
ENSMUSG00000109049	NA	-1.66149	1.1289e-11	1.98811e-09
ENSMUSG00000111334	NA	-1.28983	1.16511e-11	2.01882e-09
ENSMUSG00000046447	Camk2n1	-1.13964	1.16593e-11	2.01882e-09
ENSMUSG00000073418	C4b	-1.13719	1.2766e-11	2.17391e-09
ENSMUSG00000046408	1700067K01Rik	-0.753616	1.64591e-11	2.77983e-09
ENSMUSG00000015599	Ttbk1	-0.912105	1.73628e-11	2.89197e-09
ENSMUSG00000042978	Sbk1	-0.886973	1.74038e-11	2.89197e-09
ENSMUSG00000001700	Gramd3	-1.08443	1.84258e-11	3.03731e-09
ENSMUSG00000074768	Bhmt	-1.07246	2.11026e-11	3.42377e-09
ENSMUSG00000062028	Irgc1	-0.923949	2.31608e-11	3.72835e-09
ENSMUSG00000008348	Ubc	-0.70706	2.64075e-11	4.18559e-09
ENSMUSG00000070473	Cldn3	-1.20191	2.68367e-11	4.22115e-09
ENSMUSG00000102004	4933402C06Rik	-1.15379	2.95852e-11	4.54927e-09
ENSMUSG00000098912	NA	-1.96518	3.7932e-11	5.78955e-09
ENSMUSG00000096861	Vmn2r68	-1.37054	4.49434e-11	6.71057e-09
ENSMUSG00000023013	Aqp2	-1.10923	4.66043e-11	6.9085e-09
ENSMUSG00000033763	Mtss1l	-1.02625	5.2232e-11	7.63291e-09
ENSMUSG00000044526	Znrf4	-0.902716	6.17377e-11	8.89584e-09
ENSMUSG00000003555	Cyp17a1	-0.99734	6.32341e-11	9.04818e-09
ENSMUSG00000091692	4930433I11Rik	-0.893354	6.78908e-11	9.58144e-09
ENSMUSG00000090105	NA	-1.21711	7.82693e-11	1.0971e-08
ENSMUSG00000087685	NA	-0.936149	8.17577e-11	1.13826e-08
ENSMUSG00000022180	Slc7a8	-0.800447	8.33994e-11	1.15332e-08
ENSMUSG00000062012	Zfp13	-0.813786	1.04854e-10	1.42139e-08
ENSMUSG00000085928	4933427I22Rik	-1.86468	1.08481e-10	1.45526e-08
ENSMUSG00000049112	Oxtr	-1.01356	1.36972e-10	1.80917e-08
ENSMUSG00000095432	Zfp748	-0.818746	1.49325e-10	1.93512e-08
ENSMUSG00000040829	Zmynd15	-0.661249	1.5806e-10	2.03551e-08
ENSMUSG00000007888	Crlf1	-0.823538	1.64577e-10	2.09328e-08
ENSMUSG00000055692	Tmem191c	-0.796606	1.66075e-10	2.09937e-08
ENSMUSG00000028619	Tceanc2	-0.856409	1.9371e-10	2.39258e-08
ENSMUSG00000041193	Pla2g5	-0.835031	2.20285e-10	2.68579e-08
ENSMUSG00000015966	Il17rb	-1.31303	2.22335e-10	2.69484e-08
ENSMUSG00000046727	Cystm1	-0.551025	2.45048e-10	2.91862e-08
ENSMUSG00000024393	Prrc2a	-0.731993	2.54557e-10	3.00119e-08
ENSMUSG00000032323	Cyp11a1	-0.911757	2.54894e-10	3.00119e-08
ENSMUSG00000097259	NA	-1.09618	2.64101e-10	3.09194e-08
ENSMUSG00000038390	Gpr162	-0.980569	3.11523e-10	3.58599e-08
ENSMUSG00000083109	NA	-1.61147	3.14914e-10	3.60489e-08
ENSMUSG00000058709	Egln2	-0.735669	3.41267e-10	3.87488e-08
ENSMUSG00000019578	Ubxn6	-0.617068	3.42261e-10	3.87488e-08
ENSMUSG00000047654	Tssk6	-1.11352	3.64402e-10	4.10301e-08
ENSMUSG00000021464	Ror2	-1.05668	3.78954e-10	4.22073e-08
ENSMUSG00000108782	NA	-1.75686	4.33431e-10	4.77586e-08
ENSMUSG00000017390	Aldoc	-1.05796	4.4024e-10	4.82507e-08
ENSMUSG00000074178	NA	-0.77486	4.71078e-10	5.13574e-08
ENSMUSG00000029864	Gstk1	-1.11008	5.04084e-10	5.43804e-08
ENSMUSG00000018776	Slc35g3	-0.801015	5.26955e-10	5.59686e-08
ENSMUSG00000024160	Spsb3	-0.800474	5.76705e-10	6.09384e-08
ENSMUSG00000035295	Wdr38	-0.914323	6.21994e-10	6.53887e-08
ENSMUSG00000030605	Mfge8	-0.860756	6.3675e-10	6.66002e-08
ENSMUSG00000055322	Tns1	-0.678333	6.41593e-10	6.67678e-08
ENSMUSG00000099696	2900052N01Rik	-1.6609	6.76381e-10	7.00344e-08
ENSMUSG00000079105	C7	-0.657505	6.80271e-10	7.00849e-08
ENSMUSG00000025497	Cdhr5	-1.36463	7.31895e-10	7.50283e-08
ENSMUSG00000028854	Slc9a1	-0.743739	8.07134e-10	8.23316e-08
ENSMUSG00000086020	NA	-1.20112	8.36433e-10	8.44838e-08
ENSMUSG00000062991	Nrg1	-0.977195	8.60013e-10	8.60222e-08
ENSMUSG00000097483	NA	-1.55887	8.74746e-10	8.70731e-08
ENSMUSG00000027276	Jag1	-0.826201	8.96082e-10	8.87682e-08
ENSMUSG00000003644	Rps6ka1	-0.798572	9.47504e-10	9.31774e-08
ENSMUSG00000041536	Serpina3a	-1.09186	9.56561e-10	9.34121e-08
ENSMUSG00000028541	B4galt2	-0.786346	1.20927e-09	1.16981e-07
ENSMUSG00000100315	1700031P21Rik	-0.818673	1.2459e-09	1.19962e-07
ENSMUSG00000028756	Pink1	-0.805163	1.34567e-09	1.28368e-07
ENSMUSG00000063177	Klk1b27	-1.2539	1.43073e-09	1.35853e-07
ENSMUSG00000064225	Paqr9	-0.71919	1.51217e-09	1.42276e-07
ENSMUSG00000090213	Tmem189	-1.15889	1.59065e-09	1.48979e-07
ENSMUSG00000093834	Rnu1b2	-1.38485	1.60812e-09	1.49933e-07
ENSMUSG00000059058	NA	-0.850125	1.71148e-09	1.58851e-07
ENSMUSG00000041241	Mul1	-0.760132	2.04885e-09	1.87629e-07
ENSMUSG00000078480	NA	-1.14807	2.14634e-09	1.94567e-07
ENSMUSG00000026927	Sdccag3	-1.10878	2.15549e-09	1.94567e-07
ENSMUSG00000099508	1700030L20Rik	-0.79516	2.18537e-09	1.9578e-07
ENSMUSG00000042524	Sun2	-0.74605	2.20567e-09	1.96744e-07
ENSMUSG00000092356	NA	-1.16784	2.49936e-09	2.21027e-07
ENSMUSG00000037166	Ppp1r14a	-1.09159	2.68312e-09	2.35258e-07
ENSMUSG00000036594	H2-Aa	-1.46947	3.17052e-09	2.76816e-07
ENSMUSG00000071076	Jund	-1.016	3.19837e-09	2.78069e-07
ENSMUSG00000017721	Pigt	-0.741973	3.76249e-09	3.21685e-07
ENSMUSG00000090206	Tepp	-0.782995	4.03271e-09	3.43363e-07
ENSMUSG00000035211	Xrra1	-0.772993	4.2098e-09	3.55504e-07
ENSMUSG00000099958	NA	-0.854323	4.30482e-09	3.62044e-07
ENSMUSG00000055862	Izumo4	-0.67091	4.4073e-09	3.69156e-07
ENSMUSG00000042854	Trp53rkb	-0.668195	4.44736e-09	3.71003e-07
ENSMUSG00000042293	Gm5617	-0.811158	4.66697e-09	3.87754e-07
ENSMUSG00000087343	1700021N21Rik	-0.944345	4.79339e-09	3.96658e-07
ENSMUSG00000069270	Hist1h2ac	-1.31346	5.15512e-09	4.23193e-07
ENSMUSG00000024610	Cd74	-1.23135	5.91309e-09	4.79682e-07
ENSMUSG00000020307	Cdc34	-0.724851	6.04844e-09	4.88737e-07
ENSMUSG00000036686	Cc2d1a	-0.76791	6.40073e-09	5.1119e-07
ENSMUSG00000038034	Igsf8	-0.905266	6.65689e-09	5.27559e-07
ENSMUSG00000031700	Gpt2	-0.808183	6.7573e-09	5.33465e-07
ENSMUSG00000053192	Mllt11	-0.746704	7.75764e-09	6.101e-07
ENSMUSG00000028800	Hdac1	-0.668476	8.23483e-09	6.41682e-07
ENSMUSG00000033227	Wnt6	-0.684228	8.25265e-09	6.41682e-07
ENSMUSG00000041596	Nlrp5-ps	-0.800809	8.30035e-09	6.42965e-07
ENSMUSG00000034932	Mrpl54	-0.62943	8.59279e-09	6.63125e-07
ENSMUSG00000032334	Loxl1	-0.667353	9.01703e-09	6.88133e-07
ENSMUSG00000020022	Ndufa12	-1.07428	9.30947e-09	7.02644e-07
ENSMUSG00000037331	Larp1	-0.41746	9.62974e-09	7.24163e-07
ENSMUSG00000091205	Vmn2r71	-1.20361	9.82016e-09	7.35797e-07
ENSMUSG00000028843	Sh3bgrl3	-0.96379	1.07113e-08	7.9593e-07
ENSMUSG00000030030	1700003E16Rik	-0.702278	1.07386e-08	7.9593e-07
ENSMUSG00000021806	Nid2	-0.669948	1.09463e-08	8.08e-07
ENSMUSG00000094812	NA	-1.21285	1.09799e-08	8.08e-07
ENSMUSG00000014633	Cmc2	-0.720608	1.16036e-08	8.44852e-07
ENSMUSG00000040848	Sft2d2	-0.743976	1.28124e-08	9.19857e-07
ENSMUSG00000039195	1110008P14Rik	-1.21495	1.53944e-08	1.09758e-06
ENSMUSG00000003363	Pld3	-0.80921	1.58304e-08	1.12478e-06
ENSMUSG00000024742	Fen1	-1.05294	1.6736e-08	1.18098e-06
ENSMUSG00000044433	Camsap3	-0.831438	1.85045e-08	1.28813e-06
ENSMUSG00000028750	Pla2g2c	-0.632175	1.94154e-08	1.34247e-06
ENSMUSG00000086631	NA	-1.40082	2.05936e-08	1.41747e-06
ENSMUSG00000016637	Ift27	-0.864518	2.30017e-08	1.55905e-06
ENSMUSG00000011877	Git1	-0.652594	2.36541e-08	1.59801e-06
ENSMUSG00000063713	Klk1b24	-1.18922	2.42035e-08	1.62978e-06
ENSMUSG00000026558	Uck2	-0.531542	2.44729e-08	1.64255e-06
ENSMUSG00000001420	Tmem79	-1.02389	2.47232e-08	1.65174e-06
ENSMUSG00000025808	Ccdc7a	-0.647395	2.48648e-08	1.65271e-06
ENSMUSG00000074800	NA	-1.03345	2.51667e-08	1.66618e-06
ENSMUSG00000002396	Ocel1	-0.72421	2.53101e-08	1.66618e-06
ENSMUSG00000024442	0610009O20Rik	-0.667995	2.75452e-08	1.79044e-06
ENSMUSG00000028838	Extl1	-1.33677	3.1774e-08	2.02525e-06
ENSMUSG00000030206	Gsg1	-0.898906	3.18191e-08	2.02525e-06
ENSMUSG00000014609	Chrne	-0.674708	3.18458e-08	2.02525e-06
ENSMUSG00000056682	NA	-0.708851	3.35405e-08	2.12647e-06
ENSMUSG00000042099	Kank3	-0.623442	3.4097e-08	2.15512e-06
ENSMUSG00000109091	NA	-1.37214	3.44878e-08	2.17315e-06
ENSMUSG00000086784	Isoc2a	-0.734549	3.78918e-08	2.35169e-06
ENSMUSG00000068874	Selenbp1	-0.711655	3.8172e-08	2.36196e-06
ENSMUSG00000026520	Pycr2	-0.673137	3.83553e-08	2.3662e-06
ENSMUSG00000051343	Rab11fip5	-0.628448	4.22564e-08	2.58366e-06
ENSMUSG00000043445	Pgp	-0.68248	4.35657e-08	2.648e-06
ENSMUSG00000056413	Adap1	-0.900568	4.93429e-08	2.97284e-06
ENSMUSG00000068735	Trp53i11	-0.735997	5.20142e-08	3.10653e-06
ENSMUSG00000050428	Fbxo46	-0.786484	5.82349e-08	3.44808e-06
ENSMUSG00000081534	Slc48a1	-0.826878	6.04032e-08	3.56621e-06
ENSMUSG00000071644	Eef1g	-0.709131	6.13322e-08	3.60698e-06
ENSMUSG00000027602	Map1lc3a	-0.635015	6.14439e-08	3.60698e-06
ENSMUSG00000015443	Gzmn	-0.824236	6.30992e-08	3.69363e-06
ENSMUSG00000079941	NA	-0.873819	6.62022e-08	3.8643e-06
ENSMUSG00000004070	Hmox2	-0.680714	6.72786e-08	3.91603e-06
ENSMUSG00000068240	Uba52	-0.712	7.41997e-08	4.29462e-06
ENSMUSG00000070780	Rbm47	-0.744341	7.46649e-08	4.30629e-06
ENSMUSG00000030590	Fam98c	-0.603307	7.48192e-08	4.30629e-06
ENSMUSG00000075595	Zfp652	-1.01608	7.6446e-08	4.38766e-06
ENSMUSG00000074151	Nlrc5	-1.06531	8.14112e-08	4.65966e-06
ENSMUSG00000060032	H2afj	-0.898738	1.013e-07	5.67196e-06
ENSMUSG00000029455	Aldh2	-0.822743	1.04262e-07	5.82202e-06
ENSMUSG00000095789	Nupr1l	-0.68112	1.15005e-07	6.37507e-06
ENSMUSG00000032959	Pebp1	-0.621867	1.15671e-07	6.38979e-06
ENSMUSG00000003345	Csnk1g2	-0.787297	1.18429e-07	6.46503e-06
ENSMUSG00000027944	Hax1	-0.613893	1.25556e-07	6.77248e-06
ENSMUSG00000004651	Tyr	-1.2648	1.2783e-07	6.87713e-06
ENSMUSG00000105615	NA	-1.36125	1.43052e-07	7.65609e-06
ENSMUSG00000021541	Trpc7	-0.95601	1.48074e-07	7.82323e-06
ENSMUSG00000018677	Slc25a39	-0.649555	1.49829e-07	7.89573e-06
ENSMUSG00000015854	Cd5l	-1.35768	1.52177e-07	7.99898e-06
ENSMUSG00000024014	Pim1	-0.74416	1.56823e-07	8.18062e-06
ENSMUSG00000090100	Ttbk2	-0.980567	1.59806e-07	8.29846e-06
ENSMUSG00000000411	Tssk3	-0.727916	1.6051e-07	8.29846e-06
ENSMUSG00000027952	Pmvk	-0.771665	1.60664e-07	8.29846e-06
ENSMUSG00000078584	AU022252	-0.63206	1.60774e-07	8.29846e-06
ENSMUSG00000045794	Lkaaear1	-0.71056	1.61096e-07	8.29846e-06
ENSMUSG00000086056	Gm4846	-1.27317	1.69803e-07	8.72516e-06
ENSMUSG00000040794	C1qtnf4	-0.856476	1.70676e-07	8.74822e-06
ENSMUSG00000030771	Micalcl	-0.963785	1.86602e-07	9.51101e-06
ENSMUSG00000036046	5031439G07Rik	-0.824996	1.86989e-07	9.51101e-06
ENSMUSG00000106947	NA	-1.04509	1.87405e-07	9.51101e-06
ENSMUSG00000027962	Vcam1	-0.836436	1.90613e-07	9.62644e-06
ENSMUSG00000001053	N4bp3	-0.806203	1.93893e-07	9.76811e-06
ENSMUSG00000020435	Osbp2	-0.762561	2.06129e-07	1.0284e-05
ENSMUSG00000058135	Gstm1	-0.761829	2.38746e-07	1.1797e-05
ENSMUSG00000040699	Limd2	-0.592777	2.40189e-07	1.18399e-05
ENSMUSG00000048772	Tmem53	-0.84794	2.4091e-07	1.18471e-05
ENSMUSG00000024116	Prss21	-0.517076	2.50964e-07	1.22538e-05
ENSMUSG00000022427	Tomm22	-0.392038	2.59368e-07	1.26044e-05
ENSMUSG00000061286	Exosc5	-0.66888	2.61941e-07	1.26995e-05
ENSMUSG00000044340	Phlpp1	-0.583056	3.02118e-07	1.45788e-05
ENSMUSG00000008438	Adam21	-0.62423	3.11122e-07	1.49085e-05
ENSMUSG00000045211	Nudt18	-0.51389	3.14064e-07	1.49799e-05
ENSMUSG00000022090	Pdlim2	-0.921453	3.16179e-07	1.50112e-05
ENSMUSG00000109142	NA	-1.18372	3.2478e-07	1.53487e-05
ENSMUSG00000019505	Ubb	-0.572805	3.30551e-07	1.5548e-05
ENSMUSG00000029718	Pcolce	-0.726679	3.36114e-07	1.57401e-05
ENSMUSG00000027408	Cpxm1	-0.715745	3.40821e-07	1.58883e-05
ENSMUSG00000030087	Klf15	-0.794557	3.5806e-07	1.66167e-05
ENSMUSG00000058833	Rex1bd	-0.870473	3.59454e-07	1.66439e-05
ENSMUSG00000104752	Gm5565	-1.11098	3.7608e-07	1.73747e-05
ENSMUSG00000027230	Creb3l1	-0.984851	3.83961e-07	1.75811e-05
ENSMUSG00000064068	Mtx1	-0.638168	3.85126e-07	1.75954e-05
ENSMUSG00000038044	Cct8l1	-0.53225	3.86518e-07	1.76199e-05
ENSMUSG00000100650	NA	-1.20333	3.89348e-07	1.77097e-05
ENSMUSG00000049580	Tsku	-0.97048	4.06463e-07	1.83666e-05
ENSMUSG00000028862	Map3k6	-0.969414	4.2518e-07	1.90453e-05
ENSMUSG00000072381	NA	-0.759771	4.75882e-07	2.11327e-05
ENSMUSG00000051113	Fam71e1	-0.716659	4.86052e-07	2.14456e-05
ENSMUSG00000001751	Naglu	-0.697079	4.89118e-07	2.15348e-05
ENSMUSG00000031849	Comp	-0.598972	5.0653e-07	2.22538e-05
ENSMUSG00000091006	Vmn2r69	-1.16563	5.12107e-07	2.24033e-05
ENSMUSG00000037936	Scarb1	-0.553695	5.17651e-07	2.25979e-05
ENSMUSG00000055762	Eef1d	-0.67459	5.30788e-07	2.31224e-05
ENSMUSG00000009115	Spatc1l	-0.566191	5.33007e-07	2.31532e-05
ENSMUSG00000070868	Skint3	-1.17885	5.41231e-07	2.34083e-05
ENSMUSG00000041423	Paqr6	-1.24896	5.41896e-07	2.34083e-05
ENSMUSG00000055745	Rtl6	-0.673245	5.52312e-07	2.37586e-05
ENSMUSG00000097407	4933408J17Rik	-0.888346	5.71469e-07	2.44297e-05
ENSMUSG00000017830	Dhx58	-0.708881	5.87902e-07	2.50802e-05
ENSMUSG00000050058	Prm3	-0.760058	5.90015e-07	2.51183e-05
ENSMUSG00000028796	Phc2	-0.60857	5.93166e-07	2.52004e-05
ENSMUSG00000025171	Ubtd1	-0.619844	6.1069e-07	2.58915e-05
ENSMUSG00000003380	Rabac1	-0.538562	6.21096e-07	2.62339e-05
ENSMUSG00000095260	NA	-1.22558	6.38126e-07	2.68339e-05
ENSMUSG00000061780	Cfd	-1.23673	6.56939e-07	2.75505e-05
ENSMUSG00000056666	Retsat	-0.708488	6.57842e-07	2.75505e-05
ENSMUSG00000059743	Fdps	-0.784384	6.64063e-07	2.77546e-05
ENSMUSG00000070858	Gm1673	-0.818816	6.81483e-07	2.83676e-05
ENSMUSG00000030650	Tmc5	-0.469156	7.00022e-07	2.90806e-05
ENSMUSG00000030376	Slc8a2	-0.671216	7.21645e-07	2.98584e-05
ENSMUSG00000061065	H2al1o	-0.647214	7.62205e-07	3.14105e-05
ENSMUSG00000024369	Nelfe	-0.609432	7.64872e-07	3.14575e-05
ENSMUSG00000050708	Ftl1	-0.822611	8.02167e-07	3.25367e-05
ENSMUSG00000047045	Tmem164	-0.457826	8.038e-07	3.25389e-05
ENSMUSG00000048824	NA	-0.781366	8.19303e-07	3.31014e-05
ENSMUSG00000003808	Farsa	-0.558562	8.3225e-07	3.35587e-05
ENSMUSG00000095580	Rnu1b1	-1.11858	8.4181e-07	3.38779e-05
ENSMUSG00000032921	Odf4	-0.43384	8.48222e-07	3.40694e-05
ENSMUSG00000010663	Fads1	-0.61308	8.49956e-07	3.40726e-05
ENSMUSG00000024772	Ehd1	-0.53464	8.51996e-07	3.40747e-05
ENSMUSG00000006575	Rundc3a	-0.619637	8.62929e-07	3.43256e-05
ENSMUSG00000028943	Espn	-0.650269	8.80402e-07	3.4819e-05
ENSMUSG00000042766	Trim46	-0.70357	9.42455e-07	3.69188e-05
ENSMUSG00000036995	Asap3	-0.839014	9.49533e-07	3.71255e-05
ENSMUSG00000040488	Ltbp4	-0.648892	9.93166e-07	3.84665e-05
ENSMUSG00000109962	NA	-1.11825	1.09153e-06	4.20393e-05
ENSMUSG00000034227	Foxj1	-0.856926	1.10098e-06	4.21305e-05
ENSMUSG00000035226	Rims4	-0.724061	1.11337e-06	4.24833e-05
ENSMUSG00000037012	Hk1	-0.733687	1.12937e-06	4.29349e-05
ENSMUSG00000002105	Slc39a13	-0.815469	1.14392e-06	4.3367e-05
ENSMUSG00000027546	Atp9a	-0.664646	1.14495e-06	4.3367e-05
ENSMUSG00000022518	4930562C15Rik	-0.625321	1.17032e-06	4.42466e-05
ENSMUSG00000055960	Skint4	-1.49557	1.215e-06	4.5768e-05
ENSMUSG00000037095	Lrg1	-1.10562	1.23519e-06	4.63591e-05
ENSMUSG00000028444	Cntfr	-1.07526	1.26378e-06	4.726e-05
ENSMUSG00000024565	Sall3	-0.864083	1.26937e-06	4.73831e-05
ENSMUSG00000049008	BB014433	-0.597545	1.28348e-06	4.78228e-05
ENSMUSG00000002228	Ppm1j	-0.680671	1.29712e-06	4.80703e-05
ENSMUSG00000078442	Ccdc105	-0.96226	1.32712e-06	4.88309e-05
ENSMUSG00000024429	Gnl1	-0.606777	1.34235e-06	4.93032e-05
ENSMUSG00000047843	Bri3	-0.657312	1.36905e-06	5.01944e-05
ENSMUSG00000045252	Zfp574	-0.628683	1.39333e-06	5.0747e-05
ENSMUSG00000070803	Cited4	-0.920571	1.42186e-06	5.16708e-05
ENSMUSG00000107622	4930512J16Rik	-1.12633	1.47823e-06	5.34369e-05
ENSMUSG00000048400	Prss54	-0.504296	1.49564e-06	5.38706e-05
ENSMUSG00000086951	1700051A21Rik	-0.513987	1.49819e-06	5.38706e-05
ENSMUSG00000044084	Spem2	-0.827167	1.50069e-06	5.38706e-05
ENSMUSG00000040731	Eif4h	-0.422695	1.53149e-06	5.45957e-05
ENSMUSG00000091685	Gm17359	-1.08391	1.60833e-06	5.6649e-05
ENSMUSG00000018554	Ybx2	-0.591471	1.65896e-06	5.81343e-05
ENSMUSG00000042632	Pla2g6	-0.603867	1.76231e-06	6.15466e-05
ENSMUSG00000100954	NA	-0.595974	1.78345e-06	6.19696e-05
ENSMUSG00000036820	Amdhd2	-0.629592	1.87595e-06	6.48009e-05
ENSMUSG00000031787	Katnb1	-0.565905	1.87751e-06	6.48009e-05
ENSMUSG00000021061	Sptb	-0.645713	1.92527e-06	6.62273e-05
ENSMUSG00000061615	Hist1h2ab	-1.10929	1.95044e-06	6.67788e-05
ENSMUSG00000055148	Klf2	-0.787943	2.06118e-06	6.99682e-05
ENSMUSG00000100153	Gm5601	-0.423351	2.06961e-06	7.01387e-05
ENSMUSG00000001988	Npas1	-1.21208	2.14105e-06	7.24407e-05
ENSMUSG00000030209	Grin2b	-0.614629	2.17481e-06	7.34621e-05
ENSMUSG00000034435	Tmem30b	-1.15725	2.21818e-06	7.45604e-05
ENSMUSG00000092225	Gm2381	-0.983334	2.23878e-06	7.51305e-05
ENSMUSG00000061111	Mcrip1	-0.698134	2.25176e-06	7.5443e-05
ENSMUSG00000083326	NA	-1.1007	2.27683e-06	7.61594e-05
ENSMUSG00000037813	D630003M21Rik	-0.700279	2.30384e-06	7.6754e-05
ENSMUSG00000037366	Pafah2	-0.473403	2.31981e-06	7.70961e-05
ENSMUSG00000005672	Kit	-0.610857	2.33859e-06	7.74706e-05
ENSMUSG00000001289	Pfdn5	-0.42855	2.35133e-06	7.77677e-05
ENSMUSG00000008167	Fbxw9	-0.638256	2.38201e-06	7.86559e-05
ENSMUSG00000037349	Nudt22	-0.808424	2.3948e-06	7.89518e-05
ENSMUSG00000062859	Tcp11	-0.632596	2.44687e-06	8.04113e-05
ENSMUSG00000032300	1700017B05Rik	-0.642815	2.50428e-06	8.18042e-05
ENSMUSG00000020681	Ace	-0.652308	2.60826e-06	8.4635e-05
ENSMUSG00000110841	NA	-0.480882	2.71077e-06	8.7274e-05
ENSMUSG00000030484	Lypd5	-1.21757	2.7176e-06	8.73573e-05
ENSMUSG00000022615	Tymp	-0.673211	2.77709e-06	8.89921e-05
ENSMUSG00000031375	Bgn	-0.540138	2.83877e-06	9.04063e-05
ENSMUSG00000097075	NA	-0.601251	2.91789e-06	9.27826e-05
ENSMUSG00000027465	Tbc1d20	-0.626278	2.93694e-06	9.32443e-05
ENSMUSG00000044080	S100a1	-0.946822	2.96114e-06	9.38683e-05
ENSMUSG00000063129	Aldoart2	-0.644246	3.03891e-06	9.60379e-05
ENSMUSG00000011658	Fuz	-0.661928	3.04858e-06	9.61961e-05
ENSMUSG00000036634	Mag	-0.760707	3.0944e-06	9.74645e-05
ENSMUSG00000037247	Pldi	-0.735763	3.09824e-06	9.74645e-05
ENSMUSG00000073888	Ccl27a	-0.488217	3.11043e-06	9.76988e-05
ENSMUSG00000037885	Stk35	-0.521129	3.34273e-06	0.000104001
ENSMUSG00000039477	Tnrc18	-0.671205	3.3464e-06	0.000104001
ENSMUSG00000030583	Sipa1l3	-0.439065	3.35391e-06	0.000104077
ENSMUSG00000032280	Tle3	-0.713183	3.36277e-06	0.000104195
ENSMUSG00000037032	Apbb1	-0.58847	3.38718e-06	0.000104794
ENSMUSG00000029861	Fam131b	-0.610912	3.39435e-06	0.000104859
ENSMUSG00000027931	Npr1	-0.589315	3.47414e-06	0.000107002
ENSMUSG00000039936	Pik3cd	-0.613234	3.61454e-06	0.000110501
ENSMUSG00000039810	Zc3h10	-0.743749	3.64631e-06	0.000111307
ENSMUSG00000022445	Cyp2d26	-0.620234	3.66241e-06	0.000111633
ENSMUSG00000035027	Map2k2	-0.580202	3.67939e-06	0.000111677
ENSMUSG00000023908	Pkmyt1	-0.68633	3.76408e-06	0.000114015
ENSMUSG00000028392	Bspry	-0.491803	3.8107e-06	0.000114844
ENSMUSG00000024440	Pcdh12	-0.92746	3.85239e-06	0.000115544
ENSMUSG00000063409	Lrrc43	-0.503497	3.9035e-06	0.000116737
ENSMUSG00000059518	Znhit1	-0.509092	3.9225e-06	0.000116965
ENSMUSG00000055053	Nfic	-0.622883	3.96958e-06	0.000118198
ENSMUSG00000001025	S100a6	-0.722621	4.01996e-06	0.000119526
ENSMUSG00000108003	NA	-0.606522	4.25586e-06	0.000125096
ENSMUSG00000037003	Tns2	-0.602511	4.29144e-06	0.000125962
ENSMUSG00000021091	Serpina3n	-0.949327	4.32429e-06	0.000126745
ENSMUSG00000031530	Dusp4	-0.728053	4.44647e-06	0.000129773
ENSMUSG00000042388	Dlgap3	-0.744369	4.46107e-06	0.000130015
ENSMUSG00000022439	Parvg	-0.716679	4.51653e-06	0.000131445
ENSMUSG00000003346	Abhd17a	-0.58445	4.52886e-06	0.000131512
ENSMUSG00000084826	AI847159	-1.17375	4.5316e-06	0.000131512
ENSMUSG00000040356	Skiv2l	-0.53784	4.57556e-06	0.000132601
ENSMUSG00000031506	Ptpn7	-1.07951	4.58989e-06	0.00013283
ENSMUSG00000064194	Zfp936	-0.618084	4.62024e-06	0.00013352
ENSMUSG00000021384	Susd3	-0.57166	4.6789e-06	0.000135026
ENSMUSG00000039323	Igfbp2	-0.686922	4.77761e-06	0.000137624
ENSMUSG00000031493	Ggn	-0.77553	4.78226e-06	0.000137624
ENSMUSG00000048603	Gm9828	-0.740298	4.93387e-06	0.000141788
ENSMUSG00000029875	Ccdc184	-0.790289	4.94391e-06	0.000141879
ENSMUSG00000105057	NA	-1.06645	5.0019e-06	0.000142748
ENSMUSG00000034793	G6pc3	-0.584776	5.14623e-06	0.0001465
ENSMUSG00000036905	C1qb	-0.702833	5.15468e-06	0.0001465
ENSMUSG00000029096	Htra3	-0.570388	5.25966e-06	0.000149072
ENSMUSG00000029810	Tmem176b	-0.605446	5.28777e-06	0.000149663
ENSMUSG00000001665	Gstt3	-0.972961	5.30429e-06	0.000149924
ENSMUSG00000046952	NA	-0.663988	5.33965e-06	0.000150717
ENSMUSG00000003526	Prodh	-0.907327	5.41095e-06	0.000152312
ENSMUSG00000037075	Rnf139	-0.787533	5.45927e-06	0.000153045
ENSMUSG00000002661	Alkbh7	-0.754146	5.48223e-06	0.000153272
ENSMUSG00000098684	NA	-0.812098	5.56311e-06	0.000155322
ENSMUSG00000064063	BC048507	-0.738364	5.67111e-06	0.000157484
ENSMUSG00000046330	Rpl37a	-0.60924	5.71578e-06	0.000158298
ENSMUSG00000029406	Pitpnm2	-0.45614	5.75679e-06	0.00015922
ENSMUSG00000034926	Dhcr24	-0.62179	6.03785e-06	0.000166323
ENSMUSG00000030538	Cib1	-0.41763	6.08798e-06	0.000167481
ENSMUSG00000022554	Hgh1	-0.546647	6.14394e-06	0.000168795
ENSMUSG00000104802	NA	-0.635865	6.35515e-06	0.000173902
ENSMUSG00000092674	NA	-1.02903	6.55904e-06	0.000178576
ENSMUSG00000020475	Pgam2	-0.563453	6.56864e-06	0.000178576
ENSMUSG00000036278	Macrod1	-0.526941	6.56932e-06	0.000178576
ENSMUSG00000060279	Ap2a1	-0.528733	6.78148e-06	0.000182896
ENSMUSG00000042694	Stn1	-0.592457	6.83451e-06	0.000184062
ENSMUSG00000035530	Eif1	-0.443769	6.8426e-06	0.000184062
ENSMUSG00000034300	Fam53c	-0.535834	6.92304e-06	0.000185741
ENSMUSG00000108613	NA	-1.24371	7.01186e-06	0.000187635
ENSMUSG00000090457	4930571K23Rik	-0.768947	7.13217e-06	0.00019036
ENSMUSG00000106594	NA	-0.714958	7.18491e-06	0.00019152
ENSMUSG00000027999	Pla2g12a	-0.453124	7.42651e-06	0.000197449
ENSMUSG00000035890	Rnf126	-0.648113	7.47192e-06	0.000198197
ENSMUSG00000038165	1700022A21Rik	-0.62168	7.62011e-06	0.000201556
ENSMUSG00000108417	NA	-0.700801	7.67626e-06	0.00020277
ENSMUSG00000036860	Mrpl55	-0.603596	7.78192e-06	0.000204263
ENSMUSG00000053783	1700016K19Rik	-0.459357	7.79882e-06	0.000204446
ENSMUSG00000041068	4930596D02Rik	-0.669829	7.82435e-06	0.000204855
ENSMUSG00000022193	Psmb5	-0.686581	8.02338e-06	0.000209146
ENSMUSG00000075706	Gpx4	-0.465467	8.03901e-06	0.000209146
ENSMUSG00000043866	Taf10	-0.485299	8.16706e-06	0.000211942
ENSMUSG00000041309	Nkx6-2	-0.825082	8.30549e-06	0.000215251
ENSMUSG00000057342	Sphk2	-0.670297	8.34079e-06	0.000215366
ENSMUSG00000020878	Lrrc46	-0.476685	8.45127e-06	0.000217945
ENSMUSG00000043091	Tuba1c	-0.591754	8.47599e-06	0.00021831
ENSMUSG00000099021	Rn7s1	-1.00165	8.57003e-06	0.000220181
ENSMUSG00000021994	Wnt5a	-0.718086	8.69034e-06	0.000222068
ENSMUSG00000086184	NA	-1.10446	8.69733e-06	0.000222068
ENSMUSG00000043644	0610009L18Rik	-0.492429	8.78214e-06	0.000223679
ENSMUSG00000025161	Slc16a3	-0.530649	8.85348e-06	0.000225151
ENSMUSG00000105227	NA	-0.896173	8.8618e-06	0.000225151
ENSMUSG00000040875	Osbpl10	-0.525713	8.94823e-06	0.000226231
ENSMUSG00000013083	2200002J24Rik	-0.747904	9.07406e-06	0.000228571
ENSMUSG00000001666	Ddt	-0.684009	9.16166e-06	0.000230496
ENSMUSG00000004894	Hapln2	-0.76341	9.24197e-06	0.000231639
ENSMUSG00000047502	Mroh7	-0.657641	9.25205e-06	0.000231639
ENSMUSG00000032997	Chpf	-0.615504	9.32277e-06	0.000233126
ENSMUSG00000055809	Dnaaf3	-0.761099	9.37561e-06	0.000234163
ENSMUSG00000003731	Kpna6	-0.406253	9.63562e-06	0.000239207
ENSMUSG00000087006	Gm13889	-0.83564	9.74645e-06	0.00024139
ENSMUSG00000081453	NA	-0.912887	9.79898e-06	0.000242308
ENSMUSG00000024937	Ehbp1l1	-0.532626	9.80758e-06	0.000242308
ENSMUSG00000027459	Fam110a	-0.694177	9.90943e-06	0.000243745
ENSMUSG00000018102	Hist1h2bc	-0.69351	9.91167e-06	0.000243745
ENSMUSG00000024042	Sik1	-0.806038	9.95396e-06	0.000244168
ENSMUSG00000015143	Actn1	-0.487847	1.01362e-05	0.000248343
ENSMUSG00000013822	Elof1	-0.408648	1.02051e-05	0.000249735
ENSMUSG00000026751	Nr5a1	-0.662351	1.02927e-05	0.000251282
ENSMUSG00000070332	Trim80	-0.622184	1.03635e-05	0.000252411
ENSMUSG00000040576	Tmem270	-0.683767	1.04221e-05	0.000253538
ENSMUSG00000044788	Fads6	-0.628275	1.05207e-05	0.000255146
ENSMUSG00000060177	Klk1b22	-1.08926	1.10303e-05	0.000266135
ENSMUSG00000066196	Spag8	-0.658803	1.10858e-05	0.000267162
ENSMUSG00000097638	Carlr	-0.539428	1.11785e-05	0.000268341
ENSMUSG00000037979	Ccdc92	-0.480275	1.1213e-05	0.000268515
ENSMUSG00000078554	Fam229a	-0.69036	1.12277e-05	0.000268515
ENSMUSG00000022619	Mapk8ip2	-0.692018	1.12332e-05	0.000268515
ENSMUSG00000024885	Aldh3b1	-0.51231	1.1261e-05	0.000268869
ENSMUSG00000029577	Ube3b	-0.474704	1.13974e-05	0.000271496
ENSMUSG00000026604	Ptpn14	-0.533099	1.14565e-05	0.000272273
ENSMUSG00000039041	Adrm1	-0.5465	1.14717e-05	0.00027232
ENSMUSG00000086361	NA	-0.966627	1.1801e-05	0.000279263
ENSMUSG00000046719	Nxph3	-0.837053	1.1889e-05	0.000280735
ENSMUSG00000032478	Nme6	-0.424926	1.21892e-05	0.000287038
ENSMUSG00000010095	Slc3a2	-0.60657	1.23098e-05	0.00028866
ENSMUSG00000033152	Podxl2	-0.682035	1.23791e-05	0.000289854
ENSMUSG00000046668	Cxxc5	-0.473832	1.25252e-05	0.000292609
ENSMUSG00000036752	Tubb4b	-0.470479	1.25887e-05	0.000293761
ENSMUSG00000034254	Agpat1	-0.526104	1.27792e-05	0.000297195
ENSMUSG00000017832	Hspb9	-0.510053	1.28132e-05	0.000297651
ENSMUSG00000044916	1700029I15Rik	-0.713291	1.28387e-05	0.000297908
ENSMUSG00000041120	Nbl1	-0.724126	1.28982e-05	0.000298952
ENSMUSG00000024955	Esrra	-0.705853	1.29817e-05	0.000300201
ENSMUSG00000024925	Rnaseh2c	-0.66712	1.30039e-05	0.000300201
ENSMUSG00000037594	BC022687	-0.63502	1.30318e-05	0.000300359
ENSMUSG00000026894	Morn5	-0.552895	1.31814e-05	0.000303128
ENSMUSG00000052698	Tln2	-0.482934	1.34559e-05	0.000308468
ENSMUSG00000026932	Nacc2	-0.487202	1.37485e-05	0.000313372
ENSMUSG00000064284	Cdpf1	-0.662557	1.42571e-05	0.000324246
ENSMUSG00000107619	NA	-0.85868	1.43501e-05	0.000325642
ENSMUSG00000104445	Rhbg	-1.12667	1.45416e-05	0.000329436
ENSMUSG00000047417	Rexo1	-0.570953	1.45492e-05	0.000329436
ENSMUSG00000047841	Fndc11	-0.609435	1.47502e-05	0.000332922
ENSMUSG00000060678	Hist1h4c	-0.991001	1.47516e-05	0.000332922
ENSMUSG00000044345	Marveld1	-0.669065	1.49347e-05	0.000336315
ENSMUSG00000063904	Dpp3	-0.540201	1.50915e-05	0.00033918
ENSMUSG00000022999	Lmbr1l	-0.502146	1.53435e-05	0.000343644
ENSMUSG00000075227	Znhit2	-0.549447	1.54814e-05	0.000346164
ENSMUSG00000082536	NA	-0.634517	1.55611e-05	0.000347385
ENSMUSG00000084403	NA	-1.12154	1.5803e-05	0.00035175
ENSMUSG00000002043	Trappc6a	-0.624328	1.58078e-05	0.00035175
ENSMUSG00000027517	Ankrd60	-0.470735	1.60025e-05	0.000355698
ENSMUSG00000050010	Shisa3	-0.535302	1.60372e-05	0.000356085
ENSMUSG00000003429	Rps11	-0.756227	1.61851e-05	0.000358212
ENSMUSG00000069324	NA	-0.941722	1.63584e-05	0.00036127
ENSMUSG00000057286	St6galnac2	-0.760934	1.68965e-05	0.000371957
ENSMUSG00000078377	NA	-0.627313	1.73904e-05	0.000381358
ENSMUSG00000047423	AI837181	-0.623099	1.73975e-05	0.000381358
ENSMUSG00000058914	C1qtnf3	-0.603696	1.77501e-05	0.000387595
ENSMUSG00000003072	Atp5d	-0.650854	1.81342e-05	0.00039332
ENSMUSG00000107252	Gm5767	-0.755393	1.85888e-05	0.000401492
ENSMUSG00000105531	NA	-0.629992	1.90885e-05	0.000411422
ENSMUSG00000031706	Rfx1	-0.512518	1.91243e-05	0.000411762
ENSMUSG00000045573	Penk	-0.420131	1.91463e-05	0.000411805
ENSMUSG00000082029	H3f3c	-0.900552	1.92426e-05	0.000413446
ENSMUSG00000023952	Gtpbp2	-0.460114	1.95339e-05	0.000418316
ENSMUSG00000023938	Aars2	-0.534524	1.95505e-05	0.000418316
ENSMUSG00000029440	Psmd9	-0.567177	1.992e-05	0.00042578
ENSMUSG00000022542	2021-09-12	-0.43513	2.02839e-05	0.00043192
ENSMUSG00000074063	Osgin1	-0.645053	2.02911e-05	0.00043192
ENSMUSG00000020592	Sdc1	-0.624461	2.04493e-05	0.000434838
ENSMUSG00000020317	Theg	-0.569437	2.0484e-05	0.000434884
ENSMUSG00000028441	1110017D15Rik	-0.725893	2.04937e-05	0.000434884
ENSMUSG00000015335	Zdhhc12	-0.713564	2.07325e-05	0.000439048
ENSMUSG00000079722	Ttll2	-0.783514	2.08131e-05	0.000440301
ENSMUSG00000015970	Chdh	-0.488738	2.08719e-05	0.000441093
ENSMUSG00000040249	Lrp1	-0.480618	2.11992e-05	0.0004468
ENSMUSG00000030200	Bcl2l14	-0.564987	2.12287e-05	0.0004468
ENSMUSG00000022428	Cby1	-0.520674	2.13283e-05	0.000448439
ENSMUSG00000030835	Nomo1	-0.604817	2.16157e-05	0.000453556
ENSMUSG00000067199	Frat1	-0.546268	2.17557e-05	0.000455566
ENSMUSG00000052957	Gas1	-0.598733	2.18305e-05	0.000456667
ENSMUSG00000023966	Rsph9	-0.492696	2.28617e-05	0.000475343
ENSMUSG00000008140	Emc10	-0.508988	2.32732e-05	0.000482924
ENSMUSG00000022419	Deptor	-0.564675	2.39858e-05	0.00049721
ENSMUSG00000042404	Dennd4b	-0.573598	2.40716e-05	0.00049785
ENSMUSG00000078137	Ankrd63	-0.841292	2.41757e-05	0.000499139
ENSMUSG00000084998	NA	-0.826114	2.42719e-05	0.000500624
ENSMUSG00000022565	Plec	-0.485009	2.4331e-05	0.00050134
ENSMUSG00000035944	Ttc38	-0.783541	2.45107e-05	0.000504538
ENSMUSG00000024013	Fgd2	-0.656002	2.45618e-05	0.000505087
ENSMUSG00000023806	Rsph3b	-0.75276	2.46937e-05	0.000507292
ENSMUSG00000005483	Dnajb1	-0.342617	2.48798e-05	0.000510606
ENSMUSG00000006958	Chrd	-1.00064	2.51358e-05	0.000515346
ENSMUSG00000029053	Prkcz	-0.530698	2.55114e-05	0.000521524
ENSMUSG00000078439	Smim24	-0.468662	2.55177e-05	0.000521524
ENSMUSG00000030123	Plxnd1	-0.525215	2.55617e-05	0.000521524
ENSMUSG00000013787	Ehmt2	-0.46576	2.55636e-05	0.000521524
ENSMUSG00000086955	NA	-1.07653	2.57287e-05	0.000524371
ENSMUSG00000062464	Cyp4f37	-0.660523	2.58687e-05	0.000526704
ENSMUSG00000109651	NA	-1.08274	2.62704e-05	0.000532778
ENSMUSG00000035179	Ppp1r32	-0.580181	2.63852e-05	0.000534579
ENSMUSG00000067344	NA	-0.705361	2.64419e-05	0.000535203
ENSMUSG00000025278	Flnb	-0.528347	2.6488e-05	0.000535608
ENSMUSG00000040883	Tmem205	-0.553637	2.66972e-05	0.000538255
ENSMUSG00000081552	NA	-0.654027	2.67786e-05	0.000538977
ENSMUSG00000031788	Kifc3	-0.522216	2.68115e-05	0.000538977
ENSMUSG00000024112	Cacna1h	-0.561238	2.69404e-05	0.000541041
ENSMUSG00000064193	NA	-0.73071	2.71297e-05	0.00054431
ENSMUSG00000025508	Rplp2	-0.595649	2.77864e-05	0.000554787
ENSMUSG00000026409	Pfkfb2	-0.533175	2.84546e-05	0.00056648
ENSMUSG00000030695	Aldoa	-0.495196	2.87354e-05	0.000571518
ENSMUSG00000026203	Dnajb2	-0.430976	2.89514e-05	0.000574151
ENSMUSG00000057176	Ccdc189	-0.62321	2.91917e-05	0.000577804
ENSMUSG00000026688	Mgst3	-0.62369	2.9613e-05	0.000583343
ENSMUSG00000049760	2410015M20Rik	-0.508759	3.00588e-05	0.000590431
ENSMUSG00000015846	Rxra	-0.529462	3.02309e-05	0.000593246
ENSMUSG00000048385	Scrt1	-0.760777	3.02853e-05	0.000593747
ENSMUSG00000002603	Tgfb1	-0.760891	3.03686e-05	0.000594814
ENSMUSG00000041506	Rrp9	-0.62904	3.04534e-05	0.000595343
ENSMUSG00000063971	Krt88	-0.619919	3.07279e-05	0.000599572
ENSMUSG00000086649	Gm15286	-0.879607	3.12355e-05	0.000604724
ENSMUSG00000050721	Plekho2	-0.635333	3.12846e-05	0.000604724
ENSMUSG00000057863	Rpl36	-0.490465	3.18448e-05	0.000613235
ENSMUSG00000028458	Tesk1	-0.629712	3.19496e-05	0.000614679
ENSMUSG00000092274	Neat1	-0.711922	3.23827e-05	0.000620691
ENSMUSG00000028681	Ptch2	-0.648602	3.24127e-05	0.000620691
ENSMUSG00000029437	Il31	-0.557513	3.24624e-05	0.000621065
ENSMUSG00000019039	Dalrd3	-0.508054	3.2579e-05	0.000622141
ENSMUSG00000107369	NA	-0.638784	3.31436e-05	0.000631168
ENSMUSG00000018821	Avpi1	-0.618444	3.32809e-05	0.000632613
ENSMUSG00000038453	Srcin1	-0.680083	3.34393e-05	0.000634453
ENSMUSG00000020473	Aebp1	-0.472114	3.38415e-05	0.000641039
ENSMUSG00000024851	Pitpnm1	-0.560742	3.38486e-05	0.000641039
ENSMUSG00000085012	NA	-0.781721	3.39793e-05	0.000642923
ENSMUSG00000039720	Got1l1	-0.443417	3.40314e-05	0.000643318
ENSMUSG00000036186	Fam69b	-0.756406	3.41887e-05	0.000645699
ENSMUSG00000040761	Spen	-0.403209	3.42493e-05	0.0006462
ENSMUSG00000023456	Tpi1	-0.426791	3.4345e-05	0.0006462
ENSMUSG00000018238	Gdf9	-0.668264	3.4372e-05	0.0006462
ENSMUSG00000049686	Orai1	-0.674581	3.44548e-05	0.000647166
ENSMUSG00000032359	Ctsh	-0.62997	3.47351e-05	0.000651244
ENSMUSG00000107002	0610012G03Rik	-0.523683	3.51828e-05	0.000657842
ENSMUSG00000030032	Wdr54	-0.562343	3.57762e-05	0.000668331
ENSMUSG00000026473	Glul	-0.577379	3.59184e-05	0.00067038
ENSMUSG00000084863	NA	-0.94258	3.61002e-05	0.000671946
ENSMUSG00000036430	Tbcc	-0.623826	3.63011e-05	0.000674467
ENSMUSG00000041481	Serpina3g	-0.780873	3.68863e-05	0.000683491
ENSMUSG00000037348	Paqr7	-0.451227	3.70358e-05	0.000685645
ENSMUSG00000066235	Pomgnt2	-0.667571	3.7238e-05	0.000688769
ENSMUSG00000027168	Pax6	-0.934568	3.72725e-05	0.000688789
ENSMUSG00000091811	Inafm1	-0.834899	3.78104e-05	0.000696232
ENSMUSG00000036975	Tmem177	-0.481669	3.78846e-05	0.000696974
ENSMUSG00000066116	NA	-0.961946	3.80558e-05	0.0006995
ENSMUSG00000038572	Bpifb5	-0.787962	3.81556e-05	0.00070071
ENSMUSG00000025384	Faap100	-0.571695	3.8655e-05	0.000706226
ENSMUSG00000041164	Zmiz2	-0.4257	3.88419e-05	0.00070889
ENSMUSG00000046841	Ckap4	-0.388735	3.91813e-05	0.00071382
ENSMUSG00000035885	Cox8a	-0.717188	4.04871e-05	0.000735659
ENSMUSG00000033610	Pank1	-0.547763	4.09717e-05	0.000742499
ENSMUSG00000038422	Hdhd3	-0.89635	4.10661e-05	0.000743271
ENSMUSG00000019066	Rab3d	-0.643442	4.10864e-05	0.000743271
ENSMUSG00000039202	Abhd2	-0.455298	4.17881e-05	0.00075464
ENSMUSG00000025652	Tmem89	-0.72272	4.19109e-05	0.000756164
ENSMUSG00000022768	Ccdc116	-0.533815	4.19459e-05	0.000756164
ENSMUSG00000038298	Pdzk1	-0.542002	4.22911e-05	0.000761056
ENSMUSG00000003849	Nqo1	-0.840419	4.24458e-05	0.000762507
ENSMUSG00000049307	Fut4	-0.955987	4.2852e-05	0.000767129
ENSMUSG00000040312	Cchcr1	-0.44185	4.34456e-05	0.000775734
ENSMUSG00000038782	1700028J19Rik	-0.485634	4.37122e-05	0.000779144
ENSMUSG00000015745	Plekho1	-0.514633	4.50168e-05	0.000800321
ENSMUSG00000040734	Ppp1r13l	-0.653696	4.52758e-05	0.000803539
ENSMUSG00000098076	NA	-0.464936	4.67652e-05	0.00082776
ENSMUSG00000037752	Xkr8	-0.447783	4.71864e-05	0.000832427
ENSMUSG00000031813	Mvb12a	-0.514402	4.82238e-05	0.000847102
ENSMUSG00000005982	Naa60	-0.973769	4.84491e-05	0.000849612
ENSMUSG00000035561	Aldh1b1	-0.548148	4.86757e-05	0.000852431
ENSMUSG00000067438	Hmx1	-0.689946	4.86926e-05	0.000852431
ENSMUSG00000108695	Gm2511	-0.583408	4.88123e-05	0.0008538
ENSMUSG00000024914	Drap1	-0.583916	4.92161e-05	0.000859205
ENSMUSG00000016252	Atp5e	-0.376178	4.97708e-05	0.000867621
ENSMUSG00000080268	Brms1	-0.484817	5.00097e-05	0.000871047
ENSMUSG00000030814	Bcl7c	-0.54401	5.04347e-05	0.000876969
ENSMUSG00000020902	Ntn1	-0.508535	5.06945e-05	0.000880026
ENSMUSG00000024247	Pkdcc	-0.643574	5.07411e-05	0.000880067
ENSMUSG00000010122	Slc47a1	-0.820308	5.15532e-05	0.000893276
ENSMUSG00000006315	Tmem147	-0.436275	5.15967e-05	0.000893276
ENSMUSG00000030588	Yif1b	-0.475076	5.21898e-05	0.000901401
ENSMUSG00000063564	Col23a1	-0.677051	5.23301e-05	0.000901665
ENSMUSG00000024392	Bag6	-0.506511	5.23364e-05	0.000901665
ENSMUSG00000047604	Frat2	-0.73453	5.26665e-05	0.000905081
ENSMUSG00000081344	NA	-0.534953	5.333e-05	0.000913437
ENSMUSG00000038644	Pold1	-0.677377	5.35948e-05	0.000915961
ENSMUSG00000039911	Spsb1	-0.538757	5.45002e-05	0.000927368
ENSMUSG00000029312	Klhl8	-0.500705	5.45034e-05	0.000927368
ENSMUSG00000030867	Plk1	-0.6351	5.48981e-05	0.000933314
ENSMUSG00000020844	Nxn	-0.472387	5.50761e-05	0.000935567
ENSMUSG00000025203	Scd2	-0.486184	5.5665e-05	0.000944015
ENSMUSG00000027656	Wisp2	-0.686449	5.58639e-05	0.000946609
ENSMUSG00000022568	Scrib	-0.557431	5.62908e-05	0.000953059
ENSMUSG00000022558	Mroh1	-0.510268	5.65923e-05	0.000955923
ENSMUSG00000056692	D17Wsu92e	-0.424445	5.71096e-05	0.000962965
ENSMUSG00000048731	Ggnbp1	-0.560466	5.75195e-05	0.000969083
ENSMUSG00000024446	Rpp21	-0.561371	5.8117e-05	0.000977551
ENSMUSG00000033124	Atg9a	-0.486568	5.82204e-05	0.000978493
ENSMUSG00000038527	C1rl	-0.851689	5.85913e-05	0.000983924
ENSMUSG00000104681	NA	-0.798555	5.87653e-05	0.000986041
ENSMUSG00000027938	Creb3l4	-0.424154	5.96299e-05	0.000998111
ENSMUSG00000105618	NA	-0.873953	6.04459e-05	0.00101013
ENSMUSG00000060438	NA	-0.782144	6.07211e-05	0.00101375
ENSMUSG00000111613	NA	-0.951553	6.0761e-05	0.00101375
ENSMUSG00000039568	Ubald1	-0.631102	6.109e-05	0.00101759
ENSMUSG00000046487	NA	-0.566954	6.12626e-05	0.00101964
ENSMUSG00000024940	Ltbp3	-0.57894	6.17094e-05	0.00102625
ENSMUSG00000093618	Mir5627	-0.858533	6.22599e-05	0.00103374
ENSMUSG00000029408	Abcb9	-0.603544	6.24638e-05	0.00103545
ENSMUSG00000074207	Adh1	-0.727465	6.27959e-05	0.00103928
ENSMUSG00000035273	Hpse	-0.78918	6.43748e-05	0.00106115
ENSMUSG00000044320	1700001O22Rik	-0.695292	6.4469e-05	0.00106186
ENSMUSG00000013858	Tmem259	-0.59553	6.50247e-05	0.00106697
ENSMUSG00000019178	Styxl1	-0.420768	6.56223e-05	0.0010746
ENSMUSG00000033983	Coil	-0.358456	6.566e-05	0.0010746
ENSMUSG00000041697	Cox6a1	-0.598771	6.58874e-05	0.00107747
ENSMUSG00000024212	Mllt1	-0.500018	6.61582e-05	0.0010802
ENSMUSG00000107504	NA	-0.540145	6.61592e-05	0.0010802
ENSMUSG00000037020	Wdr62	-0.448107	6.63785e-05	0.00108206
ENSMUSG00000028743	Akr7a5	-0.640705	6.64507e-05	0.00108238
ENSMUSG00000007029	Vars	-0.613236	6.65217e-05	0.00108269
ENSMUSG00000032841	Prr5l	-0.801606	6.65769e-05	0.00108273
ENSMUSG00000051728	4930563D23Rik	-0.612603	6.72989e-05	0.00109275
ENSMUSG00000038503	Mesd	-0.485818	6.74219e-05	0.00109302
ENSMUSG00000027316	Gfra4	-0.527883	6.87715e-05	0.00111227
ENSMUSG00000067813	Xkr9	-0.894085	6.89703e-05	0.00111374
ENSMUSG00000029182	1700001C02Rik	-0.51682	6.91589e-05	0.00111591
ENSMUSG00000046178	Nxph1	-0.612712	7.09001e-05	0.00114133
ENSMUSG00000059895	Ptp4a3	-0.590501	7.12376e-05	0.00114561
ENSMUSG00000101166	NA	-0.589244	7.15027e-05	0.00114655
ENSMUSG00000026072	Il1r1	-0.489629	7.16551e-05	0.0011481
ENSMUSG00000034829	Nxnl1	-0.956197	7.1925e-05	0.00115153
ENSMUSG00000040888	Gfer	-0.479832	7.21121e-05	0.00115265
ENSMUSG00000074677	LOC100038947	-0.976648	7.21627e-05	0.00115265
ENSMUSG00000033128	Gga1	-0.607221	7.2326e-05	0.00115346
ENSMUSG00000080538	NA	-0.809701	7.33836e-05	0.00116607
ENSMUSG00000007033	Hspa1l	-0.68349	7.33995e-05	0.00116607
ENSMUSG00000013833	Med16	-0.559644	7.40171e-05	0.00117227
ENSMUSG00000070343	NA	-0.650099	7.4228e-05	0.00117381
ENSMUSG00000050821	Fam131a	-0.441833	7.47831e-05	0.00118077
ENSMUSG00000046711	Hmga1	-0.642454	7.49142e-05	0.00118103
ENSMUSG00000020866	Cacna1g	-0.700554	7.54157e-05	0.00118621
ENSMUSG00000044328	Trp53i13	-0.690764	7.55518e-05	0.00118745
ENSMUSG00000061923	Odf1	-0.720942	7.58147e-05	0.00119067
ENSMUSG00000107073	4930428D20Rik	-0.685896	7.64248e-05	0.00119843
ENSMUSG00000075254	Heg1	-0.477962	7.71771e-05	0.00120655
ENSMUSG00000042642	Flad1	-0.503023	7.87545e-05	0.00122749
ENSMUSG00000104529	Rbakdn	-0.609213	7.89188e-05	0.00122912
ENSMUSG00000037706	Cd81	-0.463893	7.98285e-05	0.00124047
ENSMUSG00000003868	Ruvbl2	-0.554426	8.0398e-05	0.0012465
ENSMUSG00000006445	Epha2	-0.749637	8.10721e-05	0.00125506
ENSMUSG00000022620	Arsa	-0.521753	8.11655e-05	0.00125557
ENSMUSG00000063457	Rps15	-0.560928	8.16898e-05	0.00126178
ENSMUSG00000082456	NA	-0.738458	8.21867e-05	0.00126756
ENSMUSG00000087635	NA	-0.794222	8.26797e-05	0.0012739
ENSMUSG00000090486	NA	-0.892335	8.32356e-05	0.00127986
ENSMUSG00000025651	Uqcrc1	-0.494524	8.32948e-05	0.00127986
ENSMUSG00000090273	Prr22	-0.696753	8.36393e-05	0.00128324
ENSMUSG00000070644	Etnk2	-0.445639	8.37822e-05	0.00128447
ENSMUSG00000030595	Nfkbib	-0.45404	8.47687e-05	0.00129735
ENSMUSG00000038973	Cldnd2	-0.509623	8.48108e-05	0.00129735
ENSMUSG00000048039	Isg20l2	-0.625322	8.58268e-05	0.00130997
ENSMUSG00000020235	Fzr1	-0.494533	8.61273e-05	0.00131261
ENSMUSG00000054013	Tmem179	-0.932506	8.62886e-05	0.0013141
ENSMUSG00000060621	Nkpd1	-0.818836	8.68661e-05	0.00132094
ENSMUSG00000028917	Plekhm2	-0.507466	8.75531e-05	0.00132845
ENSMUSG00000099492	NA	-0.92181	8.76751e-05	0.00132932
ENSMUSG00000059891	Tsks	-0.526675	8.78563e-05	0.00133011
ENSMUSG00000028610	Dmrtb1	-0.422813	8.79338e-05	0.00133031
ENSMUSG00000055826	Tescl	-0.482611	8.86782e-05	0.00133734
ENSMUSG00000029330	Cds1	-0.339328	8.87234e-05	0.00133734
ENSMUSG00000020741	Cluh	-0.463666	9.0125e-05	0.00135352
ENSMUSG00000006335	Tfpt	-0.522096	9.07807e-05	0.00136039
ENSMUSG00000022602	Arc	-0.570364	9.12007e-05	0.0013647
ENSMUSG00000025208	Mrpl43	-0.534737	9.35449e-05	0.0013937
ENSMUSG00000042594	Sh2b3	-0.437173	9.38665e-05	0.00139648
ENSMUSG00000050299	NA	-0.60512	9.39699e-05	0.00139701
ENSMUSG00000037622	Wdtc1	-0.44471	9.4071e-05	0.00139728
ENSMUSG00000036854	Hspb6	-0.579213	9.43057e-05	0.00139863
ENSMUSG00000036052	Dnajb5	-0.522843	9.50579e-05	0.0014081
ENSMUSG00000026857	Ntmt1	-0.462933	9.56273e-05	0.0014145
ENSMUSG00000033467	Crlf2	-0.705575	9.5737e-05	0.00141511
ENSMUSG00000025162	Csnk1d	-0.362309	9.59057e-05	0.00141645
ENSMUSG00000063514	Gm6756	-0.801474	9.59651e-05	0.00141645
ENSMUSG00000041629	Fam104a	-0.532188	9.66818e-05	0.00142432
ENSMUSG00000037708	Spag6	-0.422122	9.73156e-05	0.00143126
ENSMUSG00000021749	Oit1	-0.380462	9.80668e-05	0.00143922
ENSMUSG00000032671	A930018P22Rik	-0.647612	9.83186e-05	0.00144189
ENSMUSG00000066621	Tecpr1	-0.542944	9.93045e-05	0.00145325
ENSMUSG00000036395	Glb1l2	-0.517403	0.000100384	0.00146384
ENSMUSG00000024269	Tpgs2	-0.365643	0.000101072	0.00147239
ENSMUSG00000097655	NA	-0.867442	0.000101148	0.00147239
ENSMUSG00000030125	Lrrc23	-0.459091	0.000101242	0.00147239
ENSMUSG00000085542	NA	-0.546788	0.000101931	0.00147946
ENSMUSG00000017767	Spata25	-0.645364	0.000103219	0.0014946
ENSMUSG00000028959	Fastk	-0.557854	0.00010337	0.00149574
ENSMUSG00000041881	Ndufa7	-0.401924	0.000103627	0.00149841
ENSMUSG00000020520	Galnt10	-0.435397	0.000104409	0.00150654
ENSMUSG00000026879	Gsn	-0.484401	0.000104631	0.00150764
ENSMUSG00000024395	Lims2	-0.535981	0.000105024	0.00151118
ENSMUSG00000003970	Rpl8	-0.550384	0.000106896	0.00153586
ENSMUSG00000017837	Nkiras2	-0.468476	0.000106962	0.00153586
ENSMUSG00000022562	Oplah	-0.5653	0.000107483	0.00154226
ENSMUSG00000057841	Rpl32	-0.398151	0.000107655	0.00154365
ENSMUSG00000055839	Elob	-0.458927	0.000108172	0.00154891
ENSMUSG00000039481	Nrtn	-0.705477	0.00010882	0.00155633
ENSMUSG00000061650	Med9	-0.465162	0.000108861	0.00155633
ENSMUSG00000003344	Btbd2	-0.577616	0.000109702	0.00156647
ENSMUSG00000026247	Ecel1	-0.703363	0.000109965	0.00156914
ENSMUSG00000040111	Gramd1b	-0.352175	0.000110404	0.00157431
ENSMUSG00000034994	Eef2	-0.475447	0.000111174	0.0015831
ENSMUSG00000026208	Des	-0.593739	0.000112176	0.00159464
ENSMUSG00000059534	Uqcr10	-0.470674	0.000112237	0.00159464
ENSMUSG00000104845	NA	-0.669669	0.000112325	0.00159464
ENSMUSG00000024207	Acsbg2	-0.653413	0.000112774	0.00159671
ENSMUSG00000032869	Psmf1	-0.552442	0.000112835	0.00159671
ENSMUSG00000052566	Hook2	-0.525594	0.000112905	0.00159671
ENSMUSG00000079523	Tmsb10	-0.492505	0.000114544	0.00161668
ENSMUSG00000011267	Zfp296	-0.831423	0.000114552	0.00161668
ENSMUSG00000020867	Spata20	-0.560076	0.000115977	0.00163455
ENSMUSG00000033987	Dnah17	-0.423014	0.000116307	0.00163758
ENSMUSG00000048445	Ccdc57	-0.484088	0.000117174	0.00164691
ENSMUSG00000042675	Ypel3	-0.555392	0.000118635	0.00166379
ENSMUSG00000109554	NA	-0.764982	0.000118644	0.00166379
ENSMUSG00000060275	Nrg2	-0.545776	0.000118698	0.00166379
ENSMUSG00000041399	1700013G24Rik	-0.581845	0.000119594	0.00167067
ENSMUSG00000043155	Hpdl	-0.89395	0.000119806	0.00167249
ENSMUSG00000030533	Unc45a	-0.599426	0.000120179	0.00167359
ENSMUSG00000034031	Ccdc182	-0.635087	0.000120209	0.00167359
ENSMUSG00000026988	Wdsub1	-0.508885	0.000120628	0.00167715
ENSMUSG00000109336	Samd4b	-0.454522	0.000121358	0.00168616
ENSMUSG00000025176	Hoga1	-0.500907	0.000121863	0.0016909
ENSMUSG00000025142	Aspscr1	-0.43322	0.000122358	0.00169549
ENSMUSG00000029359	Tesc	-0.791371	0.000123434	0.0017081
ENSMUSG00000015942	Gtf2ird2	-0.52893	0.000124227	0.00171674
ENSMUSG00000036223	Ska1	-0.584304	0.000124308	0.00171674
ENSMUSG00000022760	Thap7	-0.574635	0.000124776	0.00172089
ENSMUSG00000008090	Fgfrl1	-0.497966	0.000126099	0.00173218
ENSMUSG00000007591	Tssk4	-0.440386	0.000129918	0.00177753
ENSMUSG00000045107	Saysd1	-0.440964	0.000130106	0.00177812
ENSMUSG00000038179	Slamf7	-0.525721	0.000130134	0.00177812
ENSMUSG00000059195	NA	-0.637496	0.000130639	0.00178385
ENSMUSG00000030630	Fah	-0.647265	0.000131044	0.00178818
ENSMUSG00000029790	Cep41	-0.372186	0.000131947	0.00179694
ENSMUSG00000090207	NA	-0.580327	0.000132565	0.00180059
ENSMUSG00000046556	Zfp319	-0.612713	0.000133222	0.00180714
ENSMUSG00000074576	Mocs3	-0.548794	0.000133667	0.00181198
ENSMUSG00000009013	Dynll1	-0.480143	0.000135035	0.00182571
ENSMUSG00000033589	Reep4	-0.37571	0.000135319	0.00182659
ENSMUSG00000018543	1700001P01Rik	-0.468396	0.000137556	0.00185251
ENSMUSG00000075480	NA	-0.58224	0.000137756	0.00185399
ENSMUSG00000024594	Prrc1	-0.585431	0.000138579	0.00186142
ENSMUSG00000017466	Timp2	-0.423061	0.000140841	0.00188811
ENSMUSG00000073600	Prob1	-0.550619	0.000141018	0.00188812
ENSMUSG00000054619	Mettl7a1	-0.670897	0.000141025	0.00188812
ENSMUSG00000040562	Gstm2	-0.552319	0.000141459	0.00189033
ENSMUSG00000014747	Ankrd53	-0.429719	0.000141595	0.00189033
ENSMUSG00000022614	Lmf2	-0.545391	0.000141649	0.00189033
ENSMUSG00000064372	NA	-0.860124	0.000144475	0.00192306
ENSMUSG00000002968	Med25	-0.560097	0.000144596	0.00192344
ENSMUSG00000026820	Ptges2	-0.611597	0.000145422	0.00193069
ENSMUSG00000078812	Eif5a	-0.471659	0.000145973	0.00193302
ENSMUSG00000073616	Cops9	-0.392174	0.00014737	0.00194651
ENSMUSG00000028753	Vwa5b1	-0.462915	0.000149506	0.00196967
ENSMUSG00000091083	NA	-0.664119	0.000150729	0.00197933
ENSMUSG00000003423	Pih1d1	-0.383613	0.000150845	0.00197933
ENSMUSG00000018672	Copz2	-0.661637	0.000150932	0.00197933
ENSMUSG00000020472	Zkscan17	-0.529129	0.000150955	0.00197933
ENSMUSG00000018844	Fndc8	-0.579436	0.000151605	0.00198464
ENSMUSG00000023467	Tulp2	-0.423243	0.000152214	0.00199134
ENSMUSG00000030990	Pgap2	-0.417954	0.000152531	0.00199422
ENSMUSG00000024462	Gabbr1	-0.421321	0.00015493	0.00202303
ENSMUSG00000028982	Slc25a33	-0.40951	0.000155547	0.0020298
ENSMUSG00000032536	Trak1	-0.475146	0.000157934	0.00205701
ENSMUSG00000037905	Bri3bp	-0.55689	0.000158032	0.00205701
ENSMUSG00000078796	Zfp541	-0.404457	0.000159546	0.0020741
ENSMUSG00000039244	E130309D02Rik	-0.560235	0.000160678	0.00208261
ENSMUSG00000038500	Prr3	-0.424812	0.000160837	0.00208299
ENSMUSG00000031781	Ciapin1	-0.505652	0.000161285	0.00208748
ENSMUSG00000006024	Napa	-0.410902	0.000163993	0.00211855
ENSMUSG00000023153	Tmem52	-0.715861	0.000164733	0.00212677
ENSMUSG00000008393	Carhsp1	-0.431661	0.000166309	0.00214041
ENSMUSG00000028177	1810013D15Rik	-0.434449	0.000167791	0.00215545
ENSMUSG00000036620	Mgat4b	-0.474067	0.000169234	0.00217263
ENSMUSG00000081049	NA	-0.769898	0.000169778	0.00217826
ENSMUSG00000020940	1700023F06Rik	-0.512421	0.000170597	0.00218604
ENSMUSG00000043333	Rhbdl2	-0.8783	0.000171428	0.00219279
ENSMUSG00000025911	Adhfe1	-0.570751	0.000171443	0.00219279
ENSMUSG00000000884	Gnb1l	-0.420962	0.000174352	0.00222328
ENSMUSG00000029147	Ppm1g	-0.368025	0.000174474	0.00222328
ENSMUSG00000007670	Khsrp	-0.510628	0.000175725	0.00223783
ENSMUSG00000085207	NA	-0.536967	0.000177002	0.00224992
ENSMUSG00000037638	Zbtb42	-0.593234	0.000177269	0.00225193
ENSMUSG00000027257	Pacsin3	-0.544933	0.000177388	0.00225195
ENSMUSG00000023118	Sympk	-0.488948	0.000177693	0.00225315
ENSMUSG00000020821	Kif1c	-0.501522	0.000177917	0.0022546
ENSMUSG00000070737	Tmem35b	-0.54516	0.000178077	0.00225524
ENSMUSG00000031065	Cdk16	-0.436848	0.000180983	0.00228606
ENSMUSG00000087450	NA	-0.84541	0.00018116	0.00228606
ENSMUSG00000020810	Cygb	-0.600909	0.000181189	0.00228606
ENSMUSG00000040713	Creg1	-0.42511	0.000181414	0.00228626
ENSMUSG00000059455	Plac8l1	-0.492752	0.000182654	0.00229907
ENSMUSG00000055424	NA	-0.622987	0.000182996	0.00230132
ENSMUSG00000065145	NA	-0.653772	0.000184347	0.00231473
ENSMUSG00000019082	Slc25a22	-0.716409	0.000185504	0.00232126
ENSMUSG00000029168	Dpysl5	-0.51756	0.000185515	0.00232126
ENSMUSG00000005237	Dnah2	-0.291527	0.000185543	0.00232126
ENSMUSG00000003549	Ercc1	-0.54553	0.000187631	0.00233971
ENSMUSG00000001211	Agpat3	-0.412724	0.000187961	0.00234015
ENSMUSG00000051339	2900026A02Rik	-0.498154	0.000189315	0.00235415
ENSMUSG00000035228	Ccdc106	-0.58617	0.000190777	0.00236662
ENSMUSG00000029346	Srrd	-0.503065	0.000192769	0.00238846
ENSMUSG00000100600	A230077H06Rik	-0.65104	0.000192992	0.00238882
ENSMUSG00000107383	NA	-0.572182	0.000193299	0.00238928
ENSMUSG00000109274	NA	-0.677391	0.000194528	0.00240159
ENSMUSG00000039330	NA	-0.500707	0.00019536	0.00240897
ENSMUSG00000020496	Rnf187	-0.558694	0.000195875	0.00241244
ENSMUSG00000028673	Fuca1	-0.499596	0.00019879	0.00243813
ENSMUSG00000028832	Stmn1	-0.464386	0.000199195	0.00244165
ENSMUSG00000032193	Ldlr	-0.672469	0.000200011	0.00245013
ENSMUSG00000039001	Rps21	-0.570759	0.000201158	0.0024584
ENSMUSG00000016526	Dyrk3	-0.416684	0.00020253	0.0024737
ENSMUSG00000030410	Dmwd	-0.483058	0.000203238	0.00247941
ENSMUSG00000072612	NA	-0.65566	0.000204282	0.00249067
ENSMUSG00000022755	Adgrg7	-0.535008	0.00020553	0.00250292
ENSMUSG00000044330	NA	-0.899194	0.000205883	0.00250574
ENSMUSG00000006299	Aamp	-0.490841	0.000206288	0.00250919
ENSMUSG00000042628	Zfyve1	-0.420962	0.00020956	0.00254298
ENSMUSG00000045039	Megf8	-0.574954	0.00021122	0.00256162
ENSMUSG00000100769	NA	-0.807895	0.000211812	0.00256729
ENSMUSG00000042328	Hps4	-0.436887	0.000212442	0.0025734
ENSMUSG00000029073	Cptp	-0.415836	0.000212932	0.00257783
ENSMUSG00000030096	Slc6a6	-0.403919	0.000214354	0.002592
ENSMUSG00000099250	Rn7s2	-0.717276	0.000214742	0.00259462
ENSMUSG00000028494	Plin2	-0.413822	0.000214823	0.00259462
ENSMUSG00000096344	Gm6408	-0.811026	0.000215765	0.00260295
ENSMUSG00000028758	Kif17	-0.510955	0.000218368	0.0026282
ENSMUSG00000037740	Mrps26	-0.542032	0.000219822	0.00264261
ENSMUSG00000032014	Oaf	-0.647492	0.000221821	0.00266043
ENSMUSG00000033327	Tnxb	-0.536373	0.000224031	0.00268381
ENSMUSG00000031217	Efnb1	-0.848752	0.000225707	0.00270231
ENSMUSG00000022455	Wbp2nl	-0.5065	0.00022767	0.00272099
ENSMUSG00000058354	Krt6a	-0.826376	0.00022785	0.00272099
ENSMUSG00000025934	Gsta3	-0.84002	0.000230885	0.00275312
ENSMUSG00000079871	NA	-0.448703	0.00023222	0.00276694
ENSMUSG00000036244	Tbc1d21	-0.400597	0.000232313	0.00276694
ENSMUSG00000021483	Cdk20	-0.527191	0.00023256	0.00276829
ENSMUSG00000063689	Hist2h2ab	-0.837428	0.000232944	0.00277126
ENSMUSG00000060586	H2-Eb1	-0.802688	0.000234679	0.00279028
ENSMUSG00000034675	Dbn1	-0.528239	0.000236987	0.00281285
ENSMUSG00000060260	Pwwp2b	-0.592998	0.000237936	0.00282089
ENSMUSG00000026413	Pkp1	-0.786362	0.000238512	0.00282444
ENSMUSG00000046658	Zfp316	-0.556157	0.000238825	0.00282491
ENSMUSG00000080727	C920021L13Rik	-0.700091	0.000240453	0.00283691
ENSMUSG00000028896	Rcc1	-0.521651	0.000240959	0.00283874
ENSMUSG00000059810	Rgs3	-0.363069	0.000241614	0.00284483
ENSMUSG00000070489	NA	-0.691568	0.000244511	0.00287237
ENSMUSG00000034164	Emid1	-0.525273	0.000247888	0.00290873
ENSMUSG00000032396	Dis3l	-0.41502	0.000249183	0.00292226
ENSMUSG00000032245	Cln6	-0.846395	0.000251883	0.00294889
ENSMUSG00000090862	Rps13	-0.441788	0.000252618	0.00295414
ENSMUSG00000002083	Bbc3	-0.86853	0.000252829	0.00295493
ENSMUSG00000003199	Mpnd	-0.582021	0.000254922	0.00297601
ENSMUSG00000028391	Wdr31	-0.309647	0.000256756	0.00299234
ENSMUSG00000005442	Cic	-0.489791	0.000259426	0.00301833
ENSMUSG00000099476	NA	-0.530162	0.000260007	0.00302339
ENSMUSG00000105879	NA	-0.796376	0.000260357	0.00302576
ENSMUSG00000045004	Spata21	-0.515179	0.000261645	0.00303729
ENSMUSG00000028793	Rnf19b	-0.355939	0.000262527	0.0030441
ENSMUSG00000025204	Ndufb8	-0.514045	0.000263593	0.00305475
ENSMUSG00000053173	NA	-0.71288	0.000265306	0.00307287
ENSMUSG00000029828	4921507P07Rik	-0.584536	0.00026572	0.00307573
ENSMUSG00000026649	Cfap126	-0.438868	0.000265851	0.00307573
ENSMUSG00000020021	Fgd6	-0.351616	0.000267063	0.00308628
ENSMUSG00000019738	Polr2i	-0.475737	0.000269178	0.00310757
ENSMUSG00000034981	Parm1	-0.558898	0.000269207	0.00310757
ENSMUSG00000020393	Kremen1	-0.42411	0.000270799	0.00311896
ENSMUSG00000024608	Rps14	-0.479901	0.000271101	0.00312069
ENSMUSG00000068740	Celsr2	-0.452058	0.000275815	0.0031669
ENSMUSG00000040390	Map3k10	-0.579664	0.000275884	0.0031669
ENSMUSG00000018286	Psmb6	-0.490422	0.000276663	0.00317231
ENSMUSG00000003038	Hmgn2	-0.575126	0.000277421	0.00317923
ENSMUSG00000074247	Dda1	-0.457546	0.000278572	0.00318534
ENSMUSG00000027488	Snta1	-0.703024	0.000279519	0.00319439
ENSMUSG00000050641	BC048562	-0.415019	0.000282087	0.00321839
ENSMUSG00000056493	Foxk1	-0.47229	0.000284562	0.00324483
ENSMUSG00000035478	Mbd3	-0.435291	0.000286433	0.00326075
ENSMUSG00000031807	Pgls	-0.541395	0.000287845	0.00327321
ENSMUSG00000035397	Klf16	-0.604186	0.000288771	0.00328192
ENSMUSG00000057103	Nat8f1	-0.743116	0.000291233	0.00330142
ENSMUSG00000069814	Ccdc92b	-0.665348	0.000291833	0.00330397
ENSMUSG00000036904	Fzd8	-0.710621	0.00029236	0.00330811
ENSMUSG00000033055	Ankrd54	-0.485137	0.000293755	0.00332207
ENSMUSG00000050592	Fam78a	-0.474803	0.000295384	0.00333683
ENSMUSG00000034913	Spert	-0.565213	0.000297151	0.00335296
ENSMUSG00000028108	Ecm1	-0.569112	0.000298399	0.00336352
ENSMUSG00000022095	Fam160b2	-0.407183	0.000299326	0.00337212
ENSMUSG00000010045	Tmem115	-0.54235	0.000304797	0.0034208
ENSMUSG00000062753	AI413582	-0.582943	0.000304809	0.0034208
ENSMUSG00000024963	Dnajc4	-0.408508	0.000306418	0.00343512
ENSMUSG00000039349	C130074G19Rik	-0.629802	0.000307538	0.0034458
ENSMUSG00000088088	Rmrp	-0.759821	0.000309007	0.00346037
ENSMUSG00000051054	1700014D04Rik	-0.439856	0.00031132	0.00348269
ENSMUSG00000044134	Fam109a	-0.636213	0.000311506	0.00348269
ENSMUSG00000096206	NA	-0.849261	0.000312528	0.00349221
ENSMUSG00000061518	Cox5b	-0.55526	0.000314165	0.00350485
ENSMUSG00000072825	Cep170b	-0.4747	0.000315698	0.00351809
ENSMUSG00000034892	Rps29	-0.568622	0.00031656	0.00352579
ENSMUSG00000028885	Smpdl3b	-0.562662	0.000320879	0.00356619
ENSMUSG00000021095	Gsc	-0.822948	0.000322343	0.00358052
ENSMUSG00000040616	Tmem51	-0.756587	0.000323193	0.00358804
ENSMUSG00000037466	Tedc1	-0.409144	0.000325677	0.00360752
ENSMUSG00000056617	4931429L15Rik	-0.436834	0.000325971	0.00360752
ENSMUSG00000101651	NA	-0.787281	0.0003265	0.00361113
ENSMUSG00000022564	Grina	-0.49212	0.000328154	0.00362553
ENSMUSG00000000552	Zfp385a	-0.528932	0.000333036	0.00367356
ENSMUSG00000028042	Zbtb7b	-0.710775	0.00034075	0.00375061
ENSMUSG00000029478	Ncor2	-0.373011	0.000341067	0.0037521
ENSMUSG00000003308	Keap1	-0.468819	0.000341535	0.00375451
ENSMUSG00000031737	Irx5	-0.569927	0.000341651	0.00375451
ENSMUSG00000067825	Pex26	-0.501564	0.000344367	0.00378033
ENSMUSG00000020432	Tcn2	-0.546668	0.000347092	0.00380821
ENSMUSG00000041592	Sdk2	-0.347918	0.000348899	0.00382193
ENSMUSG00000030750	Nsmce1	-0.326957	0.000352762	0.0038581
ENSMUSG00000046750	Selenov	-0.484285	0.000353842	0.00386785
ENSMUSG00000094989	NA	-0.825772	0.0003544	0.00387191
ENSMUSG00000034928	Rnf44	-0.409209	0.000355506	0.00388193
ENSMUSG00000001829	Clpb	-0.583722	0.000356083	0.00388617
ENSMUSG00000069565	Dazap1	-0.578576	0.000356319	0.00388669
ENSMUSG00000097727	F630040K05Rik	-0.796687	0.000359393	0.00391608
ENSMUSG00000041841	Rpl37	-0.457902	0.000360102	0.00392172
ENSMUSG00000086788	1700029M20Rik	-0.798826	0.00036112	0.00393073
ENSMUSG00000018567	Gabarap	-0.3347	0.000361422	0.00393194
ENSMUSG00000059540	Tcea2	-0.402569	0.000361926	0.00393535
ENSMUSG00000037904	Ankrd9	-0.59034	0.000362916	0.00394403
ENSMUSG00000100211	1700064M15Rik	-0.42906	0.000363154	0.00394454
ENSMUSG00000018042	Cyb5r3	-0.513113	0.000364466	0.00395403
ENSMUSG00000024181	Mrpl28	-0.416157	0.00036447	0.00395403
ENSMUSG00000006095	Tbcb	-0.488661	0.000364604	0.00395403
ENSMUSG00000000682	Cd52	-0.514607	0.000365301	0.0039595
ENSMUSG00000103668	NA	-0.767202	0.000367202	0.00397802
ENSMUSG00000076550	NA	-0.755012	0.000368171	0.00398433
ENSMUSG00000047547	Cltb	-0.52239	0.000369706	0.00399884
ENSMUSG00000007721	Ccdc124	-0.518703	0.00037207	0.00402019
ENSMUSG00000057134	Ado	-0.485247	0.000378381	0.00408409
ENSMUSG00000045038	Prkce	-0.326698	0.000378629	0.00408463
ENSMUSG00000041351	Rap1gap	-0.62828	0.000379477	0.00409164
ENSMUSG00000022441	Efcab6	-0.364438	0.000382603	0.00412103
ENSMUSG00000097736	9530059O14Rik	-0.732467	0.000385529	0.00414821
ENSMUSG00000062582	NA	-0.806063	0.000386312	0.0041523
ENSMUSG00000024953	Prdx5	-0.424287	0.000387585	0.00416382
ENSMUSG00000020081	Tacr2	-0.823789	0.000387899	0.00416501
ENSMUSG00000053646	Plxnb1	-0.529644	0.000388581	0.00417016
ENSMUSG00000091721	Gimd1	-0.832958	0.00039087	0.00419036
ENSMUSG00000042672	Dcst1	-0.446057	0.000393861	0.00422023
ENSMUSG00000032512	Wdr48	-0.605225	0.00039508	0.00423065
ENSMUSG00000030004	Nat8	-0.751069	0.00039562	0.00423247
ENSMUSG00000035754	Wdr18	-0.520579	0.000401187	0.00427207
ENSMUSG00000026572	Tbx19	-0.819904	0.00040179	0.00427628
ENSMUSG00000005510	Ndufs3	-0.360531	0.000409302	0.00434725
ENSMUSG00000035206	Sppl2b	-0.493251	0.000412179	0.00436943
ENSMUSG00000045064	Zc2hc1c	-0.49026	0.000414906	0.00438868
ENSMUSG00000042165	NA	-0.763991	0.000415248	0.00439004
ENSMUSG00000039183	Nubp2	-0.471265	0.000416658	0.00439818
ENSMUSG00000095217	Hist1h2bn	-0.813058	0.00041792	0.00440924
ENSMUSG00000066629	NA	-0.634532	0.000418323	0.00441124
ENSMUSG00000027637	1110008F13Rik	-0.518496	0.00042205	0.00444371
ENSMUSG00000046541	Zfp526	-0.471411	0.000424525	0.00446749
ENSMUSG00000083649	Rasl2-9	-0.362534	0.000425823	0.00447429
ENSMUSG00000016554	Eif3d	-0.501565	0.00042741	0.0044861
ENSMUSG00000104623	NA	-0.826699	0.0004276	0.0044861
ENSMUSG00000073380	Arrdc5	-0.387284	0.000428314	0.00448902
ENSMUSG00000043415	Otud1	-0.474075	0.000429088	0.00449484
ENSMUSG00000032803	Cdv3	-0.312942	0.000430468	0.00450701
ENSMUSG00000101888	NA	-0.614443	0.00043513	0.00454822
ENSMUSG00000019710	Mrpl24	-0.3835	0.000435287	0.00454822
ENSMUSG00000027875	Hmgcs2	-0.420094	0.000437514	0.00456223
ENSMUSG00000046242	1600029I14Rik	-0.844816	0.000447143	0.00465087
ENSMUSG00000050439	Enthd1	-0.420497	0.000449288	0.00467083
ENSMUSG00000039640	Mrpl12	-0.512567	0.000451662	0.00469314
ENSMUSG00000058290	Espl1	-0.40332	0.000451917	0.00469342
ENSMUSG00000002831	Plin4	-0.715934	0.000456087	0.00473435
ENSMUSG00000080845	NA	-0.689354	0.000456453	0.00473575
ENSMUSG00000001663	Gstt1	-0.631726	0.000458044	0.00474988
ENSMUSG00000063903	Klk1	-0.711024	0.000460186	0.00476817
ENSMUSG00000044533	Rps2	-0.581993	0.000462112	0.00478105
ENSMUSG00000110622	Gm16486	-0.5331	0.000462442	0.00478105
ENSMUSG00000018287	Spag7	-0.516297	0.00046321	0.00478658
ENSMUSG00000031872	Bean1	-0.532	0.000464719	0.00479736
ENSMUSG00000029166	Mapre3	-0.428781	0.00046555	0.00480353
ENSMUSG00000037509	Arhgef4	-0.580415	0.000467644	0.00482031
ENSMUSG00000101683	1700028D13Rik	-0.568699	0.000467932	0.00482072
ENSMUSG00000051896	Tex37	-0.57361	0.000468151	0.00482072
ENSMUSG00000003053	Cyp2c29	-0.832511	0.000468703	0.00482158
ENSMUSG00000039450	Dcxr	-0.734312	0.000469825	0.00483071
ENSMUSG00000028760	Eif4g3	-0.280073	0.000470659	0.00483446
ENSMUSG00000049422	Chchd10	-0.64701	0.00047331	0.00485685
ENSMUSG00000044434	NA	-0.622728	0.000474902	0.00487076
ENSMUSG00000018634	Crhr1	-0.807778	0.000476976	0.00488386
ENSMUSG00000070509	Rgma	-0.57458	0.000477128	0.00488386
ENSMUSG00000045942	BC049762	-0.394033	0.000478708	0.00489517
ENSMUSG00000023367	Tmem176a	-0.543142	0.000482995	0.00492923
ENSMUSG00000055850	Rnf181	-0.374422	0.000483268	0.00492939
ENSMUSG00000087194	Skint6	-0.867352	0.00048349	0.00492939
ENSMUSG00000071847	Apcdd1	-0.653626	0.000488282	0.00496957
ENSMUSG00000033739	Fkbpl	-0.448609	0.00049339	0.00500779
ENSMUSG00000052837	Junb	-0.674913	0.000493802	0.00500779
ENSMUSG00000042178	Armc5	-0.542851	0.000493853	0.00500779
ENSMUSG00000037316	Bag4	-0.554385	0.000494948	0.00501643
ENSMUSG00000043372	Hexim2	-0.436779	0.000497417	0.00503156
ENSMUSG00000052915	Msl1	-0.618674	0.000502846	0.00506657
ENSMUSG00000040236	Trappc5	-0.571098	0.00050351	0.00507078
ENSMUSG00000028333	Anp32b	-0.461794	0.000506026	0.00509069
ENSMUSG00000001418	Glmp	-0.564701	0.000506472	0.00509069
ENSMUSG00000097706	NA	-0.745832	0.000510583	0.00512198
ENSMUSG00000041945	Mfsd9	-0.816416	0.000519152	0.00519278
ENSMUSG00000025754	Agbl1	-0.576862	0.000527639	0.00526745
ENSMUSG00000026791	Slc2a8	-0.533373	0.000528493	0.00527086
ENSMUSG00000020211	Sf3a2	-0.616521	0.000535641	0.00533183
ENSMUSG00000026483	Fam129a	-0.592693	0.000536549	0.00533571
ENSMUSG00000109179	Gm35339	-0.308637	0.000537977	0.00534218
ENSMUSG00000040688	Tbl3	-0.422062	0.000540113	0.00535823
ENSMUSG00000020087	Tysnd1	-0.564672	0.000544658	0.00539635
ENSMUSG00000033256	Shf	-0.553772	0.000546178	0.00540797
ENSMUSG00000041605	5730559C18Rik	-0.464921	0.000547411	0.00541758
ENSMUSG00000021913	Ogdhl	-0.511332	0.00055002	0.00544079
ENSMUSG00000048707	Tprn	-0.380498	0.000550858	0.00544125
ENSMUSG00000036120	Rfxank	-0.502392	0.000558874	0.00550459
ENSMUSG00000078570	1110065P20Rik	-0.616999	0.000559707	0.00550826
ENSMUSG00000026457	Adipor1	-0.324316	0.000562591	0.00553326
ENSMUSG00000025218	Poll	-0.426959	0.000566673	0.00556544
ENSMUSG00000006731	B4galnt1	-0.529714	0.000573624	0.00562299
ENSMUSG00000030544	Mesp1	-0.456579	0.000574065	0.00562464
ENSMUSG00000086251	NA	-0.741327	0.000576321	0.00564262
ENSMUSG00000030189	Ybx3	-0.298482	0.000577412	0.00564669
ENSMUSG00000105308	4930572K03Rik	-0.70411	0.000582047	0.00568393
ENSMUSG00000037716	Ccdc33	-0.544012	0.000583701	0.00569738
ENSMUSG00000033998	Kcnk1	-0.722597	0.000585119	0.00570581
ENSMUSG00000063856	Gpx1	-0.495616	0.000587487	0.00572619
ENSMUSG00000031765	Mt1	-0.560316	0.000592007	0.00576297
ENSMUSG00000045948	Mrps12	-0.535564	0.000592099	0.00576297
ENSMUSG00000052673	NA	-0.765934	0.000593433	0.00577322
ENSMUSG00000038967	Pdk2	-0.391336	0.000594156	0.00577516
ENSMUSG00000022420	Dnal4	-0.451171	0.000594192	0.00577516
ENSMUSG00000084782	Gm11213	-0.464396	0.000596128	0.00578999
ENSMUSG00000066368	Actl11	-0.603239	0.000596281	0.00578999
ENSMUSG00000020135	Apc2	-0.669707	0.000597966	0.00580362
ENSMUSG00000038797	Zscan2	-0.522381	0.000599254	0.00581265
ENSMUSG00000086716	NA	-0.528579	0.000601429	0.00582899
ENSMUSG00000108620	NA	-0.831747	0.000606997	0.0058689
ENSMUSG00000047246	Hist1h2be	-0.615769	0.000607088	0.0058689
ENSMUSG00000040809	Chil3	-0.812097	0.000607634	0.00586981
ENSMUSG00000036553	Sh3tc1	-0.630746	0.000616411	0.00594067
ENSMUSG00000035621	Midn	-0.538347	0.000617568	0.00594494
ENSMUSG00000073554	NA	-0.672782	0.00061772	0.00594494
ENSMUSG00000071636	Rimbp3	-0.397003	0.000622961	0.0059842
ENSMUSG00000021326	Trim27	-0.410133	0.000626188	0.00600401
ENSMUSG00000031029	Eif3f	-0.444653	0.000627719	0.00601588
ENSMUSG00000031913	Vps4a	-0.353021	0.000631747	0.00605167
ENSMUSG00000024254	Abcg8	-0.753643	0.000636308	0.00608272
ENSMUSG00000060019	NA	-0.619561	0.000636465	0.00608272
ENSMUSG00000012211	Tex22	-0.378637	0.000637467	0.00608766
ENSMUSG00000045333	Zfp423	-0.339236	0.000637572	0.00608766
ENSMUSG00000038828	Tmem214	-0.433077	0.000646659	0.00616586
ENSMUSG00000044006	Cilp2	-0.705939	0.000648839	0.00618092
ENSMUSG00000098104	NA	-0.761105	0.000656473	0.00623922
ENSMUSG00000028931	Kcnab2	-0.501041	0.000657597	0.00624702
ENSMUSG00000036560	Lgi4	-0.757397	0.000660292	0.00626032
ENSMUSG00000104301	Wdr49	-0.529942	0.000671423	0.00634617
ENSMUSG00000053730	Tmem39b	-0.416262	0.000677557	0.00638366
ENSMUSG00000071645	Tut1	-0.443644	0.000678943	0.00639379
ENSMUSG00000002835	Chaf1a	-0.335888	0.000680286	0.00640352
ENSMUSG00000057594	Arl16	-0.531831	0.000683795	0.00642156
ENSMUSG00000033545	Znrf1	-0.386455	0.000684073	0.00642156
ENSMUSG00000048755	Mcat	-0.389275	0.000685408	0.00642565
ENSMUSG00000053395	Cacng8	-0.528551	0.000685444	0.00642565
ENSMUSG00000024510	Ftmt	-0.418408	0.000688655	0.00644695
ENSMUSG00000023495	Pcbp4	-0.535796	0.000690977	0.00646575
ENSMUSG00000055891	Ubl4b	-0.607852	0.000694416	0.00649285
ENSMUSG00000040740	Slc25a34	-0.671235	0.000696	0.00650116
ENSMUSG00000020267	Hint1	-0.45248	0.00069663	0.00650388
ENSMUSG00000028523	Tctex1d1	-0.538666	0.000697819	0.00651203
ENSMUSG00000005045	Chd5	-0.424206	0.000704078	0.00655858
ENSMUSG00000052133	Sema5b	-0.390328	0.000707206	0.00657877
ENSMUSG00000029528	Pxn	-0.400542	0.000711967	0.0066135
ENSMUSG00000045709	Smkr-ps	-0.339284	0.00071499	0.00662609
ENSMUSG00000042190	Cmklr1	-0.521738	0.00071501	0.00662609
ENSMUSG00000019689	Fmc1	-0.525547	0.000715187	0.00662609
ENSMUSG00000048583	Igf2	-0.594838	0.000720218	0.00666372
ENSMUSG00000031170	Slc38a5	-0.529101	0.000723044	0.00668383
ENSMUSG00000042831	Alkbh6	-0.559298	0.000723168	0.00668383
ENSMUSG00000058638	Zfp110	-0.354343	0.000734302	0.00677577
ENSMUSG00000085287	4833418N02Rik	-0.520024	0.000736686	0.00679209
ENSMUSG00000063524	Eno1	-0.342008	0.000737773	0.00679562
ENSMUSG00000032680	6820408C15Rik	-0.451956	0.00073934	0.00679959
ENSMUSG00000069805	Fbp1	-0.3382	0.000739523	0.00679959
ENSMUSG00000052296	Ppp6r1	-0.27767	0.000741146	0.00681147
ENSMUSG00000032174	Icam5	-0.767786	0.00074322	0.00682444
ENSMUSG00000006356	Crip2	-0.467555	0.000752591	0.00689757
ENSMUSG00000062846	NA	-0.695736	0.000752858	0.00689757
ENSMUSG00000061046	Haghl	-0.442192	0.000755302	0.00691381
ENSMUSG00000020238	Ncln	-0.493135	0.000755758	0.00691492
ENSMUSG00000089762	Ier5l	-0.729553	0.000757019	0.00692338
ENSMUSG00000047371	Zfp768	-0.550788	0.000758173	0.00693086
ENSMUSG00000025789	St8sia2	-0.435029	0.000763009	0.00696874
ENSMUSG00000023707	Ogfod2	-0.419318	0.000766312	0.00699285
ENSMUSG00000049090	Zadh2	-0.545526	0.000768883	0.00701218
ENSMUSG00000091955	NA	-0.652737	0.000769111	0.00701218
ENSMUSG00000041550	Serpina5	-0.31401	0.000770388	0.00702071
ENSMUSG00000021097	Clmn	-0.579586	0.000771716	0.00702971
ENSMUSG00000028059	Arhgef2	-0.447788	0.000775138	0.00705153
ENSMUSG00000067847	Romo1	-0.542946	0.000783292	0.00711628
ENSMUSG00000036432	Siah2	-0.375347	0.000792036	0.00718483
ENSMUSG00000056895	Hist3h2ba	-0.637094	0.000793278	0.00718483
ENSMUSG00000110447	Gm31518	-0.549046	0.00079444	0.0071922
ENSMUSG00000084093	NA	-0.776856	0.000797498	0.00721671
ENSMUSG00000084845	Tmem240	-0.502801	0.000797892	0.0072171
ENSMUSG00000060376	Bckdha	-0.556601	0.000799154	0.00722535
ENSMUSG00000070003	Ssbp4	-0.650371	0.000802057	0.00724524
ENSMUSG00000018476	Kdm6b	-0.492283	0.000812764	0.00732911
ENSMUSG00000030678	Maz	-0.491017	0.000819013	0.00737577
ENSMUSG00000048038	Ccdc187	-0.542336	0.000824679	0.00742031
ENSMUSG00000046822	Slc39a3	-0.48675	0.000826513	0.00743032
ENSMUSG00000024958	Gpr137	-0.532664	0.000832104	0.00747406
ENSMUSG00000079534	Gm5640	-0.751005	0.000835809	0.0075008
ENSMUSG00000095677	Dynlt1f	-0.527592	0.000837279	0.0075075
ENSMUSG00000071724	Smpd5	-0.455149	0.000848088	0.00758457
ENSMUSG00000047495	Dlgap2	-0.56953	0.000849171	0.00759003
ENSMUSG00000019261	Map1s	-0.531774	0.000852443	0.00760372
ENSMUSG00000038704	Aspdh	-0.765379	0.000853654	0.00761122
ENSMUSG00000049881	2810025M15Rik	-0.351495	0.000854193	0.00761274
ENSMUSG00000025425	St8sia5	-0.645366	0.00085561	0.00761877
ENSMUSG00000028141	Oaz3	-0.71287	0.000856429	0.00761948
ENSMUSG00000044957	Pp2d1	-0.359415	0.000858458	0.00763094
ENSMUSG00000020864	Ankrd40	-0.357391	0.000870215	0.00771624
ENSMUSG00000087412	NA	-0.57661	0.000872872	0.00773571
ENSMUSG00000024870	Rab1b	-0.428439	0.000878879	0.00777891
ENSMUSG00000030127	Cops7a	-0.354146	0.000879447	0.0077806
ENSMUSG00000036882	Arhgap33	-0.39067	0.000880546	0.00778697
ENSMUSG00000006057	Atp5g1	-0.425256	0.000886008	0.00782185
ENSMUSG00000069301	Hist1h2ag	-0.791822	0.000887614	0.00782896
ENSMUSG00000027327	1700037H04Rik	-0.421653	0.000887653	0.00782896
ENSMUSG00000023505	Cdca3	-0.413433	0.000887954	0.00782896
ENSMUSG00000065968	Ifitm7	-0.478532	0.000890208	0.00784548
ENSMUSG00000031783	Polr2c	-0.449858	0.000896611	0.00789179
ENSMUSG00000032172	Olfm2	-0.643459	0.000897723	0.00789483
ENSMUSG00000024905	Tesmin	-0.388579	0.000899776	0.00790613
ENSMUSG00000035504	Reep6	-0.711442	0.000900421	0.00790843
ENSMUSG00000045620	Odf3l1	-0.415488	0.000902247	0.00791771
ENSMUSG00000025226	Fbxl15	-0.620779	0.000902703	0.00791834
ENSMUSG00000075609	NA	-0.773046	0.000903314	0.00792034
ENSMUSG00000034194	R3hcc1	-0.404306	0.000904273	0.007922
ENSMUSG00000020434	4921536K21Rik	-0.46927	0.000908322	0.00795389
ENSMUSG00000037992	Rara	-0.434238	0.000910993	0.0079707
ENSMUSG00000035969	Rusc2	-0.49895	0.000912263	0.00797843
ENSMUSG00000021203	Otub2	-0.538431	0.000913949	0.00798947
ENSMUSG00000039137	Whrn	-0.429818	0.000916391	0.00800095
ENSMUSG00000037579	Kcnh3	-0.759838	0.000918674	0.00801748
ENSMUSG00000087417	NA	-0.425238	0.000926027	0.00807481
ENSMUSG00000033021	Gmppa	-0.423602	0.000928696	0.00809349
ENSMUSG00000034854	Mfsd12	-0.485316	0.000928954	0.00809349
ENSMUSG00000067071	Hes6	-0.617368	0.00093452	0.00813452
ENSMUSG00000003813	Rad23a	-0.411904	0.000934848	0.00813452
ENSMUSG00000087109	NA	-0.606637	0.000937732	0.00815273
ENSMUSG00000039345	Mettl22	-0.291608	0.000940804	0.0081691
ENSMUSG00000003500	Impdh1	-0.587084	0.000942278	0.00817845
ENSMUSG00000004661	Arid3b	-0.752664	0.000945744	0.00819128
ENSMUSG00000029074	Ttll10	-0.458787	0.000948279	0.00820537
ENSMUSG00000109197	NA	-0.788603	0.000949823	0.00820592
ENSMUSG00000034765	Dusp5	-0.559057	0.000955169	0.00824864
ENSMUSG00000030034	Ino80b	-0.618466	0.000956929	0.00826038
ENSMUSG00000091929	NA	-0.730825	0.00096221	0.0082886
ENSMUSG00000046717	Igbp1b	-0.364526	0.000962752	0.0082898
ENSMUSG00000047675	Rps8	-0.432667	0.00096869	0.00833397
ENSMUSG00000102699	4930433B08Rik	-0.741507	0.000976604	0.00839505
ENSMUSG00000002319	Ipo4	-0.388865	0.000980222	0.00842263
ENSMUSG00000024663	Rab3il1	-0.43731	0.000982079	0.00843507
ENSMUSG00000001558	Klhl10	-0.401241	0.000983078	0.00844014
ENSMUSG00000037432	Fer1l5	-0.42675	0.000985241	0.00845518
ENSMUSG00000098784	NA	-0.656365	0.0009919	0.00849817
ENSMUSG00000020904	Cfap52	-0.447065	0.00100147	0.008573
ENSMUSG00000022469	Rapgef3	-0.460203	0.00100714	0.00861795
ENSMUSG00000069300	Hist1h2bj	-0.685211	0.0010162	0.00868052
ENSMUSG00000078494	NA	-0.519924	0.00101655	0.00868052
ENSMUSG00000071073	Lrrc73	-0.521477	0.00101793	0.0086887
ENSMUSG00000021248	Tmed10	-0.317635	0.00102815	0.00877224
ENSMUSG00000022174	Dad1	-0.445994	0.00103051	0.00878853
ENSMUSG00000037278	Tmem97	-0.400197	0.00103696	0.00882548
ENSMUSG00000034175	Rhbdd3	-0.44264	0.00104292	0.00887253
ENSMUSG00000040146	Rgl3	-0.618543	0.00104344	0.00887332
ENSMUSG00000042350	Arel1	-0.387865	0.00104539	0.00888076
ENSMUSG00000024866	Acy3	-0.632393	0.00104651	0.00888479
ENSMUSG00000022553	Maf1	-0.444826	0.00104755	0.00888991
ENSMUSG00000095493	A630023A22Rik	-0.389342	0.00104813	0.00889121
ENSMUSG00000037103	Dcaf15	-0.422215	0.00105914	0.00897896
ENSMUSG00000039715	Wdr34	-0.435526	0.00106258	0.00899527
ENSMUSG00000091154	NA	-0.765673	0.00106668	0.00902629
ENSMUSG00000004285	Atp6v1f	-0.375155	0.00106782	0.00903217
ENSMUSG00000020636	Allc	-0.442569	0.00106929	0.00904094
ENSMUSG00000051276	Actrt2	-0.481245	0.0010784	0.00910621
ENSMUSG00000045257	Morn2	-0.379897	0.00107878	0.00910621
ENSMUSG00000054256	Msi1	-0.500836	0.00108365	0.00913235
ENSMUSG00000083337	NA	-0.660654	0.0010937	0.00921332
ENSMUSG00000084789	NA	-0.624066	0.00109518	0.00922194
ENSMUSG00000038695	Josd2	-0.503883	0.0011035	0.00928445
ENSMUSG00000070645	Ren1	-0.689356	0.00110812	0.00930004
ENSMUSG00000026931	1700019N19Rik	-0.460623	0.00110851	0.00930004
ENSMUSG00000021948	Prkcd	-0.574505	0.00111053	0.00931319
ENSMUSG00000027932	Slc27a3	-0.537442	0.00111336	0.0093293
ENSMUSG00000102886	NA	-0.656433	0.00111872	0.00936279
ENSMUSG00000001507	Itga3	-0.511881	0.00112288	0.00939382
ENSMUSG00000055102	Zfp819	-0.424549	0.00112598	0.0093983
ENSMUSG00000031916	Cog8	-0.413655	0.00112616	0.0093983
ENSMUSG00000078684	NA	-0.75317	0.00112864	0.00941146
ENSMUSG00000034424	Gcsh	-0.37851	0.00113106	0.00942779
ENSMUSG00000001380	Hars	-0.368538	0.00113311	0.00943818
ENSMUSG00000027540	Ptpn1	-0.336825	0.00113585	0.00945238
ENSMUSG00000095590	NA	-0.720385	0.00113976	0.00947345
ENSMUSG00000038991	Txndc5	-0.423618	0.001143	0.00949043
ENSMUSG00000030207	Fam234b	-0.451616	0.00114318	0.00949043
ENSMUSG00000012017	Scarf2	-0.632417	0.00114663	0.00950618
ENSMUSG00000027613	Eif6	-0.475591	0.00114692	0.00950618
ENSMUSG00000028937	Acot7	-0.361676	0.00115145	0.00953982
ENSMUSG00000050910	Cdr2l	-0.4411	0.00115744	0.00957791
ENSMUSG00000084013	NA	-0.661984	0.00115858	0.00958351
ENSMUSG00000028124	Gclm	-0.54676	0.00116563	0.00963412
ENSMUSG00000055172	C1ra	-0.470909	0.00116625	0.00963537
ENSMUSG00000033068	Entpd6	-0.433869	0.00116676	0.00963567
ENSMUSG00000070366	Plpp4	-0.733232	0.00117643	0.00969224
ENSMUSG00000056612	Ppp1r14b	-0.472499	0.00118124	0.00972408
ENSMUSG00000007950	Abhd8	-0.488394	0.00119499	0.00982972
ENSMUSG00000038777	Sema6c	-0.52624	0.00120074	0.0098689
ENSMUSG00000048120	Entpd1	-0.286127	0.00120264	0.00987267
ENSMUSG00000026437	Cdk18	-0.542677	0.00120648	0.0098924
ENSMUSG00000096243	NA	-0.717402	0.00121378	0.00994036
ENSMUSG00000024913	Lrp5	-0.448125	0.00121638	0.00995769
ENSMUSG00000039492	Ccdc27	-0.328492	0.00121713	0.00995986
ENSMUSG00000039179	Tekt5	-0.433251	0.00121828	0.0099653
ENSMUSG00000027564	Cypt12	-0.451887	0.00122336	0.0100029
ENSMUSG00000029503	P2rx2	-0.402388	0.00122839	0.01004
ENSMUSG00000047260	Emc6	-0.482865	0.00122986	0.0100441
ENSMUSG00000105482	NA	-0.64876	0.00124304	0.0101437
ENSMUSG00000018509	Cenpv	-0.348335	0.00124583	0.0101625
ENSMUSG00000105185	4930519H02Rik	-0.419087	0.00124926	0.0101864
ENSMUSG00000004937	Sgta	-0.425475	0.00125283	0.0102034
ENSMUSG00000022817	Itgb5	-0.449695	0.00125761	0.0102302
ENSMUSG00000024712	Rfk	-0.381852	0.00126151	0.0102452
ENSMUSG00000032215	Rsl24d1	-0.391845	0.00126151	0.0102452
ENSMUSG00000101355	Hist1h3h	-0.7072	0.00126194	0.0102452
ENSMUSG00000034706	Dnaic2	-0.368902	0.00127019	0.0103
ENSMUSG00000043252	Tmem64	-0.331656	0.00128174	0.0103727
ENSMUSG00000040964	Arhgef10l	-0.430793	0.00128218	0.0103727
ENSMUSG00000087687	Pet100	-0.36759	0.00129376	0.0104514
ENSMUSG00000037692	Ahdc1	-0.438712	0.00130461	0.010517
ENSMUSG00000071654	Uqcc3	-0.465156	0.00131402	0.0105764
ENSMUSG00000024665	Fads2	-0.480199	0.00132721	0.0106658
ENSMUSG00000051062	Fbll1	-0.723956	0.00132941	0.0106752
ENSMUSG00000097305	NA	-0.731406	0.00133384	0.0107024
ENSMUSG00000036478	Btg1	-0.352568	0.00133474	0.0107055
ENSMUSG00000036529	Sbf1	-0.430752	0.00133663	0.0107123
ENSMUSG00000055538	Zcchc24	-0.408494	0.00135625	0.0108484
ENSMUSG00000082575	NA	-0.572815	0.00135922	0.0108619
ENSMUSG00000034818	Celf5	-0.423885	0.00135952	0.0108619
ENSMUSG00000036427	Gpi1	-0.559365	0.00136316	0.0108826
ENSMUSG00000050511	Oprd1	-0.670447	0.00136572	0.0108963
ENSMUSG00000022915	NA	-0.426731	0.00136767	0.0109017
ENSMUSG00000005125	Ndrg1	-0.507988	0.00136858	0.0109047
ENSMUSG00000024397	Aif1	-0.423468	0.0013704	0.010915
ENSMUSG00000037621	Atoh8	-0.311359	0.00137207	0.010924
ENSMUSG00000058935	Tex48	-0.34206	0.00137524	0.0109413
ENSMUSG00000042608	Stk40	-0.356594	0.00138543	0.0110061
ENSMUSG00000001054	Rmnd5b	-0.455208	0.00139014	0.0110338
ENSMUSG00000042793	Lgr6	-0.392601	0.00140181	0.0111093
ENSMUSG00000087524	NA	-0.532828	0.00140334	0.0111172
ENSMUSG00000036744	Olfr701	-0.410707	0.00141125	0.0111756
ENSMUSG00000029155	Spata18	-0.704205	0.00141182	0.0111758
ENSMUSG00000109715	NA	-0.609101	0.00143451	0.0113293
ENSMUSG00000032012	Nectin1	-0.524326	0.00143965	0.0113655
ENSMUSG00000024209	1700061G19Rik	-0.381429	0.00144386	0.01139
ENSMUSG00000073894	Rbmxl2	-0.546963	0.00144836	0.0114211
ENSMUSG00000029121	Crmp1	-0.649673	0.00144951	0.0114215
ENSMUSG00000022738	Gsc2	-0.628165	0.00145038	0.0114223
ENSMUSG00000061451	Tmem151a	-0.621982	0.00145128	0.0114223
ENSMUSG00000025129	Ppp1r27	-0.402176	0.00146082	0.011493
ENSMUSG00000110839	NA	-0.581598	0.00146647	0.0115209
ENSMUSG00000070424	Art5	-0.396401	0.00146896	0.011535
ENSMUSG00000042662	Dusp15	-0.332206	0.0014784	0.0116003
ENSMUSG00000097971	NA	-0.67296	0.00148344	0.011631
ENSMUSG00000020888	Dvl2	-0.507983	0.00148472	0.011634
ENSMUSG00000026125	Prss39	-0.408004	0.00148633	0.0116404
ENSMUSG00000003068	Stk11	-0.385565	0.00148821	0.0116506
ENSMUSG00000023988	Bysl	-0.495942	0.00149054	0.0116572
ENSMUSG00000015053	Gata2	-0.487507	0.00149074	0.0116572
ENSMUSG00000039224	D1Pas1	-0.256951	0.00149223	0.0116644
ENSMUSG00000032870	Smap2	-0.385629	0.00149912	0.0117139
ENSMUSG00000056209	Npm3	-0.327285	0.0015031	0.0117405
ENSMUSG00000027801	Tm4sf4	-0.711085	0.0015055	0.0117509
ENSMUSG00000008668	Rps18	-0.518402	0.00150706	0.0117536
ENSMUSG00000032042	Srpr	-0.367609	0.00151225	0.0117807
ENSMUSG00000005699	Pard6a	-0.3768	0.0015145	0.0117938
ENSMUSG00000037529	Prss40	-0.417565	0.001519	0.0118243
ENSMUSG00000074622	Mafb	-0.533745	0.00152218	0.0118401
ENSMUSG00000032637	Atxn2l	-0.341505	0.0015257	0.0118586
ENSMUSG00000024959	Bad	-0.486517	0.0015309	0.01189
ENSMUSG00000071041	Impdh2-ps	-0.411422	0.00153194	0.0118936
ENSMUSG00000040424	Hipk4	-0.430886	0.00154326	0.0119635
ENSMUSG00000020226	Slc5a4b	-0.472717	0.00154992	0.0120021
ENSMUSG00000040097	Flywch1	-0.441513	0.00156113	0.0120731
ENSMUSG00000046886	Zfp474	-0.33869	0.00156744	0.0121099
ENSMUSG00000022091	Sorbs3	-0.379931	0.00157339	0.0121467
ENSMUSG00000030161	Gabarapl1	-0.424425	0.00157522	0.0121563
ENSMUSG00000082741	NA	-0.70159	0.00157743	0.0121605
ENSMUSG00000036606	Plxnb2	-0.311714	0.00157753	0.0121605
ENSMUSG00000008604	Ubqln4	-0.334417	0.00157858	0.0121641
ENSMUSG00000110586	NA	-0.730876	0.0015927	0.0122454
ENSMUSG00000013275	Slc41a1	-0.400552	0.00159379	0.0122486
ENSMUSG00000029028	Lrrc47	-0.436482	0.00159432	0.0122486
ENSMUSG00000085037	4933421O10Rik	-0.382512	0.00160916	0.0123535
ENSMUSG00000025410	Dctn2	-0.27344	0.00161117	0.0123643
ENSMUSG00000034165	Ccnd3	-0.379683	0.00162844	0.0124732
ENSMUSG00000092519	Actl9	-0.467173	0.00162899	0.0124732
ENSMUSG00000021967	Mrpl57	-0.369998	0.00163895	0.0125314
ENSMUSG00000067370	B3galt4	-0.558733	0.00163913	0.0125314
ENSMUSG00000038403	Hfe2	-0.53711	0.00163946	0.0125314
ENSMUSG00000090266	Mettl23	-0.340557	0.00164501	0.0125538
ENSMUSG00000078572	Ndufaf8	-0.513804	0.0016466	0.0125613
ENSMUSG00000046354	Defb14	-0.714431	0.00164894	0.0125746
ENSMUSG00000028551	Cdkn2c	-0.325087	0.00165475	0.0125956
ENSMUSG00000060036	Rpl3	-0.377139	0.00166492	0.0126496
ENSMUSG00000025377	Tepsin	-0.431511	0.00166563	0.0126503
ENSMUSG00000034201	Gas2l1	-0.479698	0.00167147	0.0126829
ENSMUSG00000030688	Stard10	-0.42963	0.00167207	0.0126829
ENSMUSG00000002257	Def6	-0.713686	0.00167239	0.0126829
ENSMUSG00000025373	Rnf41	-0.370486	0.00167308	0.0126835
ENSMUSG00000033845	Mrpl15	-0.311409	0.00167641	0.0126974
ENSMUSG00000021278	Amn	-0.511374	0.00167748	0.0126974
ENSMUSG00000067338	Tuba3b	-0.409259	0.00168213	0.012724
ENSMUSG00000067288	Rps28	-0.503387	0.00168303	0.0127262
ENSMUSG00000041560	Nop53	-0.444995	0.00168684	0.0127409
ENSMUSG00000020131	Pcsk4	-0.417552	0.00169001	0.0127554
ENSMUSG00000024365	Cyp21a1	-0.743616	0.00169037	0.0127554
ENSMUSG00000042320	Prox2	-0.371201	0.00169061	0.0127554
ENSMUSG00000037418	Best1	-0.328892	0.00169259	0.0127622
ENSMUSG00000029598	Plbd2	-0.378685	0.00169337	0.0127622
ENSMUSG00000048826	Dact2	-0.515401	0.00169657	0.012777
ENSMUSG00000049960	Mrps16	-0.409299	0.0016985	0.0127869
ENSMUSG00000062511	4930512M02Rik	-0.71082	0.00170414	0.0128191
ENSMUSG00000038037	Socs1	-0.622165	0.0017049	0.0128191
ENSMUSG00000059430	Actg2	-0.504567	0.0017056	0.0128191
ENSMUSG00000107121	1110006O24Rik	-0.546649	0.00171367	0.0128649
ENSMUSG00000013158	4933405L10Rik	-0.343659	0.0017137	0.0128649
ENSMUSG00000032431	Crtap	-0.397861	0.00171386	0.0128649
ENSMUSG00000042419	Nfkbil1	-0.594997	0.00171473	0.0128667
ENSMUSG00000025793	Hgs	-0.3313	0.00171771	0.0128844
ENSMUSG00000025495	Ptdss2	-0.320084	0.00172178	0.0129055
ENSMUSG00000068290	Ddrgk1	-0.440567	0.00172575	0.0129165
ENSMUSG00000071657	Bscl2	-0.379832	0.0017333	0.0129682
ENSMUSG00000020737	Jpt1	-0.263807	0.00174553	0.0130503
ENSMUSG00000063765	Chadl	-0.622237	0.00175894	0.0131403
ENSMUSG00000017417	Plxdc1	-0.378131	0.0017738	0.013228
ENSMUSG00000048481	Mypop	-0.475465	0.00177644	0.013243
ENSMUSG00000026568	Mpc2	-0.314383	0.00178308	0.013278
ENSMUSG00000031722	Hp	-0.754331	0.00178444	0.0132834
ENSMUSG00000013076	Amotl1	-0.355685	0.00178795	0.0133047
ENSMUSG00000033576	Apol6	-0.760794	0.00179274	0.0133356
ENSMUSG00000063382	Bcl9l	-0.521145	0.00179997	0.0133844
ENSMUSG00000048546	Tob2	-0.44101	0.00180198	0.0133849
ENSMUSG00000080969	NA	-0.565038	0.0018071	0.0134012
ENSMUSG00000020525	Ppm1d	-0.334408	0.00180775	0.0134012
ENSMUSG00000023942	Slc29a1	-0.407667	0.00181165	0.0134181
ENSMUSG00000031574	Star	-0.720088	0.00181282	0.0134219
ENSMUSG00000079557	2021-03-02	-0.297531	0.00181669	0.0134456
ENSMUSG00000083344	NA	-0.68739	0.00181943	0.0134515
ENSMUSG00000068328	Aup1	-0.388806	0.00182226	0.0134628
ENSMUSG00000019214	Chtf18	-0.437833	0.00182805	0.013499
ENSMUSG00000039844	Rapgef1	-0.371659	0.00183433	0.0135374
ENSMUSG00000003680	Tmem179b	-0.404143	0.00186369	0.0137245
ENSMUSG00000032177	Pde4a	-0.30425	0.00188716	0.0138683
ENSMUSG00000058297	Spock2	-0.295408	0.00188725	0.0138683
ENSMUSG00000038224	Serpinf2	-0.70271	0.00189586	0.0139243
ENSMUSG00000047129	1700113H08Rik	-0.351983	0.00189672	0.0139243
ENSMUSG00000046229	Scand1	-0.701417	0.0018969	0.0139243
ENSMUSG00000031840	Rab3a	-0.570882	0.00190418	0.0139628
ENSMUSG00000050628	Ubald2	-0.532836	0.00190798	0.0139758
ENSMUSG00000022235	Cmbl	-0.46389	0.00191548	0.0140009
ENSMUSG00000097276	4930525G20Rik	-0.563495	0.00191686	0.0140025
ENSMUSG00000045835	Hdgfl1	-0.327652	0.00191707	0.0140025
ENSMUSG00000064899	Snord118	-0.613364	0.00193101	0.0140894
ENSMUSG00000050390	C77080	-0.526356	0.001934	0.0141062
ENSMUSG00000060601	Nr1h2	-0.491123	0.00193507	0.014109
ENSMUSG00000082192	NA	-0.695714	0.00193723	0.0141198
ENSMUSG00000034108	Ccs	-0.455802	0.00194128	0.0141426
ENSMUSG00000081348	NA	-0.677452	0.00194174	0.0141426
ENSMUSG00000041571	Selenow	-0.397242	0.00194794	0.0141728
ENSMUSG00000029165	Agbl5	-0.332793	0.00194953	0.0141744
ENSMUSG00000035011	Zbtb7a	-0.534344	0.00195521	0.0141956
ENSMUSG00000027134	Lpcat4	-0.46834	0.00197625	0.0143209
ENSMUSG00000020829	Slc46a1	-0.549892	0.00197664	0.0143209
ENSMUSG00000002332	Dhrs1	-0.300026	0.00199115	0.0144089
ENSMUSG00000036555	Iqce	-0.385737	0.00199158	0.0144089
ENSMUSG00000070979	Actl7a	-0.350691	0.00199687	0.0144299
ENSMUSG00000056174	Col8a2	-0.521879	0.00199748	0.0144299
ENSMUSG00000097121	D130020L05Rik	-0.296624	0.00199897	0.0144319
ENSMUSG00000049106	Dcaf5	-0.368197	0.00200262	0.0144482
ENSMUSG00000020593	Lpin1	-0.464526	0.00200504	0.0144606
ENSMUSG00000029009	Mthfr	-0.338439	0.00203327	0.0146232
ENSMUSG00000026421	Csrp1	-0.385344	0.00203567	0.0146303
ENSMUSG00000039110	Mycbpap	-0.280563	0.0020369	0.014634
ENSMUSG00000086369	E330017L17Rik	-0.687831	0.00204531	0.0146842
ENSMUSG00000062040	Zfp27	-0.519511	0.00205006	0.0147131
ENSMUSG00000036533	Cdc42ep3	-0.563393	0.00208048	0.0148951
ENSMUSG00000012126	Ubxn11	-0.35779	0.00208653	0.0149333
ENSMUSG00000062661	Ncs1	-0.468351	0.0021048	0.0150484
ENSMUSG00000023010	Tmbim6	-0.33827	0.0021256	0.0151707
ENSMUSG00000070604	Vsig10l	-0.666396	0.00212647	0.0151708
ENSMUSG00000001248	Gramd1a	-0.385428	0.00212708	0.0151708
ENSMUSG00000085937	NA	-0.569173	0.00213057	0.0151904
ENSMUSG00000056962	Jmjd6	-0.348327	0.00213194	0.015195
ENSMUSG00000100557	NA	-0.506826	0.00213584	0.0152122
ENSMUSG00000034341	Wbp2	-0.457238	0.00213982	0.0152338
ENSMUSG00000092837	Rpph1	-0.711071	0.00214075	0.0152338
ENSMUSG00000001098	Kctd10	-0.371544	0.00214109	0.0152338
ENSMUSG00000085641	4930465M20Rik	-0.583495	0.00214286	0.0152359
ENSMUSG00000009640	Dmap1	-0.424807	0.00214369	0.0152365
ENSMUSG00000035112	Wnk4	-0.514938	0.00214458	0.0152376
ENSMUSG00000026778	Prkcq	-0.467259	0.00215495	0.0152955
ENSMUSG00000081051	NA	-0.575244	0.00215747	0.0153081
ENSMUSG00000028857	Tmem222	-0.407782	0.00215937	0.015311
ENSMUSG00000015092	Edf1	-0.500207	0.00216287	0.0153305
ENSMUSG00000091405	Hist2h4	-0.647684	0.00216904	0.0153617
ENSMUSG00000040472	Rabggta	-0.411275	0.00217543	0.0153953
ENSMUSG00000097578	NA	-0.676055	0.00218675	0.0154608
ENSMUSG00000022769	Sdf2l1	-0.41244	0.00218725	0.0154608
ENSMUSG00000029404	Arl6ip4	-0.430067	0.00219523	0.015496
ENSMUSG00000033029	1700088E04Rik	-0.448429	0.00220304	0.0155399
ENSMUSG00000025815	Dhtkd1	-0.370714	0.00220372	0.0155399
ENSMUSG00000029599	Ddx54	-0.413634	0.00220697	0.0155575
ENSMUSG00000099686	NA	-0.669923	0.00223317	0.0157168
ENSMUSG00000042744	Hectd4	-0.271324	0.00223744	0.01574
ENSMUSG00000024845	Tmem134	-0.421012	0.00223948	0.015749
ENSMUSG00000061740	Cyp2d22	-0.527937	0.00224932	0.0158068
ENSMUSG00000036775	Decr2	-0.44376	0.00226153	0.0158674
ENSMUSG00000039158	Akna	-0.435297	0.00226281	0.0158697
ENSMUSG00000004934	Pias4	-0.417085	0.0022757	0.0159439
ENSMUSG00000016758	Bik	-0.602279	0.00228801	0.0160137
ENSMUSG00000085032	NA	-0.579448	0.00229503	0.0160574
ENSMUSG00000049521	Cdc42ep1	-0.648339	0.00229814	0.0160683
ENSMUSG00000045989	4930451I11Rik	-0.398028	0.00230327	0.0160932
ENSMUSG00000028467	Gba2	-0.338631	0.00232255	0.0162015
ENSMUSG00000007783	Cpt1c	-0.393286	0.0023233	0.0162015
ENSMUSG00000055485	Soga1	-0.400374	0.00232462	0.0162039
ENSMUSG00000051375	Pcdh1	-0.409494	0.00232818	0.0162143
ENSMUSG00000059070	Rpl18	-0.41164	0.00232847	0.0162143
ENSMUSG00000024897	Apba1	-0.270212	0.00233401	0.0162419
ENSMUSG00000089875	NA	-0.351048	0.00235108	0.0163441
ENSMUSG00000103116	4930539M17Rik	-0.648937	0.00235634	0.0163696
ENSMUSG00000020412	Ascc2	-0.284651	0.00237012	0.0164488
ENSMUSG00000020007	Il20ra	-0.657723	0.00237233	0.0164586
ENSMUSG00000023017	Asic1	-0.654445	0.00237765	0.0164854
ENSMUSG00000032109	Nlrx1	-0.570566	0.00238263	0.0165022
ENSMUSG00000105337	NA	-0.640269	0.00239272	0.0165503
ENSMUSG00000024033	Rsph1	-0.425833	0.00239371	0.0165503
ENSMUSG00000023949	Tcte1	-0.348308	0.00239439	0.0165503
ENSMUSG00000008496	Pou2f2	-0.455085	0.00240296	0.0165999
ENSMUSG00000029723	Tsc22d4	-0.362666	0.00240566	0.0166115
ENSMUSG00000097891	Gm3650	-0.742782	0.00242821	0.0167448
ENSMUSG00000027296	Itpka	-0.572296	0.00243908	0.0167979
ENSMUSG00000068860	Gm128	-0.394312	0.00243917	0.0167979
ENSMUSG00000024308	Tapbp	-0.430709	0.00244084	0.0168021
ENSMUSG00000006215	Zbtb17	-0.411655	0.00244847	0.016845
ENSMUSG00000032419	Tbx18	-0.730707	0.00245021	0.0168513
ENSMUSG00000026220	Slc16a14	-0.665245	0.00245954	0.0169042
ENSMUSG00000100487	1700072B07Rik	-0.532727	0.00246266	0.0169145
ENSMUSG00000020775	Mrpl38	-0.449112	0.00246268	0.0169145
ENSMUSG00000033318	Gstt2	-0.334912	0.00247201	0.0169729
ENSMUSG00000100484	Gm7133	-0.358062	0.00247908	0.0170101
ENSMUSG00000086031	NA	-0.643046	0.00248311	0.0170265
ENSMUSG00000025371	Chmp6	-0.453507	0.00248779	0.0170528
ENSMUSG00000026831	1700007K13Rik	-0.441523	0.00250047	0.0171113
ENSMUSG00000008958	Vps72	-0.552927	0.00250559	0.0171407
ENSMUSG00000042109	Csdc2	-0.534176	0.00250775	0.0171497
ENSMUSG00000107863	NA	-0.637119	0.00251118	0.0171618
ENSMUSG00000094248	Hist1h2ao	-0.683638	0.00252463	0.017248
ENSMUSG00000048485	Zbtb8b	-0.526446	0.0025326	0.0172795
ENSMUSG00000040724	Kcna2	-0.630309	0.00253707	0.0172986
ENSMUSG00000039754	Alkbh4	-0.496789	0.00254095	0.0173193
ENSMUSG00000085801	NA	-0.668951	0.00254401	0.0173301
ENSMUSG00000100625	1700016G22Rik	-0.433779	0.00254638	0.0173391
ENSMUSG00000038803	Ost4	-0.359697	0.00256774	0.0174442
ENSMUSG00000034371	Tkfc	-0.3763	0.00257405	0.0174756
ENSMUSG00000041926	Rnpep	-0.412491	0.00257571	0.017481
ENSMUSG00000039209	Rpl39l	-0.277906	0.00260773	0.0176537
ENSMUSG00000103725	NA	-0.643706	0.00260871	0.0176537
ENSMUSG00000038451	Spsb2	-0.496252	0.00261265	0.0176678
ENSMUSG00000015094	Npdc1	-0.532063	0.00262101	0.0177127
ENSMUSG00000103746	1700001G17Rik	-0.608032	0.00262531	0.0177301
ENSMUSG00000043424	Eif3j2	-0.582829	0.00263355	0.0177752
ENSMUSG00000028976	Slc2a5	-0.362711	0.00263371	0.0177752
ENSMUSG00000026958	Dpp7	-0.573925	0.0026497	0.0178655
ENSMUSG00000025575	Cant1	-0.358758	0.00266389	0.0179377
ENSMUSG00000028179	Cth	-0.680151	0.00266906	0.0179608
ENSMUSG00000061589	Dot1l	-0.272123	0.00267004	0.0179615
ENSMUSG00000085108	Saxo1os	-0.61911	0.00267245	0.0179719
ENSMUSG00000030815	Phkg2	-0.344138	0.00269138	0.0180812
ENSMUSG00000027559	Car3	-0.745434	0.00269222	0.0180812
ENSMUSG00000017897	Eya2	-0.598305	0.00270163	0.0181326
ENSMUSG00000097361	4930550C17Rik	-0.700019	0.00270376	0.0181373
ENSMUSG00000083716	NA	-0.420777	0.0027041	0.0181373
ENSMUSG00000009035	Tmem184b	-0.461333	0.00270857	0.0181469
ENSMUSG00000090173	Fbxw10	-0.232244	0.00270946	0.0181469
ENSMUSG00000020744	Slc25a19	-0.427719	0.00270992	0.0181469
ENSMUSG00000108828	NA	-0.574557	0.00271368	0.0181661
ENSMUSG00000109658	NA	-0.635719	0.00272125	0.0182047
ENSMUSG00000040659	Efhd2	-0.398449	0.00272601	0.0182191
ENSMUSG00000027363	Usp8	-0.546889	0.00273343	0.0182628
ENSMUSG00000018574	Acadvl	-0.40279	0.00273433	0.0182629
ENSMUSG00000035828	Pim3	-0.535611	0.00274376	0.018308
ENSMUSG00000028944	Prkag2	-0.353072	0.00274738	0.0183262
ENSMUSG00000086764	NA	-0.701239	0.00275369	0.0183607
ENSMUSG00000031545	Gpat4	-0.502822	0.00275433	0.0183607
ENSMUSG00000026279	Thap4	-0.31846	0.00276358	0.0184098
ENSMUSG00000022832	Ropn1	-0.301229	0.00279853	0.0185832
ENSMUSG00000037995	Igsf9	-0.377653	0.00280447	0.0186106
ENSMUSG00000021281	Tnfaip2	-0.334356	0.00280559	0.0186106
ENSMUSG00000024158	Hagh	-0.310951	0.00280627	0.0186106
ENSMUSG00000053293	Pom121	-0.335053	0.00280858	0.0186199
ENSMUSG00000042688	Mapk6	-0.339922	0.00281147	0.0186271
ENSMUSG00000058260	Serpina9	-0.686542	0.00282138	0.0186568
ENSMUSG00000023960	Enpp5	-0.378824	0.00283355	0.0187252
ENSMUSG00000036644	Tbc1d9b	-0.343813	0.00285324	0.0188433
ENSMUSG00000015363	Trabd	-0.423827	0.00285461	0.0188463
ENSMUSG00000035078	Mtmr9	-0.361518	0.00287234	0.0189512
ENSMUSG00000040936	Ulk4	-0.323876	0.00287618	0.0189644
ENSMUSG00000023883	Phf10	-0.620736	0.00288084	0.0189891
ENSMUSG00000049916	2610318N02Rik	-0.475246	0.00288197	0.0189904
ENSMUSG00000111875	NA	-0.698977	0.00288353	0.0189914
ENSMUSG00000018570	2810408A11Rik	-0.502951	0.00289478	0.0190443
ENSMUSG00000038115	Ano2	-0.515038	0.00290185	0.0190787
ENSMUSG00000034168	Irf2bpl	-0.565908	0.00291375	0.0191447
ENSMUSG00000111299	4930540M03Rik	-0.432417	0.00292785	0.0192312
ENSMUSG00000074003	Gucy2d	-0.624318	0.00294338	0.0193209
ENSMUSG00000002486	Tchp	-0.358649	0.00295418	0.0193733
ENSMUSG00000017969	Ptgis	-0.423511	0.00296232	0.019412
ENSMUSG00000033837	Foxh1	-0.506275	0.00296553	0.0194168
ENSMUSG00000045435	Tmem60	-0.256367	0.00297042	0.0194303
ENSMUSG00000024883	Rin1	-0.473085	0.00297479	0.0194528
ENSMUSG00000029616	Erp29	-0.245319	0.00298148	0.0194903
ENSMUSG00000032527	Pccb	-0.388205	0.0029976	0.0195584
ENSMUSG00000039193	Nlrc4	-0.387363	0.00300702	0.0195889
ENSMUSG00000099930	LOC105245043	-0.456299	0.00301784	0.0196408
ENSMUSG00000014846	Tppp3	-0.521309	0.00302029	0.0196505
ENSMUSG00000066809	NA	-0.655543	0.00302636	0.019681
ENSMUSG00000027628	Aar2	-0.388348	0.0030313	0.0196972
ENSMUSG00000056509	Gm9999	-0.439348	0.00303255	0.0196991
ENSMUSG00000036111	Lmo1	-0.547704	0.00303383	0.0197012
ENSMUSG00000002210	Smg9	-0.436725	0.00305649	0.019826
ENSMUSG00000036921	Tex46	-0.566808	0.00306432	0.0198563
ENSMUSG00000024325	Ring1	-0.476966	0.00306719	0.0198678
ENSMUSG00000090777	Ccdc188	-0.379227	0.00307747	0.0199219
ENSMUSG00000110246	NA	-0.670415	0.00308854	0.0199872
ENSMUSG00000109143	Gm10046	-0.549307	0.00310162	0.0200656
ENSMUSG00000020400	Tnip1	-0.465767	0.00310325	0.0200698
ENSMUSG00000084131	NA	-0.691257	0.0031119	0.0201194
ENSMUSG00000003354	Ccdc65	-0.328968	0.00311473	0.0201251
ENSMUSG00000038022	Mindy4	-0.2812	0.00313178	0.0202142
ENSMUSG00000018479	1700125H20Rik	-0.345218	0.00313311	0.0202142
ENSMUSG00000028137	Celf3	-0.383661	0.00313326	0.0202142
ENSMUSG00000015242	Nipsnap3a	-0.314299	0.00313342	0.0202142
ENSMUSG00000049648	Olfr273	-0.617807	0.00315645	0.0203373
ENSMUSG00000046312	AI464131	-0.364035	0.003175	0.0204441
ENSMUSG00000020868	Xylt2	-0.48172	0.00317836	0.0204593
ENSMUSG00000038065	Mturn	-0.394054	0.00319604	0.0205591
ENSMUSG00000005681	Apoa2	-0.693095	0.00319687	0.0205591
ENSMUSG00000003200	Sh3gl1	-0.37424	0.0031995	0.0205696
ENSMUSG00000028670	Lypla2	-0.539483	0.00320406	0.0205822
ENSMUSG00000089999	NA	-0.508074	0.00320527	0.0205822
ENSMUSG00000000794	Kcnn3	-0.55626	0.00320545	0.0205822
ENSMUSG00000031847	1700030J22Rik	-0.356933	0.00322807	0.0207111
ENSMUSG00000031601	Cnot7	-0.574746	0.00323676	0.0207509
ENSMUSG00000108705	NA	-0.66394	0.00324007	0.0207657
ENSMUSG00000044863	Defb36	-0.4808	0.00324672	0.0207889
ENSMUSG00000110286	NA	-0.585648	0.0032538	0.0208148
ENSMUSG00000040428	Plekha4	-0.41884	0.00325907	0.020842
ENSMUSG00000036867	Smad6	-0.402069	0.00326451	0.0208639
ENSMUSG00000026254	Eif4e2	-0.276718	0.00326667	0.0208712
ENSMUSG00000085454	NA	-0.534425	0.00326882	0.0208785
ENSMUSG00000110917	NA	-0.706859	0.00327532	0.0209135
ENSMUSG00000003865	Gys1	-0.599067	0.00328001	0.020937
ENSMUSG00000034773	BC030867	-0.414012	0.00328407	0.0209564
ENSMUSG00000024875	Yif1a	-0.382685	0.00328977	0.0209863
ENSMUSG00000049739	Zfp646	-0.445513	0.00330634	0.0210853
ENSMUSG00000047284	Neurl4	-0.372911	0.00332034	0.0211297
ENSMUSG00000006369	Fbln1	-0.415035	0.00335229	0.0213126
ENSMUSG00000002108	Nr1h3	-0.384604	0.00335596	0.0213293
ENSMUSG00000024501	Dpysl3	-0.347504	0.00336002	0.0213345
ENSMUSG00000047731	Wbp1l	-0.324208	0.00336017	0.0213345
ENSMUSG00000006019	Dhx34	-0.433318	0.00336093	0.0213345
ENSMUSG00000068234	Vmn1r44	-0.614938	0.00337349	0.0213814
ENSMUSG00000048096	Lmod1	-0.514172	0.00339495	0.0215037
ENSMUSG00000050555	Hyls1	-0.437781	0.00339592	0.0215037
ENSMUSG00000020451	Limk2	-0.369689	0.00340614	0.0215552
ENSMUSG00000026853	Crat	-0.416013	0.00341212	0.0215863
ENSMUSG00000030518	Fam189a1	-0.451664	0.00341806	0.0216029
ENSMUSG00000060860	Ube2s	-0.324283	0.00342905	0.0216602
ENSMUSG00000094910	D430019H16Rik	-0.503963	0.00343466	0.0216866
ENSMUSG00000062867	Impdh2	-0.328972	0.0034592	0.0218039
ENSMUSG00000027940	Tpm3	-0.296073	0.00346201	0.0218149
ENSMUSG00000041203	Trir	-0.371827	0.00347572	0.0218879
ENSMUSG00000047025	Ccer1	-0.384288	0.00347957	0.0218988
ENSMUSG00000022442	Ttll1	-0.408444	0.00348091	0.0219005
ENSMUSG00000019297	Nop9	-0.354812	0.00348198	0.0219005
ENSMUSG00000029602	Rasal1	-0.437843	0.00353366	0.0221917
ENSMUSG00000055720	Ubl7	-0.344072	0.00353913	0.0222193
ENSMUSG00000091175	9130204L05Rik	-0.675239	0.00355279	0.0222847
ENSMUSG00000024558	Mapk4	-0.634347	0.00356618	0.0223483
ENSMUSG00000069308	Hist1h2bp	-0.390956	0.0035756	0.0223869
ENSMUSG00000046337	Fam178b	-0.341683	0.00359041	0.0224659
ENSMUSG00000080916	NA	-0.591958	0.00359525	0.0224758
ENSMUSG00000025885	Myo5b	-0.295194	0.00359655	0.0224771
ENSMUSG00000070283	Ndufaf3	-0.348825	0.0036045	0.02252
ENSMUSG00000034686	Prr7	-0.468858	0.00361467	0.0225629
ENSMUSG00000021493	Pdlim7	-0.440173	0.00363057	0.0226416
ENSMUSG00000069302	Hist1h2ah	-0.656301	0.0036359	0.0226616
ENSMUSG00000019876	Pkib	-0.413814	0.00363707	0.0226616
ENSMUSG00000010044	Zmynd10	-0.376008	0.00364512	0.0226923
ENSMUSG00000037689	Tmem247	-0.372861	0.00365751	0.0227477
ENSMUSG00000038271	Iffo1	-0.396185	0.00366745	0.022782
ENSMUSG00000022671	Mzt2	-0.303376	0.00368751	0.0228997
ENSMUSG00000020792	Exoc7	-0.371234	0.00369623	0.02294
ENSMUSG00000044306	NA	-0.709564	0.00369848	0.0229471
ENSMUSG00000003518	Dusp3	-0.340306	0.00370307	0.0229686
ENSMUSG00000100985	Gm10640	-0.702401	0.00370663	0.0229838
ENSMUSG00000032288	Imp3	-0.420371	0.00371237	0.0230125
ENSMUSG00000041187	Prkd2	-0.547502	0.00372366	0.0230547
ENSMUSG00000063415	Cyp26b1	-0.406136	0.00373541	0.0230997
ENSMUSG00000030792	Dkkl1	-0.257726	0.00375814	0.0232027
ENSMUSG00000099908	NA	-0.560173	0.00375924	0.0232027
ENSMUSG00000073633	Fbxo36	-0.336977	0.00375995	0.0232027
ENSMUSG00000026969	Fam166a	-0.410205	0.00376968	0.0232558
ENSMUSG00000034220	Gpc1	-0.443147	0.00377255	0.0232665
ENSMUSG00000033436	Armcx2	-0.380838	0.00378111	0.0233074
ENSMUSG00000074575	Kcng1	-0.496765	0.00378408	0.0233167
ENSMUSG00000097006	9530082P21Rik	-0.397282	0.003787	0.0233277
ENSMUSG00000110045	NA	-0.585068	0.00379335	0.0233599
ENSMUSG00000026854	Usp20	-0.33489	0.00381123	0.0234545
ENSMUSG00000039981	Zc3h12d	-0.636453	0.00381214	0.0234545
ENSMUSG00000104014	4930562F17Rik	-0.590032	0.00382188	0.0234948
ENSMUSG00000042115	Klhdc8a	-0.527975	0.00382896	0.0235299
ENSMUSG00000001729	Akt1	-0.386769	0.00385667	0.0236649
ENSMUSG00000000632	Sez6	-0.593324	0.00386346	0.0236995
ENSMUSG00000099435	1700065I16Rik	-0.353458	0.00387577	0.0237609
ENSMUSG00000046574	Prr12	-0.495736	0.00387785	0.0237665
ENSMUSG00000073481	2021-03-02	-0.301556	0.00388004	0.0237729
ENSMUSG00000004947	Dtx2	-0.465417	0.00390355	0.0238956
ENSMUSG00000010461	Eya4	-0.476283	0.00396191	0.0242097
ENSMUSG00000026200	Glb1l	-0.239863	0.00396564	0.0242253
ENSMUSG00000001100	Poldip2	-0.351462	0.00396934	0.0242407
ENSMUSG00000029071	Dvl1	-0.393187	0.00398101	0.0242904
ENSMUSG00000026638	Irf6	-0.358277	0.00399431	0.0243539
ENSMUSG00000028454	Pigo	-0.368231	0.00400082	0.024368
ENSMUSG00000004054	Map3k11	-0.452498	0.00403796	0.0245724
ENSMUSG00000111544	NA	-0.659525	0.00405873	0.0246842
ENSMUSG00000002844	Adprh	-0.426855	0.00406151	0.0246939
ENSMUSG00000031534	Smim19	-0.378339	0.0040646	0.0246981
ENSMUSG00000022570	Tsta3	-0.316084	0.00408515	0.0248156
ENSMUSG00000042804	Gpr153	-0.436727	0.00410604	0.0249131
ENSMUSG00000065176	Rnu12	-0.664103	0.00412378	0.025006
ENSMUSG00000045506	NA	-0.643247	0.00413794	0.0250698
ENSMUSG00000046826	Fam187b	-0.484252	0.0041427	0.0250912
ENSMUSG00000068856	Sf3b4	-0.413879	0.00416695	0.025201
ENSMUSG00000070530	Wfdc16	-0.551879	0.00418189	0.0252511
ENSMUSG00000053846	Lipg	-0.486012	0.00418363	0.0252511
ENSMUSG00000028677	Rnf220	-0.312605	0.0041838	0.0252511
ENSMUSG00000030411	Nova2	-0.430322	0.00418686	0.0252622
ENSMUSG00000039515	Ptpa	-0.410012	0.00419272	0.0252753
ENSMUSG00000033579	Fa2h	-0.311351	0.00419805	0.0252926
ENSMUSG00000074141	Il4i1	-0.462661	0.00422276	0.0254248
ENSMUSG00000020799	Tekt1	-0.366724	0.00422369	0.0254248
ENSMUSG00000044857	Lemd2	-0.416696	0.00423051	0.0254552
ENSMUSG00000042079	Hnrnpf	-0.279323	0.00423156	0.0254552
ENSMUSG00000003235	Eif2b5	-0.358179	0.00423904	0.02548
ENSMUSG00000030816	Rnf40	-0.378117	0.00424715	0.0255138
ENSMUSG00000047143	Dmrta2	-0.665109	0.00425297	0.0255349
ENSMUSG00000032194	Kank2	-0.368157	0.00425583	0.025535
ENSMUSG00000017204	Gsdma	-0.59616	0.00425843	0.025535
ENSMUSG00000110542	NA	-0.605331	0.00425927	0.025535
ENSMUSG00000030357	Fkbp4	-0.336609	0.00425932	0.025535
ENSMUSG00000020483	Dynll2	-0.366481	0.00426307	0.0255499
ENSMUSG00000026885	Ttll11	-0.274224	0.0042804	0.0256463
ENSMUSG00000002279	Lmf1	-0.356635	0.00428262	0.0256522
ENSMUSG00000015869	Prpsap1	-0.304371	0.00431555	0.0258119
ENSMUSG00000026226	Spata3	-0.503425	0.00431991	0.0258253
ENSMUSG00000001419	Mef2d	-0.372491	0.00433881	0.0258984
ENSMUSG00000028868	Wasf2	-0.369554	0.00434152	0.025903
ENSMUSG00000051401	Kctd16	-0.418921	0.00434583	0.0259177
ENSMUSG00000021957	Tkt	-0.389321	0.00435819	0.0259764
ENSMUSG00000024854	Pold4	-0.529195	0.00438051	0.0260943
ENSMUSG00000013089	Etv5	-0.33752	0.00439144	0.0261368
ENSMUSG00000019428	Fkbp8	-0.395843	0.00441173	0.02625
ENSMUSG00000069633	Pex11g	-0.311509	0.0044213	0.0262765
ENSMUSG00000024193	Phf1	-0.462466	0.00442141	0.0262765
ENSMUSG00000034839	Larp6	-0.562866	0.00442315	0.0262765
ENSMUSG00000041598	Cdc42ep4	-0.409933	0.00442366	0.0262765
ENSMUSG00000040564	Apoc1	-0.555602	0.00442385	0.0262765
ENSMUSG00000026825	Dnm1	-0.411992	0.00443303	0.0263077
ENSMUSG00000006333	Rps9	-0.294681	0.0044342	0.0263077
ENSMUSG00000051483	Cbr1	-0.38847	0.00444714	0.0263617
ENSMUSG00000034974	Dapk3	-0.391769	0.00446615	0.0264516
ENSMUSG00000029830	Svopl	-0.578586	0.00447142	0.0264752
ENSMUSG00000021846	Peli2	-0.316551	0.00447665	0.0264909
ENSMUSG00000057706	Mex3b	-0.345109	0.00447868	0.0264953
ENSMUSG00000044186	Nkx2-6	-0.478233	0.00448179	0.0265061
ENSMUSG00000015943	Bola1	-0.344772	0.00450252	0.0265829
ENSMUSG00000038170	Pde4dip	-0.370042	0.00450776	0.0265986
ENSMUSG00000079235	Ccdc13	-0.347292	0.00451479	0.0266249
ENSMUSG00000029726	Mepce	-0.335905	0.00451802	0.0266331
ENSMUSG00000056501	Cebpb	-0.681097	0.00451877	0.0266331
ENSMUSG00000069268	Hist1h2bf	-0.652913	0.00452588	0.0266511
ENSMUSG00000029203	Ube2k	-0.319688	0.00452824	0.0266511
ENSMUSG00000074825	Itpripl1	-0.390295	0.00452829	0.0266511
ENSMUSG00000023915	Tnfrsf21	-0.471106	0.00456248	0.026814
ENSMUSG00000040231	Syngr4	-0.390554	0.00456907	0.0268418
ENSMUSG00000002307	Daxx	-0.362849	0.00457338	0.0268475
ENSMUSG00000047921	Trappc9	-0.252057	0.0045754	0.0268516
ENSMUSG00000032412	Atp1b3	-0.374163	0.00458208	0.0268832
ENSMUSG00000084135	Pom121l12	-0.441242	0.00458833	0.0268988
ENSMUSG00000034875	Nudt19	-0.410418	0.0045898	0.0268988
ENSMUSG00000030811	Fbxl19	-0.447895	0.00462386	0.0270743
ENSMUSG00000038398	Upf3a	-0.258063	0.00463041	0.027105
ENSMUSG00000045268	Zfp691	-0.414847	0.00463976	0.027152
ENSMUSG00000073700	Klhl21	-0.383873	0.00466764	0.0272842
ENSMUSG00000051403	Ppp1r37	-0.411199	0.00466918	0.0272854
ENSMUSG00000008028	1700008O03Rik	-0.452311	0.00469214	0.0273975
ENSMUSG00000022463	Srebf2	-0.325871	0.00469235	0.0273975
ENSMUSG00000022452	Smdt1	-0.40759	0.0047061	0.02747
ENSMUSG00000031785	Adgrg1	-0.37361	0.00471265	0.0274927
ENSMUSG00000033379	Atp6v0b	-0.371736	0.0047186	0.0275118
ENSMUSG00000002635	Pdcd2l	-0.38169	0.00472861	0.0275527
ENSMUSG00000017715	Pgs1	-0.33304	0.00472963	0.0275527
ENSMUSG00000024981	Acsl5	-0.400839	0.00473806	0.0275862
ENSMUSG00000047281	Sfn	-0.703755	0.0047491	0.0276349
ENSMUSG00000095445	H2al1i	-0.646856	0.00475213	0.0276447
ENSMUSG00000036057	Ptpn23	-0.303068	0.00475923	0.027659
ENSMUSG00000036667	Tcaf1	-0.358637	0.00475924	0.027659
ENSMUSG00000031026	Trim66	-0.324305	0.00478466	0.0277869
ENSMUSG00000042189	Tekt3	-0.348578	0.00480277	0.0278685
ENSMUSG00000039220	Ppp1r10	-0.316627	0.00480642	0.0278819
ENSMUSG00000051495	Irf2bp2	-0.477159	0.0048248	0.0279727
ENSMUSG00000050114	Prdx6b	-0.341596	0.00484226	0.0280582
ENSMUSG00000020777	Acox1	-0.298368	0.00484823	0.0280848
ENSMUSG00000028700	Pomgnt1	-0.298461	0.00485108	0.0280933
ENSMUSG00000108580	NA	-0.605117	0.00486241	0.0281432
ENSMUSG00000024220	Zfp523	-0.380624	0.00488684	0.0282529
ENSMUSG00000078627	2021-03-10	-0.313558	0.00489631	0.0282997
ENSMUSG00000017664	Slc35c2	-0.410214	0.00490251	0.0283276
ENSMUSG00000024038	Ndufv3	-0.424406	0.00491829	0.028393
ENSMUSG00000036211	Hist1h1t	-0.595206	0.00491891	0.028393
ENSMUSG00000048206	Dnajb8	-0.615814	0.00492243	0.0284029
ENSMUSG00000062075	Lmnb2	-0.437511	0.00493032	0.0284405
ENSMUSG00000047150	1700001C19Rik	-0.484536	0.00494958	0.0285355
ENSMUSG00000025743	Sdc3	-0.464404	0.00496342	0.0285674
ENSMUSG00000085278	NA	-0.516962	0.00497384	0.0286194
ENSMUSG00000024357	Sil1	-0.227132	0.00498331	0.0286659
ENSMUSG00000031556	Tm2d2	-0.295261	0.00498527	0.0286691
ENSMUSG00000040813	Tex264	-0.363727	0.00498794	0.0286765
ENSMUSG00000083154	NA	-0.619144	0.00502051	0.0288476
ENSMUSG00000006930	Hap1	-0.347625	0.00504019	0.0289314
ENSMUSG00000061474	Mrps36	-0.359142	0.00504071	0.0289314
ENSMUSG00000034623	Prss55	-0.409146	0.00508665	0.0291626
ENSMUSG00000001415	Smg5	-0.348213	0.00510634	0.0292592
ENSMUSG00000003190	Bcl2l12	-0.383469	0.00511162	0.0292736
ENSMUSG00000087679	Tmem250-ps	-0.450875	0.00511169	0.0292736
ENSMUSG00000105730	NA	-0.618166	0.00511795	0.0292932
ENSMUSG00000043633	Fam221b	-0.272488	0.00512068	0.0293006
ENSMUSG00000029526	1700123K08Rik	-0.39583	0.00512812	0.0293351
ENSMUSG00000063328	NA	-0.635062	0.00513782	0.0293543
ENSMUSG00000036564	Ndrg4	-0.383305	0.00513861	0.0293543
ENSMUSG00000063316	Rpl27	-0.397096	0.00514278	0.0293619
ENSMUSG00000026308	Klhl30	-0.635479	0.00518471	0.029544
ENSMUSG00000048559	NA	-0.60378	0.00518843	0.0295549
ENSMUSG00000038060	Dlec1	-0.319107	0.00519679	0.0295865
ENSMUSG00000022878	Adipoq	-0.364287	0.00519791	0.0295865
ENSMUSG00000020260	Pofut2	-0.357785	0.00520776	0.0296343
ENSMUSG00000063802	Hspbp1	-0.407261	0.00521468	0.0296492
ENSMUSG00000031075	Ano1	-0.314962	0.00522323	0.0296814
ENSMUSG00000096177	NA	-0.438401	0.00522685	0.0296938
ENSMUSG00000038274	Fau	-0.327129	0.00523081	0.029708
ENSMUSG00000032114	Slc37a4	-0.446301	0.00525687	0.0298316
ENSMUSG00000034880	Mrpl34	-0.507601	0.00526929	0.0298854
ENSMUSG00000006784	Ttc25	-0.302882	0.00527427	0.029889
ENSMUSG00000006241	Ccdc159	-0.427021	0.00527732	0.0298898
ENSMUSG00000022391	Rangap1	-0.394783	0.00528178	0.0299068
ENSMUSG00000074580	4931440P22Rik	-0.365322	0.00531652	0.0300705
ENSMUSG00000048406	NA	-0.472031	0.00532135	0.0300822
ENSMUSG00000025375	Aatk	-0.613695	0.00533187	0.0301325
ENSMUSG00000002778	Kdelr1	-0.432836	0.00534403	0.0301847
ENSMUSG00000032171	Pin1	-0.331426	0.0053652	0.0302671
ENSMUSG00000086526	NA	-0.63361	0.0053671	0.0302671
ENSMUSG00000025422	Agap2	-0.591602	0.0053857	0.0303618
ENSMUSG00000024039	Cbs	-0.590237	0.00540702	0.0304736
ENSMUSG00000100131	NA	-0.520665	0.00540985	0.0304813
ENSMUSG00000028766	Alpl	-0.331483	0.00542768	0.0305371
ENSMUSG00000039787	Cercam	-0.418236	0.00542988	0.0305371
ENSMUSG00000092602	NA	-0.621926	0.00544872	0.0306165
ENSMUSG00000006021	Kptn	-0.376348	0.00548029	0.0307772
ENSMUSG00000104970	NA	-0.645376	0.0054895	0.0308205
ENSMUSG00000046733	Gprc5a	-0.673597	0.00549495	0.0308427
ENSMUSG00000000631	Myo18a	-0.413477	0.00550172	0.0308638
ENSMUSG00000003444	Med29	-0.50744	0.00551613	0.0309037
ENSMUSG00000046388	NA	-0.638102	0.00553017	0.0309476
ENSMUSG00000020870	NA	-0.564979	0.0055315	0.0309476
ENSMUSG00000072941	Sod3	-0.400342	0.00554183	0.0309789
ENSMUSG00000027523	Gnas	-0.435954	0.00554442	0.0309789
ENSMUSG00000020617	1700012B07Rik	-0.309784	0.00554478	0.0309789
ENSMUSG00000020096	Tbata	-0.32244	0.00556101	0.031039
ENSMUSG00000022580	Rhpn1	-0.373447	0.00556156	0.031039
ENSMUSG00000109578	NA	-0.377109	0.00556355	0.0310417
ENSMUSG00000020329	Polrmt	-0.412263	0.0055685	0.0310609
ENSMUSG00000031453	Rasa3	-0.410327	0.00557036	0.0310629
ENSMUSG00000049551	Fzd9	-0.566683	0.00560037	0.0312049
ENSMUSG00000065037	Rn7sk	-0.607542	0.00562489	0.0313161
ENSMUSG00000100863	Gm12669	-0.367748	0.00567606	0.0315413
ENSMUSG00000028757	Ddost	-0.328803	0.00568443	0.0315793
ENSMUSG00000038150	Ormdl3	-0.337761	0.00570047	0.0316569
ENSMUSG00000110356	NA	-0.614528	0.00570629	0.0316569
ENSMUSG00000043319	Cox8c	-0.415624	0.00571705	0.0316802
ENSMUSG00000103442	Pcdha1	-0.530996	0.00571951	0.0316802
ENSMUSG00000040451	Sgms1	-0.309971	0.00572723	0.0317145
ENSMUSG00000074676	Foxs1	-0.495895	0.0057351	0.031741
ENSMUSG00000052363	Zdhhc19	-0.379751	0.00574175	0.0317607
ENSMUSG00000026278	Bok	-0.442864	0.00574633	0.0317775
ENSMUSG00000026171	Rnf25	-0.32239	0.0057519	0.0317913
ENSMUSG00000056458	Mok	-0.228472	0.00576226	0.0318338
ENSMUSG00000048484	NA	-0.565241	0.00576269	0.0318338
ENSMUSG00000023170	Gps2	-0.362869	0.0057655	0.0318408
ENSMUSG00000020308	Tpgs1	-0.434416	0.00580302	0.0320137
ENSMUSG00000083282	Ctsf	-0.310564	0.00580574	0.0320169
ENSMUSG00000097742	NA	-0.546019	0.00581767	0.0320449
ENSMUSG00000070570	Slc17a7	-0.420705	0.005818	0.0320449
ENSMUSG00000093803	Ppp2r3d	-0.423588	0.00583474	0.0321113
ENSMUSG00000003341	Atp8b3	-0.368797	0.00585103	0.0321837
ENSMUSG00000039461	Tcta	-0.309852	0.0058643	0.0322351
ENSMUSG00000020766	Galk1	-0.433456	0.00586504	0.0322351
ENSMUSG00000093394	NA	-0.348365	0.00586708	0.0322376
ENSMUSG00000033361	Prrg3	-0.492036	0.00588401	0.0323048
ENSMUSG00000030170	Wnt5b	-0.369063	0.00590155	0.0323733
ENSMUSG00000045691	Thtpa	-0.422931	0.00596063	0.0326472
ENSMUSG00000049932	H2afx	-0.636421	0.00598082	0.0327491
ENSMUSG00000034342	Cbl	-0.585515	0.0059884	0.0327732
ENSMUSG00000044444	Pfn3	-0.406212	0.00600811	0.0328564
ENSMUSG00000008813	Tppp2	-0.622524	0.00601853	0.0329017
ENSMUSG00000044813	Shb	-0.382477	0.00603032	0.0329427
ENSMUSG00000063065	Mapk3	-0.32865	0.00603058	0.0329427
ENSMUSG00000029098	Acox3	-0.296019	0.00604325	0.0329945
ENSMUSG00000032583	Mon1a	-0.424502	0.00609537	0.0332438
ENSMUSG00000030735	NA	-0.592314	0.00610372	0.0332742
ENSMUSG00000066515	Klk1b3	-0.617433	0.0061269	0.0333805
ENSMUSG00000024206	Rfx2	-0.293536	0.00614768	0.0334829
ENSMUSG00000017221	Psmd3	-0.401214	0.00614895	0.0334829
ENSMUSG00000068855	Hist2h2ac	-0.55022	0.00615696	0.0335088
ENSMUSG00000000811	Txnrd3	-0.311236	0.00617629	0.0335873
ENSMUSG00000056629	Fkbp2	-0.533685	0.00619031	0.0336459
ENSMUSG00000029188	Slc34a2	-0.283674	0.00625383	0.0339285
ENSMUSG00000090000	Ier3ip1	-0.610184	0.00625679	0.0339355
ENSMUSG00000022560	Slc52a2	-0.426862	0.00626197	0.0339515
ENSMUSG00000021078	Tomm20l	-0.317278	0.00626303	0.0339515
ENSMUSG00000011884	Gltp	-0.517148	0.00626573	0.0339572
ENSMUSG00000041540	Sox5	-0.26354	0.00631768	0.0342118
ENSMUSG00000027864	Ptgfrn	-0.406026	0.0063262	0.0342489
ENSMUSG00000062727	Hist1h2bk	-0.61426	0.00634717	0.0343264
ENSMUSG00000102819	NA	-0.532564	0.00635499	0.0343506
ENSMUSG00000026248	Mrpl44	-0.379153	0.00636861	0.0343972
ENSMUSG00000002820	Atg4d	-0.463365	0.00638497	0.0344675
ENSMUSG00000035891	Cerk	-0.277084	0.00639256	0.0344994
ENSMUSG00000056508	1700001K19Rik	-0.433686	0.00639473	0.0345021
ENSMUSG00000049339	Retreg2	-0.343181	0.00640346	0.0345215
ENSMUSG00000024973	Hrasls5	-0.306175	0.00641735	0.0345698
ENSMUSG00000024759	Atl3	-0.420638	0.00643341	0.0346472
ENSMUSG00000045251	Zfp688	-0.404558	0.00644398	0.0346861
ENSMUSG00000020340	Cyfip2	-0.436085	0.00647224	0.03482
ENSMUSG00000030741	Spns1	-0.3747	0.00648029	0.0348542
ENSMUSG00000060803	Gstp1	-0.487368	0.00648648	0.0348693
ENSMUSG00000084128	Esrp2	-0.574341	0.00651246	0.0349907
ENSMUSG00000105552	Gm19710	-0.528139	0.0065174	0.0350075
ENSMUSG00000020889	Nr1d1	-0.384835	0.00651898	0.0350075
ENSMUSG00000025137	Pcyt2	-0.372509	0.006529	0.035043
ENSMUSG00000021545	1700067P10Rik	-0.367745	0.00654248	0.0351062
ENSMUSG00000040859	Bsdc1	-0.289166	0.00656357	0.0351827
ENSMUSG00000039523	Cep104	-0.279135	0.00657391	0.0351971
ENSMUSG00000051695	Pcbp1	-0.370606	0.0065765	0.0351971
ENSMUSG00000095847	LOC108168114	-0.585081	0.00658704	0.0352353
ENSMUSG00000038563	Efl1	-0.244971	0.0065874	0.0352353
ENSMUSG00000021301	Hecw1	-0.36753	0.00658877	0.0352353
ENSMUSG00000078365	Mos	-0.615346	0.00659421	0.0352553
ENSMUSG00000023034	Nr4a1	-0.488748	0.00659989	0.035273
ENSMUSG00000074212	Dnajb14	-0.302091	0.00660096	0.035273
ENSMUSG00000028706	Nsun4	-0.444057	0.00660331	0.0352764
ENSMUSG00000055305	Zfp93	-0.393978	0.00661791	0.0353223
ENSMUSG00000004032	Gstm5	-0.29161	0.00661876	0.0353223
ENSMUSG00000038375	Trp53inp2	-0.298116	0.0066196	0.0353223
ENSMUSG00000025509	Pnpla2	-0.354287	0.00662048	0.0353223
ENSMUSG00000045467	Ttll13	-0.29638	0.00662653	0.0353363
ENSMUSG00000024266	Adad2	-0.442751	0.00665103	0.0354578
ENSMUSG00000021056	Tex21	-0.360992	0.00668284	0.035563
ENSMUSG00000038838	Vars2	-0.452146	0.00668869	0.0355849
ENSMUSG00000061894	Zscan20	-0.364494	0.00669467	0.0355984
ENSMUSG00000060981	Hist1h4h	-0.61754	0.006728	0.0357295
ENSMUSG00000059114	Lrrc74a	-0.452263	0.00673219	0.0357425
ENSMUSG00000036678	Aaas	-0.383239	0.00675197	0.0358199
ENSMUSG00000042650	Alkbh5	-0.254594	0.00675878	0.0358468
ENSMUSG00000005505	Kbtbd4	-0.334468	0.00676206	0.035855
ENSMUSG00000011114	Tbrg1	-0.316964	0.00679231	0.0359598
ENSMUSG00000053117	E330013P04Rik	-0.506815	0.0068089	0.0360106
ENSMUSG00000021607	Mrpl36	-0.330245	0.00683394	0.0361219
ENSMUSG00000069920	B3gnt9	-0.446169	0.00690039	0.0364291
ENSMUSG00000029401	Rilpl2	-0.33493	0.0069455	0.0366203
[truncated: 871 more rows]
