# Supplementary material for: Sperm acrosome overgrowth and infertility in mice lacking chromosome 18 pachytene piRNA
Source: PLoS Genet. 2021 Apr 8;17(4):e1009485. doi: 10.1371/journal.pgen.1009485 (PMC8057611; doi:10.1371/journal.pgen.1009485)
Supplement: S3 Table — (XLSX) [file pgen.1009485.s009.xlsx]

## Sheet: UP
Ensemble ID	Gene	log2-FoldChange	p-value	q-value
ENSMUSG00000073243	Gm9	2.04713	3.01988e-72	4.69909e-68
ENSMUSG00000031617	Tmem184c	1.43468	1.1032e-39	1.14443e-35
ENSMUSG00000067878	Map7d3	0.919594	9.98527e-14	6.21503e-10
ENSMUSG00000044921	Rassf9	0.656771	1.63577e-06	0.0056563
ENSMUSG00000023571	C1qtnf12	0.614363	3.98786e-05	0.0730037
ENSMUSG00000029001	Fbxo44	0.531628	8.3053e-06	0.0215391
ENSMUSG00000002546	Golga2	0.504211	2.09589e-05	0.0465901
ENSMUSG00000038515	Grtp1	0.463415	3.5327e-06	0.0109253
ENSMUSG00000057367	Birc2	0.429743	1.30329e-06	0.00506995
ENSMUSG00000053897	Slc39a8	0.392475	3.86164e-06	0.0109253

## Sheet: DN
Ensemble ID	Gene	log2-FoldChange	p-value	q-value
18_qE1_36451_1	NA	-6.54125	2.9559e-135	9.199e-131
18_qE1_1295_2	NA	-4.65525	6.57234e-38	5.11344e-34
ENSMUSG00000104531	NA	-1.0157	2.25919e-05	0.0468722
ENSMUSG00000047889	Serpinb6d	-0.992076	3.33172e-05	0.0648041
ENSMUSG00000024524	Gnal	-0.754032	5.55522e-07	0.00246977
ENSMUSG00000044285	NA	-0.702029	1.12915e-07	0.000585669
ENSMUSG00000047045	Tmem164	-0.39663	1.78364e-05	0.0426991
