# Supplementary material for: Sperm acrosome overgrowth and infertility in mice lacking chromosome 18 pachytene piRNA
Source: PLoS Genet. 2021 Apr 8;17(4):e1009485. doi: 10.1371/journal.pgen.1009485 (PMC8057611; doi:10.1371/journal.pgen.1009485)
Supplement: S4 Table — (XLSX) [file pgen.1009485.s010.xlsx]

## Sheet: WT_vs_KO
target_id	eff_counts.x	eff_counts.y
1-qC1.3-637.1	61.6932	92.7119
1-qC1.3-637.2	2.22927	3.78971
1-qD-2017.1	2.09784	1.07435
1-qD-2017.2	160.396	202.337
1-qD-4525.1	45.3875	55.0448
1-qE2.3-2.1	0.749579	1.01581
1-qE3-706.1	76.95	82.1975
10-qA3-143.1	17.094	26.9825
10-qA3-143.2	2.91359	2.52931
10-qA3-2592.1	57.6667	86.6151
10-qA3-2592.2	0	0
10-qA3-2592.3	60.6934	108.855
10-qA3-2592.4	76.1658	95.6778
10-qA3-2592.5	35.0679	39.9228
10-qB4-6488.1	81.8735	46.7111
10-qB4-6488.2	138.296	222.783
10-qB4-6488.3	85.1397	97.4048
10-qB5.1-221.1	103.832	112.932
10-qB5.1-5404.1	102.886	97.2947
10-qB5.1-5404.2	227.284	289.353
10-qC1-117.1	46.3394	44.3496
10-qC1-12816.1	33.0117	43.3992
10-qC1-12816.2	150.626	162.978
10-qC1-1527.1	332.149	385.768
10-qC1-2617.1	45.2329	12.5849
10-qC1-2617.2	616.593	801.291
10-qC1-875.1	9.99646	16.9934
10-qC1-875.2	0	0
10-qC1-875.3	198.46	276.868
10-qC2-545.1	110.913	169.251
11-qB1.3-590.1	7.04484	4.03336
11-qB1.3-590.2	55.6856	36.7268
11-qB1.3-590.3	69.4964	65.9706
11-qB1.3-590.4	77.6164	77.5972
11-qE1-252.1	35.318	41.6158
11-qE1-3997.1	25.4062	32.5855
11-qE1-3997.2	10.4025	10.8133
11-qE1-3997.3	6.69338	8.15554
11-qE1-9443.1	115.022	129.912
11-qE1-9443.2	79.2952	92.4867
12-qE-23911.1	0.524053	2.75134
12-qE-23911.2	611.164	872.318
12-qE-7089.1	82.5651	119.28
12-qE-7089.2	233.365	281.93
13-qA3.1-213.1	21.4576	37.6389
13-qA3.1-213.2	3.63869	6.675
13-qA3.1-213.3	0.382253	0.0131121
13-qA3.1-355.1	4.3275	5.28914
13-qA3.1-355.2	39.2821	34.8571
13-qA3.1-355.3	10.3344	13.2596
13-qA5-156.1	66.1844	95.0833
13-qA5-156.2	2.62394	6.36227e-08
13-qA5-208.1	17.8264	33.1994
13-qA5-208.2	83.598	87.3351
13-qA5-208.3	3.27567	4.21036
13-qA5-464.1	29.2494	2.27394
13-qA5-464.2	49.1781	96.1221
13-qA5-464.3	136.039	158.612
13-qA5-464.4	123.276	144.675
13-qA5-464.5	0.0464096	2.9675
13-qA5-703.1	97.5572	137.375
13-qA5-967.1	12.8699	21.2833
13-qB1-1517.1	105.353	99.6305
13-qB1-1517.2	49.7607	107.143
13-qB1-1517.3	188.079	264.708
13-qB1-1517.4	21.7491	41.3685
14-qA3-19970.1	60.9049	117.93
14-qA3-19970.2	439.162	525.923
14-qA3-2286.1	0	0
14-qA3-2286.2	312.53	387.3
14-qA3-284.1	23.703	13.1453
14-qA3-284.2	265.978	334.551
14-qA3-3095.1	416.105	566.411
14-qC1-1010.1	62.6041	98.4284
14-qC1-1010.2	22.6179	52.3283
14-qC1-1261.1	207.489	273.742
15-qD1-17920.1	4.15147	11.8592
15-qD1-17920.2	9.45753	26.5522
15-qD1-17920.3	338.317	459.767
15-qD1-4001.1	3.29067	1.86237
15-qD1-4001.2	5.51669	4.93944
15-qD1-4001.3	143.898	173.153
15-qD3-14639.1	87.9638	116.016
15-qD3-14639.2	0.00213883	0.00481713
15-qD3-14639.3	152.946	170.889
15-qE1-1119.1	8.29371	9.17627
15-qE1-1119.2	6.24914	7.95672
15-qE1-1119.3	26.2736	18.0764
15-qE1-3710.1	120.343	152.957
15-qE1-3710.2	7.15992	34.5616
15-qE1-3710.3	300.868	275.46
15-qE1-8387.1	99.9665	109.123
15-qE1-8387.2	28.2279	28.2649
17-qA3.3-26735.1	2.9191	4.13624
17-qA3.3-26735.2	95.6047	71.1077
17-qA3.3-26735.3	370.442	487.225
17-qA3.3-27363.1	300.509	350.507
17-qA3.3-352.1	0.485391	1.84292
17-qA3.3-352.2	169.944	206.575
17-qA3.3-352.3	2.79e-06	6.07193e-06
17-qC-59.1	103.663	91.058
17-qC-59.2	18.5109	22.3347
17-qC-935.1	30.9077	27.1914
17-qC-935.2	62.318	70.9584
17-qC-935.3	69.6781	120.648
17-qC-935.4	4.90073	5.65964
17-qC-935.5	147.597	199.749
17-qE1.1-7037.1	201.811	248.139
18-qE1-1295.1	0.000725406	0.512042
18-qE1-1295.2	192.059	0.979694
18-qE1-36451.1	414.744	0.469002
19-qC2-1361.1	4.25551	2.42711
19-qC2-1361.2	39.4491	41.045
19-qC2-1361.3	9.97257	25.5327
2-qE1-35981.1	400.567	532.561
2-qE1-35981.2	83.1553	77.6876
2-qE5-4.1	99.9559	93.3542
2-qF1-2536.1	19.2087	21.4819
2-qF1-2536.2	152.233	194.18
2-qG3-1029.1	306.6	476.778
2-qG3-1029.2	693.866	940.209
3-qA2-617.1	1190.22	1208.45
3-qA2-617.2	111.17	136.944
3-qA3-2052.1	2.07603	0.93175
3-qA3-2052.2	81.8556	120.322
4-qB3-277.1	43.7019	55.5613
4-qB3-277.2	7.91847	9.79054
4-qB3-3994.1	2.08123	0.00027695
4-qB3-3994.2	4.81291	0.000739153
4-qB3-3994.3	117.136	134.204
4-qB3-3994.4	114.93	199.766
4-qB3-639.1	37.6095	48.961
4-qB3-639.2	23.2292	26.7122
4-qC5-17839.1	565.89	753.298
4-qD2.2-2182.1	54.8333	76.9322
4-qD2.2-349.1	19.4552	15.5029
4-qD2.2-349.2	19.7364	23.7342
4-qD3-2082.1	81.0194	176.491
4-qD3-2082.2	9.66299	20.3158
4-qD3-2082.3	72.6987	46.3923
4-qD3-2082.4	38.5694	42.0676
4.5SRNA_Transposable_Element	0.0303945	0
5-qF-14224.1	139.37	174.642
5-qF-14224.2	87.447	80.7452
5-qF-14508.1	0.146832	0.0164585
5-qF-14508.2	215.638	244.106
5-qF-4633.1	44.587	64.0469
5-qF-4633.2	79.4925	73.3587
5-qG2-2301.1	11.8561	10.4381
5-qG2-2301.2	21.4397	29.1505
5-qG2-950.1	24.6503	26.0885
5-qG3-23659.1	145.458	240.09
5-qG3-23659.2	114.06	121.252
5S_CPo_Nonautonomous_Cavia	0.296391	66.5642
6-qC3-100.1	8.95884	11.5919
6-qC3-100.2	0.106521	0.156677
6-qC3-100.3	0.79029	0.578249
6-qC3-100.4	5.0449	9.92689
6-qC3-100.5	3.03842	1.99827
6-qC3-100.6	27.9907	37.059
6-qC3-100.7	6.29308	7.88884
6-qC3-2394.1	48.5591	66.6486
6-qC3-2394.2	35.7749	39.3644
6-qC3-6258.1	61.4519	147.165
6-qC3-6258.2	124.413	138.801
6-qC3-6258.3	10.32	11.6926
6-qD1-2831.1	4.43267e-07	0
6-qD1-2831.2	220.219	286.4
6-qD1-2831.3	185.586	205.437
6-qF3-1063.1	5.80195	7.73305
6-qF3-1063.2	0.00498646	0.633258
6-qF3-1063.3	21.2926	23.8956
6-qF3-1063.4	11.0063	12.2979
6-qF3-1063.5	36.7186	44.7276
6-qF3-28913.1	365.994	492.136
6-qF3-3040.1	0.970216	10.6939
6-qF3-3040.2	203.491	287.688
6-qF3-8009.1	399.823	500.038
7-qB5-6255.1	176.987	162.291
7-qB5-6255.2	14.9204	15.0353
7-qD1-16444.1	184.728	251.083
7-qD1-16444.2	131.155	223.078
7-qD1-19431.1	170.822	251.291
7-qD1-19431.2	264.459	330.319
7-qD1-654.1	41.8797	49.3101
7-qD1-654.2	0.0016928	9.6204e-08
7-qD1-9417.1	598.823	786.207
7-qD2-11976.1	37.0689	59.6031
7-qD2-11976.2	11.9437	11.4882
7-qD2-11976.3	176.965	209.206
7-qD2-24830.1	244.596	310.305
7-qD2-24830.2	104.447	163.974
7-qD2-24830.3	130.888	175.581
7-qD2-40.1	34.7688	48.5393
7-qF3-246.1	15.9279	14.6364
7-qF3-3125.1	15.4674	6.85701
7-qF3-3125.2	9.35741	9.66907
7-qF3-3125.3	40.2511	54.1881
7-qF3-3125.4	30.934	37.4448
7-qF3-3125.5	21.8229	27.7143
8-qA2-343.1	28.6209	26.9647
8-qA4-155.1	20.1164	32.3454
8-qA4-155.2	6.77163	4.22385
8-qA4-332.1	2.29591	3.18113e-08
8-qA4-332.2	23.1419	25.3896
8-qC5-2209.1	153.699	215.517
8-qC5-8200.1	154.499	191.68
8-qE1-3748.1	2.79494	4.62754
8-qE1-3748.2	62.4959	73.7499
9-qA1-178.1	19.5616	40.7698
9-qA1-178.2	35.8221	34.5307
9-qA1-178.3	1.95591	1.09378
9-qA5.3-1495.1	7.22647	11.6384
9-qA5.3-1495.2	192.452	233.678
9-qA5.3-24188.1	308.418	421.358
9-qC-10667.1	337.646	437.171
9-qC-31469.1	492.369	677.407
9-qF4-150.1	12.0314	13.9957
9-qF4-150.2	44.4685	48.6888
91ES8_RN_Satellite_Rattus	0	0
ALINE_Non-LTR_Retrotransposon	0	0
ALSAT_RN_SAT_Rattus	0.15615	0.241975
B1_Mm__	0.505709	3.4984
B1_Mm_SINE1-7SL_Mus	0.505525	3.46864
B1_Mus1__	2.55629	7.92604
B1_Mus1_SINE1-7SL_Mus	2.55629	7.92604
B1_Mus2_SINE1-7SL_Mus	1.6156	20.5354
B1_Rn_SINE1-7SL_Rattus	0.860683	1.22775
B1_SINE1-7SL_Mus	0.156025	3.72423
B1-dID_SINE1-7SL_Rodentia	0	0
B1F_SINE1-7SL_Mus	0	0
B1F1A_SINE1-7SL_Cavia	0	0
B2_Mm1a__	25.5159	15.0164
B2_Mm1a_SINE2-tRNA_Mus	25.4087	15.0164
B2_Mm1t__	7.67469	7.63211
B2_Mm1t_SINE2-tRNA_Mus	7.50528	7.63211
B2_Mm2__	50.3109	48.1399
B2_Mm2_SINE2-tRNA_Mus	50.3109	48.1399
B2_Rat1_SINE2-tRNA_Rattus	25.9353	23.5089
B2_Rat2_SINE2-tRNA_Rattus	119.374	100.857
B2_Rat3_SINE2-tRNA_Rattus	30.4087	22.4769
B2_Rat4_SINE2-tRNA_Rattus	45.577	34.641
B2_Rn_SINE2-tRNA_Rattus	0.832271	0.728836
B2_Rn1_SINE2-tRNA_Rattus	0.575856	0.225059
B2_Rn2_SINE2-tRNA_Rattus	2.48786	1.53818
B2_RnY_SINE2-tRNA_Rattus	0	0.1145
B2_SINE2-tRNA_Mus	8.23931	11.3152
B3_SINE2-tRNA_Rodentia	0	0
B3A_SINE2-tRNA_Rodentia	0	0
B4_SINE2-tRNA_Rodentia	0	0
B4A_SINE2-tRNA_Rodentia	0	0
BC1_Cp_SINE2-tRNA_Mus	0	0
BC1_Cpo_SINE2-tRNA_Cavia	0	0
BC1_Dor_SINE2-tRNA_Dipodomys	0	0
BC1_Ma_SINE2-tRNA_Mesocricetus	0.701255	7.10219
BC1_Mm__	225.543	573.394
BC1_Mm_SINE2-tRNA_Mus	225.543	573.394
BC1_Rn_SINE2-tRNA_Rattus	1.36425	3.59288
BC1_SINE2-tRNA_Rattus	0	0
BGLII_B2_ERV2_Murinae	0.0186408	0
BGLII_C_ERV2_Mus	0	0
BGLII_ERV2_Mus	0.0296382	0.125279
BGLII_LTR_ERV2_Mus	2.09917	3.14644
BGLII_Mur_ERV2_Murinae	0	0
BGLII_Mus_ERV2_Mus	0.0673017	0.205306
BGLII_Rat_LTR_ERV2_Rattus	0	0
BLACKJACK_hAT_Eutheria	0	0
C573_Repeat_region	0	0
CAVID_SINE2-tRNA_Cavia	0	0
CAVID1B_SINE2-tRNA_Cavia	0	0
CAVID1C_SINE2-tRNA_Cavia	0	0
CAVID2_SINE2-tRNA_Cavia	0	0
CAVID2A_SINE2-tRNA_Cavia	0	0
CAVID2B_SINE2-tRNA_Cavia	0	0
CAVID2B1_SINE2-tRNA_Cavia	0	0
CAVID2B2_SINE2-tRNA_Cavia	0	0
CAVID2C_SINE2-tRNA_Cavia	0	0
CAVID2C2_SINE2-tRNA_Cavia	0	0
CAVID2D_SINE2-tRNA_Cavia	0	0
CAVID2E_SINE2-tRNA_Cavia	0	0
CENSAT_SAT_Mus	0	0
CHARLIE1_hAT_Eutheria	0	0
Charlie11_hAT_Eutheria	0	0
Charlie13a_hAT_Mammalia	0	0
Charlie13b_hAT_Mammalia	0	0
Charlie15a_hAT_Eutheria	0	0
Charlie16a_hAT_Mammalia	0	0
Charlie17a_hAT_Mammalia	0	0
Charlie18a_hAT_Mammalia	0	0
Charlie19a_hAT_Mammalia	0	0
CHARLIE1A_hAT_Eutheria	0	0
CHARLIE1B_hAT_Eutheria	0	0
CHARLIE2_hAT_Eutheria	0	0
Charlie21a_hAT_Eutheria	0	0
Charlie22a_hAT_Mammalia	0	0
Charlie24_hAT_Mammalia	0	0
Charlie25_hAT_Mammalia	0	0
Charlie26a_hAT_Mammalia	0	0
Charlie27_hAT_Eutheria	0	0
Charlie28_hAT_Eutheria	0	0
CHARLIE2A_hAT_Homo	0	0
CHARLIE5_hAT_Homo	0	0
CHARLIE6_hAT_Homo	0	0
CHARLIE7_hAT_Homo	0	0
CHARLIE8_hAT_Homo	0	0
CHESHIRE_A_hAT_Homo	0	0
CHESHIRE_B_hAT_Homo	0	0
CHESHIRE_hAT_Homo	0	0
CR1_Mam_CR1_Mammalia	0	0
CYRA11_MM_Repeat_region	0.783615	0.378985
DERV2a_I_ERV2_Dipodomys	0	0
DERV2a_LTR_ERV2_Dipodomys	0	0
DERV2b_LTR_ERV2_Dipodomys	0	0
DIP_SINE2-tRNA_Allactaga	0	0
DIPODE1_SINE2-tRNA_Dipodomys	0	0
DIPODE2_SINE2-tRNA_Dipodomys	0	0
DIPODE3_SINE1-7SL_Dipodomys	0	0
DNA1_Mam_DNA_transposon	0	0
DRB_RN_DRB_RN_Rattus	0	0
ERV1A-CPo_I_ERV1_Cavia	0	0
ERV1A-CPo_LTR_ERV1_Cavia	0	0
ERV1A1-CPo_LTR_ERV1_Cavia	0	0
ERV1NA-CPo_I_ERV1_Cavia	0	0
ERV1NA-CPo_LTR_ERV1_Cavia	0	0
ERV2-1_CGr-I_ERV2_Cricetulus	0	0
ERV2-1_CGr-LTR_ERV2_Cricetulus	0	0
ERV2-2_CGr-I_ERV2_Cricetulus	0	0
ERV2-2_CGr-LTR_ERV2_Cricetulus	0	0
ERV2-3_CGr-I_ERV2_Cricetulus	0	0
ERV2-3_CGr-LTR_ERV2_Cricetulus	0	0
ERV2-3_CPo-I_ERV2_Cavia	0	0
ERV2-3_CPo-LTR_ERV2_Cavia	0	0
ERV2-3b_CPo-I_ERV2_Cavia	0	0
ERV2-3b_CPo-LTR_ERV2_Cavia	0	0
ERV2-3c_CPo-I_ERV2_Cavia	0	0
ERV2-3c_CPo-LTR_ERV2_Cavia	0	0
ERV2-3c1_CPo-LTR_ERV2_Cavia	0	0
ERV2-3C1a_CPo-LTR_ERV2_Cavia	0	0
ERV2-3d_CPo-I_ERV2_Cavia	0	0
ERV2-3d_CPo-LTR_ERV2_Cavia	0	0
ERV2-4_CGr-I_ERV2_Cricetulus	0	0
ERV2-4_CGr-LTR_ERV2_Cricetulus	0	0
ERV2-4_CPo-I_ERV2_Cavia	0	0
ERV2-4_CPo-LTR_ERV2_Cavia	0	0
ERV2-4b_CPo-LTR_ERV2_Cavia	0	0
ERV2-5_CPo-I_ERV2_Cavia	0	0
ERV2-5_CPo-LTR_ERV2_Cavia	0	0
ERV2-Dor_I_ERV2_Dipodomys	0	0
ERV2-Dor_LTR_ERV2_Dipodomys	0	0
ERV2A-CPo_I_ERV2_Cavia	0	0
ERV2A-CPo_LTR_ERV2_Cavia	0	0
ERV2A2-CPo_LTR_ERV2_Cavia	0	0
ERV2A3-CPo_LTR_ERV2_Cavia	0	0
ERV2B-CPo_I_ERV2_Cavia	0	0
ERV2B-CPo_LTR_ERV2_Cavia	0	0
ERV2B-Dor_LTR_ERV2_Dipodomys	0	0
ERV2B1-CPo_LTR_ERV2_Cavia	0	0
ERV2B2-CPo_LTR_ERV2_Cavia	0	0
ERV3-1_CPo-I_ERV3_Cavia	0	0
ERVB1_1-I_RN_Endogenous_Retrovirus	0	0.0172368
ERVB1_1-LTR_RN_LTR_Retrotransposon	0	0
ERVB1_2-I_RN_Endogenous_Retrovirus	0	0
ERVB1_2-LTR_RN_LTR_Retrotransposon	0	0
ERVB1_3-I_RN_Endogenous_Retrovirus	0	0
ERVB1_3-LTR_RN_LTR_Retrotransposon	0	0
ERVB2_1-I_MM_Endogenous_Retrovirus	0.135971	0.216348
ERVB2_1A-I_MM_ERV2_Mus	2.19537	3.03437
ERVB2_2-I_RN_Endogenous_Retrovirus	0	0
ERVB2_2-LTR_RN_LTR_Retrotransposon	0	0
ERVB3_1-I_MM_Endogenous_Retrovirus	0.0685823	0.0797997
ERVB3_1-LTR_MM_LTR_Retrotransposon	0.0254798	0
ERVB4_1-I_MM_ERV2_Mus	32.4416	48.5393
ERVB4_1-LTR_MM_ERV2_Mus	1.47556	1.88603
ERVB4_1B-I_MM_ERV2_Mus	897.402	976.679
ERVB4_1B-LTR_MM_ERV2_Mus	89.3093	89.3011
ERVB4_1C-LTR_Mm_ERV2_Mus	0.457088	0.222367
ERVB4_2-I_MM_ERV2_Mus	5.26537	9.07481
ERVB4_2-LTR_MM_ERV2_Mus	0.789942	1.0736
ERVB4_2B-LTR_MM_ERV2_Mus	3.70586	4.14437
ERVB4_3-I_MM_ERV2_Mus	1.54607	1.37269
ERVB4_3-LTR_MM_ERV2_Mus	0.0186733	0.0544691
ERVB4_5-I_RN_ERV2_Rattus	0	0
ERVB4_5-LTR_RN_ERV2_Rattus	0	0
ERVB4_6-I_RN_ERV2_Rattus	0	0
ERVB4_6-LTR_RN_LTR_Retrotransposon	0	0
ERVB5_1-I_MM_ERV2_Mus	0.050304	0.134882
ERVB5_1-LTR_MM_ERV2_Mus	0	0
ERVB5_2-I_MM_ERV2_Mus	0.251041	0.372614
ERVB5_2-LTR_MM_ERV2_Mus	0.339328	0.594714
ERVB5_3-I_RN_ERV2_Rattus	0	0
ERVB5_3-LTR_RN_ERV2_Rattus	0	0
ERVB5_4-I_RN_ERV2_Rattus	0	0
ERVB5_4-LTR_RN_ERV2_Rattus	0	0
ERVB5_5-I_RN_ERV2_Rattus	0	0
ERVB5_5-LTR_RN_ERV2_Rattus	0	0
ERVB6_1-I_RN_Endogenous_Retrovirus	0	0
ERVB6_1-LTR_RN_LTR_Retrotransposon	0	0
ERVB7_1-I_MM_Endogenous_Retrovirus	43.0307	59.2494
ERVB7_1-LTR_MM_LTR_Retrotransposon	6.85441	5.89063
ERVB7_2-LTR_MM_ERV2_Mus	0.530722	0.500763
ERVB7_2B-LTR_MM_ERV2_Mus	0.357866	0.310357
ERVB7_3-LTR_MM_ERV2_Mus	1.89925	1.88369
ERVB7_4-LTR_MM_ERV2_Mus	0.890973	0.51708
ERVL-B4_ERV3_Eutheria	0	0
ERVL-E_ERV3_Eutheria	0	0
ETNERV_ERV2_Mus	2.83277	4.59281
ETnERV2_ERV2_Mus	9.71325	16.1297
ETnERV3_ERV2_Mus	14.3288	17.2494
EuthAT-1_hAT_Eutheria	0	0
EuthAT-2_hAT_Eutheria	0	0
EuthAT-2B_hAT_Eutheria	0	0
EuthAT-N1_hAT_Eutheria	0	0
Eutr1_Eutr1_Eutheria	0	0
Eutr10_Eutr10_Eutheria	0	0
Eutr11_Eutr11_Eutheria	0	0
Eutr12_Eutr12_Eutheria	0	0
Eutr13_Eutr13_Eutheria	0	0
Eutr14_Eutr14_Eutheria	0	0
Eutr15_Eutr15_Eutheria	0	0
Eutr16_Eutr16_Eutheria	0	0
Eutr17_Eutr17_Eutheria	0	0
Eutr18_Eutr18_Eutheria	0	0
Eutr2_Eutr2_Eutheria	0	0
Eutr3_Eutr3_Eutheria	0	0
Eutr4_Eutr4_Eutheria	0	0
Eutr5_Eutr5_Eutheria	0	0
Eutr6_Eutr6_Eutheria	0	0
Eutr7_hAT_Eutheria	0	0
Eutr8_hAT_Eutheria	0	0
Eutr9_Eutr9_Eutheria	0	0
EUTREP1_DNA_transposon	0	0
EUTREP10_Endogenous_Retrovirus	0	0
EUTREP11_EUTREP11_Eutheria	0	0
EUTREP12_EUTREP12_Eutheria	0	0
EUTREP13_Endogenous_Retrovirus	0	0
EUTREP14_EUTREP14_Eutheria	0	0
EUTREP15_EUTREP15_Eutheria	0	0
EUTREP16_EUTREP16_Eutheria	0	0
EUTREP2_EUTREP2_Eutheria	0	0
EUTREP3_hAT_Eutheria	0	0
EUTREP4_EUTREP4_Eutheria	0	0
EUTREP5_EUTREP5_Eutheria	0	0
EUTREP6_EUTREP6_Eutheria	0	0
EUTREP7_EUTREP7_Eutheria	0	0
EUTREP8_EUTREP8_Eutheria	0	0
EutTc1-N1_Mariner-Tc1_Eutheria	0	0
GOLEM_B_Mariner-Tc1_Eutheria	0	0
GOLEM_Mariner-Tc1_Eutheria	0.0189507	0
GSAT_MM_SAT_Mus	2.97428	41.2745
HAL1_L1_Eutheria	0	0
HAL1-1A_Cpo_L1_Cavia	0	0
HAL1-1B_Cpo_L1_Cavia	0	0
HAL1-1C_Cpo_L1_Cavia	0	0
HAL1-1D_Cpo_L1_Cavia	0	0
HAL1-1E_Cpo_L1_Cavia	0	0
HAL1-1F_Cpo_L1_Cavia	0	0
HAL1-1G_Cpo_L1_Cavia	0	0
HAL1-1H_Cpo_L1_Cavia	0	0
HAL1-2A_Cpo_L1_Cavia	0	0
HAL1-2B_Cpo_L1_Cavia	0	0
HAL1-2C_Cpo_L1_Cavia	0	0
HAL1-3A_Cpo_L1_Cavia	0	0
HAL1-3B_Cpo_L1_Cavia	0	0
HAL1-3C_Cpo_L1_Cavia	0	0
HAL1-3D_Cpo_L1_Cavia	0	0
HAL1-4_Cpo_L1_Cavia	0	0
HAL1-4A_Cpo_L1_Cavia	0	0
HAL1-4B_Cpo_L1_Cavia	0	0
HAL1-4C_Cpo_L1_Cavia	0	0
HAL1B_L1_Homo	0	0
Helitron1Nb_Mam_Helitron_Eutheria	0	0
Helitron3Na_Mam_Helitron_Mammalia	0	0
HERVE_ERV1_Homo	0	0
HERVFH21I_Endogenous_Retrovirus	0	0
HERVH_ERV1_Eutheria	0.0203065	0
HERVK22I_ERV2_Eutheria	0	0
HERVL68_Endogenous_Retrovirus	0	0
HERVR_ERV1_Papio	0	0
HERVS71_ERV1_Eutheria	0	0
HSTC2_Mariner-Tc1_Homo	0	0
IAP-d_ERV2_Mus	3.82976	4.23531
IAP1_CGr-LTR_ERV2_Cricetulus	0	0
IAP1-MM_I_ERV2_Mus	5.44288	6.2903
IAP1-MM_LTR_ERV2_Mus	1.48419	2.12221
IAP1B_CGr-LTR_ERV2_Cricetulus	0	0
IAP1C_CGr-LTR_ERV2_Cricetulus	0	0
IAP5-Mm_I_ERV2_Mus	28.6014	43.7539
IAP5-Mm_LTR_ERV2_Mus	2.52746	3.23869
IAPA_MM_ERV2_Mus	4.97814	7.40559
IAPEY_LTR_ERV2_Mus	8.474	12.9417
IAPEY2_LTR_ERV2_Mus	7.01029	5.91618
IAPEY3_I_ERV2_Mus	23.6436	32.6796
IAPEY3_LTR_ERV2_Mus	2.77766	2.38618
IAPEY3C_LTR_ERV2_Mus	1.06917	0.810592
IAPEY4_I_ERV2_Mus	279.567	522.187
IAPEY4_LTR_ERV2_Mus	21.7216	26.1858
IAPEY5_I_ERV2_Mus	7.1275	7.93917
IAPEY5_LTR_ERV2_Mus	0.344065	0.768144
IAPEYI_ERV2_Mus	20.6873	33.2399
IAPEZI_ERV2_Mus	235.73	244.848
IAPLTR1_Mm_LTR_ERV2_Mus	10.1057	11.4114
IAPLTR1a_I_MM_ERV2_Mus	218.178	239.556
IAPLTR1a_MM_ERV2_Mus	11.8275	16.123
IAPLTR2_Mm_ERV2_Mus	3.35931	3.12666
IAPLTR2a2_Mm_ERV2_Mus	8.31579	9.35887
IAPLTR2b_ERV2_Mus	3.98958	4.96179
IAPLTR3_ERV2_Mus	43.01	55.8925
IAPLTR3_I_ERV2_Mus	207.237	257.762
IAPLTR4_ERV2_Mus	0.876515	2.25342
IAPLTR4_I_ERV2_Mus	56.2728	92.2564
IAPLTR4_LTR_ERV2_Mus	0.411579	0.409704
ID_Rn1_SINE2-tRNA_Rattus	0	0
ID_Rn2_SINE2-tRNA_Rattus	0	0
ID-B1_Cpo_SINE2-tRNA_Cavia	0	0
ID-Spe_SINE2-tRNA_Spermophilus	0	0
IDL-Geo_Cca_SINE2-tRNA_Chaetodipus	0	0
IDL-Geo_Tbo_SINE2-tRNA_Thomomys	0	0
IMPB_01_Satellite_Mus	0.0603562	0.234016
IMPB_02_Simple_Repeat	0	0
ISAT_RN_I_Rattus	0	0
Kanga1_Mariner-Tc1_Mammalia	0	0
Kanga11a_Mariner-Tc1_Mammalia	0	0
L1_CC_L1_Cavia	0	0
L1_CP_L1_Conilurus	0	0.031537
L1_MM_L1_Mus	3.42666	2.93591
L1_Mus1_3end_L1_Mus	21.4242	26.9702
L1_Mus2_3end_L1_Mus	21.4476	26.7322
L1_Rat3_3end_L1_Rattus	0	0
L1_Rat4_3end_L1_Rattus	0.0550193	0.120511
L1_RN_L1_Rattus	0.204188	0.174421
L1_Rn2_3end_L1_Rattus	0	0.0146059
L1-1_CGr_L1_Cricetulus	0	0
L1-1_Cpo_L1_Cavia	0	0
L1-1_Dor_L1_Dipodomys	0	0
L1-1A_Cpo_L1_Cavia	0	0
L1-1B_Cpo_L1_Cavia	0	0
L1-1C_Cpo_L1_Cavia	0	0
L1-1D_Cpo_L1_Cavia	0	0
L1-1E_Cpo_L1_Cavia	0	0
L1-1F_Cpo_L1_Cavia	0	0
L1-1G_Cpo_L1_Cavia	0	0
L1-1H_Cpo_L1_Cavia	0	0
L1-2_CGr_L1_Cricetulus	0.0128932	0.0211973
L1-2_Cpo_L1_Cavia	0	0
L1-2_Dor_L1_Dipodomys	0	0
L1-2A_Cpo_L1_Cavia	0	0
L1-2B_Cpo_L1_Cavia	0	0
L1-3_Cpo_L1_Cavia	0	0
L1-3A_Cpo_L1_Cavia	0	0
L1-4_Cpo_L1_Cavia	0	0.013007
L1-4A_Cpo_L1_Cavia	0	0
L1B_MM_L1_Mus	28.6971	36.8241
L1B_RN_L1_Rattus	1.1459	1.55889
L1Lx_I_L1_Mus	13.9487	15.7251
L1Lx_II_L1_Mus	2.52435	3.27619
L1Lx_III_L1_Mus	7.65771	9.46001
L1Lx_IV_L1_Mus	13.406	17.2142
L1M2_5_L1_Homo	0	0
L1M2A_5_L1_Homo	0	0
L1M2B_5_L1_Homo	0	0
L1M2C_5_L1_Homo	0	0
L1M3A_5_L1_Eutheria	0	0
L1M3C_5_L1_Homo	0	0
L1M3D_5_L1_Eutheria	0	0
L1M3DE_5_L1_Eutheria	0	0
L1M6_5end_L1_Mammalia	0	0
L1M7_5end_L1_Mammalia	0	0
L1MA10_L1_Eutheria	0	0
L1MA2_L1_Homo	0.00786007	0
L1MA5_L1_Homo	0	0
L1MA9_L1_Homo	0	0
L1MB3_L1_Homo	0	0
L1MB6_5_L1_Eutheria	0	0
L1MB7_L1_Eutheria	0	0
L1MC2_L1_Homo	0	0
L1MC3_L1_Eutheria	0	0
L1MC4_5end_L1_Eutheria	0	0
L1MC4_L1_Homo	0	0
L1MC4B_L1_Eutheria	0	0
L1MC5_L1_Eutheria	0	0
L1MCA_5_L1_Homo	0	0
L1MCB_5_L1_Homo	0	0
L1MCC_5_L1_Homo	0	0
L1Md_F_5end_L1_Mus	4.56409	4.5784
L1Md_Gf_5end_L1_Mus	2.28896	3.09305
L1MD2_L1_Homo	0	0
L1MD3_L1_Homo	0	0
L1MDA_5_L1_Eutheria	0	0
L1MdA_I_L1_Mus	87.2462	89.6673
L1MdA_II_L1_Mus	79.4887	83.5687
L1MdA_III_L1_Mus	102.373	105.476
L1MdA_IV_L1_Mus	50.384	52.7408
L1MdA_V_L1_Mus	40.0047	40.0527
L1MdA_VI_L1_Mus	74.2051	88.0311
L1MdA_VII_L1_Mus	83.8456	93.6657
L1MDB_5_L1_Homo	0	0
L1MdF_I_L1_Mus	126.611	136.339
L1MdF_II_L1_Mus	55.1835	57.4005
L1MdF_III_L1_Mus	124.341	134.524
L1MdF_IV_L1_Mus	106.47	114.543
L1MdF_V_L1_Mus	50.5587	68.5249
L1MdFanc_I_L1_Mus	51.0008	61.7874
L1MdFanc_II_L1_Mus	52.4263	64.7153
L1MdGf_I_L1_Mus	51.8722	55.4857
L1MdGf_II_L1_Mus	46.0271	45.9887
L1MdMus_I_L1_Mus	31.5197	42.1031
L1MdMus_II_L1_Mus	5.29993	6.51635
L1MdN_I_L1_Mus	31.0761	37.7529
L1MdTf_I_L1_Mus	136.477	155.767
L1MdTf_II_L1_Mus	137.687	142.519
L1MdTf_III_L1_Mus	215.752	230.313
L1MdV_I_L1_Mus	44.4664	50.0811
L1MdV_II_L1_Mus	10.9154	15.6096
L1MdV_III_L1_Mus	17.834	23.3156
L1ME_ORF2_L1_Homo	0	0
L1ME2_L1_Homo	0	0
L1ME3A_L1_Homo	0	0
L1ME3C_3end_L1_Eutheria	0	0
L1ME3D_3end_L1_Eutheria	0	0
L1ME3E_3end_L1_Eutheria	0	0
L1ME3F_3end_L1_Eutheria	0	0
L1ME4A_L1_Homo	0	0
L1ME5_3end_L1_Mammalia	0	0
L1MEA_5_L1_Homo	0	0
L1MEB_5_L1_Homo	0	0
L1MEC_5_L1_Eutheria	0	0
L1MED_5_L1_Homo	0	0
L1MEe_5end_L1_Eutheria	0	0
L1MEf_5end_L1_Mammalia	0	0
L1MEg_5end_L1_Mammalia	0	0
L1MM_F_L1_Mus	0.0369697	0.0313159
L1NH_RN_L1_Rattus	0	0
L1P_MA2_L1_Eutheria	0.0239331	0.0143745
L1PB1_L1_Homo	0	0.016754
L1R2_RN_L1_Rattus	0.0355843	0.0660429
L1VL1_5_L1_Mus	0.052101	0.16538
L1VL1_5end_L1_Mus	3.29499	4.22023
L1VL2_5_L1_Mus	0.0694286	0.10383
L1VL2_5end_L1_Mus	3.79498	5.61264
L1VL4a_5end_L1_Rattus	0.0334004	0.08897
L2_CR1_Eutheria	0	0
L2B_CR1_Eutheria	0	0
L2C_L2_Eutheria	0	0
L2D_L2_Eutheria	0	0
L3b_3end_CR1_Mammalia	0	0
L4_RTEX_Mammalia	0	0
L5_RTEX_Mammalia	0	0
LTR1_CPo_ERV1_Cavia	0	0
LTR1_Rn_ERV2_Rattus	0	0
LTR10_Cpo_ERV1_Cavia	0	0
LTR10_RN_ERV2_Murinae	0	0.0520263
LTR10A_ERV1_Eutheria	0	0
LTR11_Cpo_ERV3_Cavia	0	0
LTR12_Cpo_ERV3_Cavia	0	0
LTR12B_Cpo_ERV3_Cavia	0	0
LTR12C_Cpo_ERV3_Cavia	0	0
LTR12D_Cpo_ERV3_Cavia	0	0
LTR13_Cpo_ERV3_Cavia	0	0
LTR13_Dor_ERV2_Dipodomys	0	0
LTR13B_Dor_ERV2_Dipodomys	0	0
LTR16A_ERV3_Eutheria	0	0
LTR16B_ERV3_Eutheria	0	0
LTR16B1_ERV3_Eutheria	0	0
LTR16B2_ERV3_Eutheria	0	0
LTR16C_ERV3_Homo	0	0
LTR16D1_ERV3_Eutheria	0	0
LTR16D2_ERV3_Eutheria	0	0
LTR16E1_ERV3_Eutheria	0	0
LTR16E2_ERV3_Eutheria	0	0
LTR18_Dor_ERV2_Dipodomys	0	0
LTR2_CGr_ERV2_Cricetulus	0	0
LTR2_Rn_ERV2_Rattus	0	0
LTR21_Dor_ERV1_Dipodomys	0	0
LTR21B_Dor_ERV1_Dipodomys	0	0
LTR21C_Dor_ERV1_Dipodomys	0	0
LTR22_Dor_ERV2_Dipodomys	0	0
LTR24_Dor_ERV1_Dipodomys	0	0
LTR24B_Dor_ERV1_Dipodomys	0	0
LTR25_Dor_ERV1_Dipodomys	0	0
LTR29_ERV1_Homo	0	0
LTR2B_CGr_ERV2_Cricetulus	0	0
LTR2B_Cpo_ERV2_Cavia	0	0
LTR2B2_Cpo_ERV2_Cavia	0	0
LTR2C_Cpo_ERV2_Cavia	0	0
LTR3_Cpo_ERV3_Cavia	0	0
LTR3_Dor_ERV3_Dipodomys	0	0
LTR3_Rn_ERV1_Rattus	0.0253485	0.0516066
LTR31_ERV1_Homo	0	0
LTR32_ERV3_Homo	0	0
LTR33_ERV3_Eutheria	0	0
LTR33B_ERV3_Mammalia	0	0
LTR33C_ERV3_Eutheria	0	0
LTR34_ERV1_Homo	0	0
LTR36_ERV1_Homo	0	0
LTR37A_ERV1_Homo	0	0
LTR37B_ERV1_Homo	0	0
LTR39_ERV1_Homo	0	0
LTR3B_Dor_ERV3_Dipodomys	0	0
LTR4_CGr_ERV2_Cricetulus	0	0
LTR4_Cpo_ERV1_Cavia	0	0
LTR4_Dor_ERV2_Dipodomys	0	0
LTR40A_ERV3_Homo	0	0
LTR40A1_ERV3_Eutheria	0	0
LTR40B_ERV3_Homo	0	0
LTR44_ERV1_Homo	0	0
LTR45_ERV1_Homo	0	0
LTR48_ERV1_Homo	0	0
LTR48B_ERV1_Homo	0	0
LTR4B_Cpo_ERV1_Cavia	0	0
LTR4C_Cpo_ERV1_Cavia	0	0
LTR5_Dor_ERV1_Dipodomys	0	0
LTR50_ERV3_Homo	0	0
LTR52_ERV3_Homo	0	0
LTR53_ERV3_Homo	0	0
LTR54_ERV1_Eutheria	0	0
LTR58_ERV1_Homo	0	0
LTR59_ERV1_Homo	0	0
LTR5B_Cpo_ERV3_Cavia	0	0
LTR5B_Dor_ERV1_Dipodomys	0	0
LTR6_CGr_ERV2_Cricetulus	0	0
LTR6_Cpo_ERV3_Cavia	0	0
LTR6_Dor_ERV2_Dipodomys	0	0
LTR64_ERV1_Homo	0	0
LTR65_ERV1_Homo	0	0
LTR67B_ERV3_Eutheria	0	0
LTR68_ERV1_Eutheria	0	0
LTR6B_Cpo_ERV3_Cavia	0	0
LTR6B_Dor_ERV2_Dipodomys	0	0
LTR6B2_Cpo_ERV3_Cavia	0	0
LTR6B2a_Cpo_ERV3_Cavia	0	0
LTR6C_Cpo_ERV3_Cavia	0	0
LTR6C2_Cpo_ERV3_Cavia	0	0
LTR6D_Cpo_ERV3_Cavia	0	0
LTR6E_Cpo_ERV3_Cavia	0	0
LTR6F_Cpo_ERV3_Cavia	0	0
LTR6F2_Cpo_ERV3_Cavia	0	0
LTR6G_Cpo_ERV3_Cavia	0	0
LTR6H_Cpo_ERV3_Cavia	0	0
LTR6I_Cpo_ERV3_Cavia	0	0
LTR7_Cpo_ERV2_Cavia	0	0
LTR7_Dor_ERV2_Dipodomys	0	0
LTR72_RN_ERV1_Murinae	0	0
LTR75_1_ERV1_Eutheria	0	0
LTR75_ERV3_Homo	0	0
LTR77_ERV1_Homo	0	0
LTR78_ERV1_Mammalia	0	0
LTR79_ERV3_Mammalia	0	0
LTR7B_Cpo_ERV2_Cavia	0	0
LTR7C_Cpo_ERV2_Cavia	0	0
LTR8_Cpo_ERV1_Cavia	0	0
LTR8_Dor_ERV1_Dipodomys	0	0
LTR80A_ERV3_Eutheria	0	0
LTR80B_ERV3_Eutheria	0	0
LTR81A_ERV1_Mammalia	0	0
LTR81B_ERV1_Mammalia	0	0
LTR81C_ERV1_Mammalia	0	0
LTR82A_ERV3_Eutheria	0	0
LTR82B_ERV3_Mammalia	0	0
LTR83_ERV3_Eutheria	0	0
LTR84a_ERV3_Eutheria	0	0
LTR84b_ERV3_Eutheria	0	0
LTR85a_Gypsy_Mammalia	0	0
LTR85b_Gypsy_Mammalia	0	0
LTR85c_Gypsy_Mammalia	0	0
LTR86A1_ERV3_Mammalia	0	0
LTR86A2_ERV3_Mammalia	0	0
LTR86B1_ERV3_Mammalia	0	0
LTR86B2_ERV3_Mammalia	0	0
LTR86C_ERV3_Mammalia	0	0
LTR87_ERV3_Eutheria	0	0
LTR88a_Gypsy_Mammalia	0	0
LTR88b_Gypsy_Mammalia	0	0
LTR88c_Gypsy_Mammalia	0	0
LTR89_ERV3_Mammalia	0	0
LTR8B_Cpo_ERV1_Cavia	0	0
LTR8B_Dor_ERV1_Dipodomys	0	0
LTR8C_CPo_ERV1_Cavia	0	0
LTR8C_Dor_ERV1_Dipodomys	0	0
LTR9_ERV1_Homo	0	0
LTR9_RN_ERV3_Rattus	0.0651629	0.0465376
LTR90A_LTR_Retrotransposon	0	0
LTR90B_LTR_Retrotransposon	0	0
LTRIAPEY_LTR_Retrotransposon	0.287375	0.198247
LTRIS_DNA_transposon	3.0667	6.18217
LTRIS_Mm_ERV1_Mus	5.53233	7.42596
LTRIS_Mus_ERV1_Mus	8.23971	10.1489
LTRIS2_ERV1_Mus	11.6421	11.8669
LTRIS3_ERV1_Mus	5.33072	5.93216
LTRIS4_ERV1_Mus	0.130483	0.115667
LTRIS4A_ERV1_Mus	0.406417	0.36381
LTRIS4B_ERV1_Mus	0.378602	0.5676
LTRIS5_ERV1_Mus	4.96369	2.60512
LTRIS6_ERV1_Mus	0.169117	0.142971
LTRVL30_LTR_Retrotransposon	0	0.0208723
LX10_L1_Mus	0	0
LX2_L1_Sciurognathi	0	0
LX2B_L1_Mus	3.94522	3.51629
LX3_L1_Sciurognathi	0	0.0126933
LX4_L1_Mus	0.19375	0.178202
LX5_L1_Mus	0	0.133995
LX5b_L1_Mus	0.105728	0.16011
LX5c_L1_Mus	0.0424575	0.0489105
LX6_L1_Mus	0	0
Lx7_3end_L1_Rodentia	0	0.136913
LX7_L1_Mus	0	0
LX8_L1_Mus	0	0
LX8B_L1_Mus	0	0
LX9_L1_Mus	0.0107316	0
MamGypLTR1a_Gypsy_Mammalia	0	0
MamGypLTR1b_Gypsy_Mammalia	0	0
MamGypLTR1c_Gypsy_Mammalia	0	0
MamGypLTR1d_Gypsy_Mammalia	0	0
MamGypLTR2_Gypsy_Mammalia	0	0
MamGypLTR2b_Gypsy_Mammalia	0	0
MamGypLTR2c_Gypsy_Mammalia	0	0
MamGypLTR3_Gypsy_Mammalia	0	0
MamRep137_Mariner-Tc1_Mammalia	0	0
MamRep1527_Transposable_Element	0	0
MamRep1894_hAT_Mammalia	0	0
MamRep38_hAT_Mammalia	0	0
MamRep4096_hAT_Mammalia	0	0
MamRep434_Mariner-Tc1_Mammalia	0	0
MamRep488_hAT_Mammalia	0	0
MamRep564_Transposable_Element	0	0
MamRep605_Transposable_Element	0	0
MamSINE1_tRNA_Mammalia	0	0
MARE1_Mariner-Tc1_Mammalia	0	0
MARE10_MARE10_Mammalia	0	0
MARE11_MARE11_Mammalia	0	0
MARE3_SINE_Mammalia	0	0
MARE4_MARE4_Mammalia	0	0
MARE5_hAT_Mammalia	0	0
MARE6_Tx1_Mammalia	0	0
MARE7_Integrated_Virus	0	0
MARE8_MARE8_Mammalia	0	0
MARE9_MARE9_Mammalia	0	0
MARNA_Mariner-Tc1_Homo	0	0
MEN_SINE2-tRNA_Menetes	0	0
MER101B_ERV1_Homo	0	0
MER103_DNA_transposon	0.0744527	0.0790313
MER104_DNA_transposon	0	0
MER104A_DNA_transposon	0	0
MER104B_DNA_transposon	0	0
MER104C_DNA_transposon	0	0
MER105_DNA_transposon	0	0
MER106B_hAT_Homo	0	0
MER110_ERV1_Homo	0	0
MER110A_ERV1_Homo	0	0
MER115_hAT_Eutheria	0	0
MER117_hAT_Homo	0	0
MER119_hAT_Homo	0	0
MER121_hAT_Mammalia	0	0
MER124_Transposable_Element	0	0
MER135_Transposable_Element	0	0
MER2_Mariner-Tc1_Eutheria	0	0
MER20_hAT_Homo	0	0
MER20B_hAT_Homo	0	0
MER21B_ERV3_Eutheria	0	0
MER21C_BT_ERV3_Eutheria	0	0
MER21C_ERV3_Eutheria	0	0
MER2B_Mariner-Tc1_Eutheria	0	0
MER3_hAT_Eutheria	0	0
MER30_hAT_Vertebrata	0	0
MER31_Endogenous_Retrovirus	0	0
MER31A_ERV1_Eutheria	0	0
MER33_hAT_Homo	0	0
MER34_ERV1_Homo	0	0
MER34-int_ERV1_Eutheria	0	0
MER34A_ERV1_Eutheria	0	0
MER34A1_ERV1_Eutheria	0	0
MER34B_ERV1_Homo	0	0
MER44A_Mariner-Tc1_Homo	0	0
MER44B_Mariner-Tc1_Homo	0	0
MER44C_Mariner-Tc1_Homo	0	0
MER44D_Mariner-Tc1_Eutheria	0	0
MER45B_DNA_transposon	0	0
MER45C_hAT_Homo	0	0
MER45R_DNA_transposon	0	0
MER46C_Mariner-Tc1_Eutheria	0	0
MER47B_Mariner-Tc1_Eutheria	0	0
MER47C_Mariner-Tc1_Eutheria	0	0
MER49_ERV1_Homo	0	0
MER50_ERV1_Homo	0	0
MER50B_ERV1_Homo	0	0
MER53_DNA_transposon	0	0
MER57B1_ERV1_Eutheria	0	0
MER57C1_ERV1_Eutheria	0	0
MER57C2_ERV1_Eutheria	0	0
MER57D_ERV1_Eutheria	0	0
MER57E1_ERV1_Eutheria	0	0
MER57E2_ERV1_Eutheria	0	0
MER57E3_ERV1_Eutheria	0	0
MER58A_hAT_Eutheria	0	0
MER58B_hAT_Eutheria	0	0
MER58C_hAT_Eutheria	0	0
MER58D_hAT_Eutheria	0	0
MER5A_hAT_Eutheria	0	0
MER5C1_hAT_Eutheria	0	0
MER6_Mariner-Tc1_Eutheria	0	0
MER63C_hAT_Eutheria	0	0
MER65A_ERV1_Eutheria	0	0
MER65I_Endogenous_Retrovirus	0	0
MER66A_ERV1_Homo	0	0
MER66B_ERV1_Homo	0	0
MER67A_ERV1_Homo	0	0
MER67C_ERV1_Homo	0	0
MER67D_ERV1_Homo	0	0
MER68_I_ERV3_Eutheria	0	0
MER68A_ERV3_Eutheria	0	0
MER69A_hAT_Eutheria	0	0
MER69B_hAT_Eutheria	0	0
MER6B_Mariner-Tc1_Homo	0	0
MER6C_Mariner-Tc1_Eutheria	0	0
MER70_I_LTR_Retrotransposon	0	0
MER70A_ERV3_Homo	0	0
MER70B_ERV3_Homo	0	0
MER72_ERV1_Homo	0	0
MER72B_ERV1_Homo	0	0
MER74_Endogenous_Retrovirus	0	0
MER74A_ERV3_Eutheria	0	0
MER74B_ERV3_Homo	0	0
MER74C_ERV3_Homo	0	0
MER76_ERV3_Homo	0	0
MER76-int_ERV3_Eutheria	0	0
MER77_ERV3_Homo	0	0
MER80_hAT_Eutheria	0	0
MER81_hAT_Homo	0	0
MER82_DNA_transposon	0	0
MER87_ERV1_Homo	0	0
MER89_ERV1_Homo	0	0
MER90_ERV1_Homo	0	0
MER90a_LTR_ERV1_Eutheria	0	0
MER91B_hAT_Eutheria	0	0
MER92A_ERV1_Homo	0	0
MER92B_ERV1_Homo	0	0
MER92C_ERV1_Eutheria	0	0
MER94_hAT_Homo	0	0
MER95_LTR_Retrotransposon	0	0
MER97A_hAT_Homo	0	0
MER97B_hAT_Homo	0	0
MER97C_hAT_Homo	0	0
MER97d_hAT_Eutheria	0	0
MER99_DNA_transposon	0	0
MERV1_I_ERV1_Mus	0.592303	0.637135
MERV1_LTR_ERV1_Mus	0.619819	0.529591
MERVL_2A_ERV3_Rodentia	1.27733	1.51732
MERVL_ERV3_Mus	191.794	246.087
MERVL_LTR_LTR_Retrotransposon	3.12264	3.4544
MERX_Mariner-Tc1_Eutheria	0	0
MIR_SINE2-tRNA_Mammalia	0	0
MIR3_SINE2-tRNA_Mammalia	0	0
MIRb_SINE2-tRNA_Mammalia	0	0
MIRc_SINE2-tRNA_Mammalia	0	0
MLT-int_ERV3_Eutheria	0	0
MLT1_I_ERV3_Eutheria	0	0
MLT1A0_ERV3_Eutheria	0	0
MLT1A1_ERV3_Eutheria	0	0
MLT1B_ERV3_Eutheria	0	0
MLT1C_ERV3_Eutheria	0	0
MLT1C2_ERV3_Eutheria	0	0
MLT1D_ERV3_Eutheria	0	0
MLT1E_ERV3_Eutheria	0	0
MLT1E1_ERV3_Eutheria	0	0
MLT1E1A_ERV3_Eutheria	0	0
MLT1F_ERV3_Eutheria	0	0
MLT1F_I_ERV3_Eutheria	0	0
MLT1F1_ERV3_Eutheria	0	0
MLT1G_ERV3_Homo	0	0
MLT1G1_ERV3_Homo	0	0
MLT1G3_ERV3_Homo	0	0
MLT1H_ERV3_Homo	0	0
MLT1H_I_ERV3_Eutheria	0	0
MLT1H1_ERV3_Homo	0	0
MLT1I_ERV3_Homo	0	0
MLT1J_ERV3_Eutheria	0	0
MLT1J-int_ERV3_Eutheria	0	0
MLT1K_ERV3_Homo	0	0
MLT1L_ERV3_Homo	0	0
MLT1M_ERV3_Mammalia	0	0
MLT1O_ERV3_Eutheria	0	0
MLT2B2_ERV3_Eutheria	0	0
MLT2C2_ERV3_Homo	0	0
MLT2D_ERV3_Homo	0	0
MLT2E_ERV3_Eutheria	0	0
MLT2F_ERV3_Eutheria	0	0
MLTR11A_ERV2_Murinae	0	0
MLTR11B_ERV2_Murinae	0	0
MLTR12_ERV1_Murinae	0	0
MLTR13_ERV2_Murinae	0	0
MLTR14_ERV1_Murinae	0	0
MLTR18_MM_ERV2_Mus	0	0
MLTR18A_MM_ERV2_Mus	0	0
MLTR18B_MM_ERV2_Mus	0	0
MLTR18C_MM_ERV2_Mus	0.0333026	0.0623453
MLTR18D_MM_ERV2_Mus	0.037831	0
MLTR25A_ERV2_Mus	0.143854	0.203709
MLTR25B_ERV2_Mus	0.177583	0.196023
MLTR25C_ERV2_Mus	0.25768	0.280904
MLTR31A_MM_ERV2_Mus	0.133011	0.334952
MLTR31B_MM_ERV2_Mus	0	0.218878
MLTR31C_MM_ERV2_Mus	0	0.0253832
MLTR31D_MM_ERV2_Mus	0.208066	0.391207
MLTR31E_MM_ERV2_Mus	0	0.0993564
MLTR31F_MM_ERV2_Mus	0.0228139	0.206076
MLTR31FA_MM_ERV2_Mus	0.0326703	0.0569327
MLTR32C_MM_ERV2_Mus	0	0
MLTR73_ERV1_Murinae	0	0
MMERGLN_I_ERV1_Mus	10.6355	11.2486
MMERGLN_LTR_ERV1_Mus	2.1817	2.60629
MMERVK10C_ERV2_Mus	243.9	299.957
MMERVK10D3_I_ERV2_Mus	1.188	1.9194
MMERVK10D3_LTR_ERV2_Mus	0.186442	0.378893
MMERVK9C_I_ERV2_Mus	7.34316	13.1496
MMERVK9E_I_ERV2_Mus	12.7792	16.5211
MMETN_Endogenous_Retrovirus	50.3114	57.6821
MMSAT4_Satellite_Mus	2.82911	3.86994
MMTV-int_ERV2_Mus	2.8548	2.30569
MMVL30_Internal_sequence	400.316	359.356
MREP_MC_MCMREP_Mus	1.79261	1.24308
MRLTR33_ERV3_Murinae	0.0338269	0.0461147
MSR1_MSAT_Homo	0	0
MST_I_ERV3_Eutheria	0	0
MSTC_ERV3_Eutheria	0	0
MT2_Rat1_ERV3_Rattus	0.0409645	0
MT2_Rat2_ERV3_Rattus	1.71323	2.09041
MT2A_ERV3_Rodentia	0.028202	0
MT2B_ERV3_Sciurognathi	0.5085	0.427217
MT2C_ERV3_Sciurognathi	1.06456	1.27628
MTA_ERV3_Rodentia	18.1767	14.6418
MTA_Mm_LTR_ERV3_Mus	112.403	87.6903
MTAI_ERV3_Rodentia	75.8527	80.2868
MTB_ERV3_Rodentia	2.78175	2.18297
MTB_Mm_LTR_ERV3_Mus	9.84524	9.7365
MTB_Rn_LTR_ERV3_Rattus	29.5091	30.4223
MTC_ERV3_Rodentia	0.922227	1.08583
MTD_ERV3_Rodentia	0	0.0207768
MTE_Endogenous_Retrovirus	0	0
MTE-int_ERV3_Rodentia	0	0
MTE2a_LTR_ERV3_Rodentia	0	0
MTE2b_LTR_ERV3_Rodentia	0	0
MTEa_LTR_ERV3_Rodentia	0	0
MTEb_LTR_ERV3_Rodentia	0	0
MuRRS4-int_ERV1_Mus	3.97886	4.72991
MurSatRep1_Transposable_Element	0.804646	0.998791
MurSatRep2_Transposable_Element	0	0
MURVY_LTR_ERV1_Mus	5.12313	6.22184
MURVY-int_ERV1_Mus	1.595	1.35006
MusHAL1_5end_L1_Mus	1.5029	2.47254
MusHAL1_L1_Mus	18.6034	23.373
MUSID2_SINE2-tRNA_Rodentia	0	0
MUSID3_SINE2-tRNA_Rodentia	0	0
MUSID4_SINE2-tRNA_Rodentia	0	0
MUSID5_SINE2-tRNA_Rodentia	0	0
MYS1_LTR_LTR_Retrotransposon	0	0
MYS1_PL_direct_repeat	0	0
MYSERV_ERV2_Mus	0.037391	0.0358197
MYSERV_Rn_ERV2_Rattus	0.0865758	0.152591
MYSERV16_I_ERV2_Mus	0.335219	0.281563
NICER_RN_ERV1_Rattus	0	0
NICER19A_I_ERV1_Rattus	0	0
NICER19B-int_ERV1_Rattus	0	0
NICER1B_Rn_LTR_ERV1_Rattus	0	0
NICER1C_Rn_I_ERV1_Rattus	0	0
NICER1C_Rn_LTR_ERV1_Rattus	0	0
NICER1D_Rn_LTR_ERV1_Rattus	0	0
NICER1E_Rn_LTR_ERV1_Rattus	0	0
NICER2_Rn_ERV1_Rattus	0	0
NICER2v_Rn_I_ERV1_Rattus	0	0
NICER3A_Rn_ERV1_Rattus	0	0
ORR1A_ERV3_Rodentia	0.497351	0.661626
ORR1A_Rn_LTR_ERV3_Rattus	21.9901	21.0088
ORR1A0_ERV3_Mus	42.7111	45.4484
ORR1AI_ERV3_Rodentia	39.3668	49.3063
ORR1B_ERV3_Rodentia	0.355581	0.452281
ORR1B1_ERV3_Mus	2.0268	2.27419
ORR1B2_ERV3_Mus	0.519285	0.242927
ORR1BI_ERV3_Rodentia	0	0.0114815
ORR1C_ERV3_Rodentia	0	0
ORR1C1_ERV3_Mus	0.0321511	0
ORR1C2_ERV3_Mus	0	0.0300519
ORR1D_ERV3_Rodentia	0.0332244	0
ORR1D-int_ERV3_Rodentia	0.0470428	0.103909
ORR1D1_LTR_ERV3_Rodentia	0	0.0623071
ORR1D2_LTR_ERV3_Rodentia	0	0
ORR1E_ERV3_Rodentia	0	0
ORR1F_ERV3_Murinae	0	0
ORR1G_ERV3_Murinae	0	0
ORSL_hAT_Eutheria	0	0
ORSL-2a_hAT_Mammalia	0	0
ORSL-2b_hAT_Mammalia	0	0
P7SL_Cpo_Pseudogene_Cavia	1.10676	8.02031
PB1_SINE1-7SL_Rodentia	2.33733	83.0009
PB1D10_SINE1-7SL_Rodentia	0	0.00905493
PB1D7_SINE1-7SL_Rodentia	0	0
PB1D9_SINE1-7SL_Rodentia	0	0
Ped-1_SINE3-5S_Pedetes	0	0
Ped-2_SINE2-tRNA_Pedetes	0	0
pi-1700006A11Rik.1	110.244	186.837
pi-1700006A11Rik.2	41.0618	62.7881
pi-1700016M24Rik.1	58.4368	124.153
pi-1700016M24Rik.2	418.813	393.024
pi-1700016M24Rik.3	40.7535	44.8219
pi-Abl2.1	0.187096	0.377483
pi-Abl2.2	0.36914	0.468371
pi-Acvr2b.1	6.72827	8.76396
pi-Ankrd11.1	19.1586	20.284
pi-Ankrd11.2	10.5137	13.6523
pi-Arhgap20.1	5.19691	1.07008
pi-Arhgap20.2	79.6778	110.341
pi-Asb1.1	46.3343	48.6957
pi-Asb1.2	0.659351	13.813
pi-Asb1.3	63.66	47.0487
pi-Atxn1l.1	49.9209	25.4152
pi-Atxn1l.2	0	0
pi-BC026590.1	9.21391	13.41
pi-BC026590.2	4.38758	8.81098
pi-Bcl2l13.1	12.6773	7.99972
pi-Bcl2l13.2	15.3585	18.7297
pi-Bend4.1	44.2976	47.6772
pi-Bend4.2	11.1411	9.86102
pi-Cbfa2t2.1	17.1595	16.3097
pi-Cbl.1	99.8011	129.651
pi-Cbl.2	0.287816	1.23828
pi-Cbl.3	31.7833	25.2521
pi-Cbx5.1	31.1842	56.5979
pi-Cbx5.2	7.23053	8.90649
pi-Cbx5.3	58.5302	52.8066
pi-Cbx5.4	3.87262e-05	0.0127788
pi-Ccdc117.1	79.1917	113.377
pi-Ccrn4l.1	2.17513	0.891808
pi-Ccrn4l.2	197.396	218.321
pi-Cdc42ep3.1	0.019152	0.0475372
pi-Cdc42ep3.2	97.2582	140.871
pi-Cdc42ep3.3	61.7754	91.1625
pi-Cmtm4.1	7.49855	7.64347
pi-Cmtm4.2	0.479756	1.33035
pi-Cramp1l.1	17.7733	24.5481
pi-Cramp1l.2	10.9138	8.87776
pi-Crkl.1	2.49997	1.74129
pi-Crkl.2	15.1217	18.5662
pi-Ctdsp2.1	9.52173	10.0552
pi-Ctdsp2.2	38.2598	33.2312
pi-Ctdsp2.3	2.6101	3.47462
pi-D10Wsu102e.1	0.0021312	1.58999
pi-D10Wsu102e.2	1148.66	1221.59
pi-D730040F13Rik.1	32.7614	36.1591
pi-D730040F13Rik.2	28.1444	42.0793
pi-Dcaf7.1	48.5517	71.5223
pi-Dcaf7.2	119.195	84.2431
pi-Ddx19b.1	2.83708	22.5995
pi-Ddx19b.2	8.63437	17.0987
pi-Ddx19b.3	72.0254	62.4996
pi-Dnmt3a.1	0.154872	0.285005
pi-Dnmt3a.2	4.99557	8.88086
pi-Eif2c2.1	38.2353	50.5909
pi-Eif4ebp2.1	32.2664	31.5738
pi-Eif4ebp2.2	6.462e-05	0
pi-Elk4.1	32.7851	43.7615
pi-Exoc8.1	67.4964	60.6416
pi-Exoc8.2	17.8644	17.5569
pi-Exog.1	3.71159	3.13541
pi-Exog.2	0.126325	0.575062
pi-Exog.3	0.342014	0.55147
pi-Eya3.1	3.54499	4.76406
pi-Eya3.2	32.0789	37.2817
pi-Fam168b.1	4.63156	4.63586
pi-Fam168b.2	4.68575	2.79182
pi-Fam168b.3	4.41672	6.5606
pi-Fam53b.1	12.1436	15.7349
pi-Fam53b.2	2.14315	0.692644
pi-Fbxl18.1	0.176802	1.14369
pi-Fbxl18.2	10.7418	7.33724
pi-Fbxl18.3	0.730389	1.39697
pi-Fbxo41.1	0.512375	0.776742
pi-Fbxo41.2	0.158045	0.117232
pi-Foxo3.1	33.8336	24.6014
pi-Foxo3.2	21.6825	44.3007
pi-Foxo3.3	2.93559	0.50519
pi-Fth1.1	92.3339	95.6776
pi-Gabpb2.1	3.15259	5.84014
pi-Gabpb2.2	6.27497	9.65573
pi-Gan.1	24.004	34.5337
pi-Gan.2	0	0
pi-Gm5878.1	33.8614	41.4251
pi-Gtf3c4.1	54.3085	57.1658
pi-Hic2.1	4.71449	6.02178
pi-Hif1an.1	13.1902	16.9501
pi-Hif1an.2	11.374	3.77225
pi-Hinfp.1	14.1694	16.9493
pi-Hinfp.2	0.105304	0.0330194
pi-Hist1h1a.1	0.0130283	9.49185
pi-Hjurp.1	67.8392	80.2071
pi-Hjurp.2	1.7213	5.42503
pi-Hmbox1.1	7.78602	11.2449
pi-Hmbox1.2	22.8668	24.7003
pi-Igf2bp1.1	0.377377	1.7012
pi-Igf2bp1.2	0.568871	0.51338
pi-Igf2bp1.3	4.87126	5.47327
pi-Igf2bp1.4	0.28008	0.91626
pi-Igsf9b.1	2.08125	2.81926
pi-Igsf9b.2	9.53852	9.89811
pi-Igsf9b.3	0.166466	0.0032216
pi-Il17rd.1	3.02462	3.09274
pi-Il17rd.2	1.7188	2.29742
pi-Ing5.1	4.45893	13.2418
pi-Ing5.2	0.722335	2.8632
pi-Ing5.3	3.66103	3.99582
pi-Ip6k1.1	62.4402	51.7744
pi-Ip6k1.10	24.9038	21.3112
pi-Ip6k1.11	1.51707	0.0948247
pi-Ip6k1.12	5.5359	9.80971
pi-Ip6k1.13	0.651779	0.0117225
pi-Ip6k1.14	1.99522	1.44569
pi-Ip6k1.2	24.7592	39.2231
pi-Ip6k1.3	3.272	2.94854
pi-Ip6k1.4	25.5939	18.1958
pi-Ip6k1.5	163.714	119.901
pi-Ip6k1.6	4.94771	2.14428
pi-Ip6k1.7	14.4099	12.0539
pi-Ip6k1.8	2.64451	1.23003
pi-Ip6k1.9	4.58339	4.3144
pi-Ipmk.1	3.53055	3.6762
pi-Ipmk.2	2.91072e-05	0
pi-Kcng3.1	9.11815	11.4007
pi-Kctd7.1	61.3072	74.513
pi-Kctd7.2	5.37214	7.34514e-05
pi-Klf13.1	6.8955	9.57897
pi-Klhl11.1	230.463	312.227
pi-Klhl11.2	0.000246334	5.37593e-05
pi-Lpp.1	4.32934e-07	1.35817e-05
pi-Lpp.2	90.0549	68.1144
pi-Lsmd1.1	59.6719	61.3635
pi-Luzp1.1	84.1714	68.2934
pi-Luzp1.2	65.6011	89.4198
pi-Luzp1.3	0.00518946	0.0922784
pi-Mafg.1	10.2419	10.5874
pi-Map3k9.1	2.16875	3.06647
pi-Map3k9.2	2.94379	5.71629
pi-March08.1	9.01789	12.4069
pi-March08.2	0.00174733	2.20428
pi-Mcart1.1	9.89178	10.2251
pi-Mcart1.2	2.33898	2.7675
pi-Mcart1.3	6.51453	6.48016
pi-Mgll.1	0.00255554	2.0356
pi-Mgll.2	0.603734	1.47244
pi-Mgll.3	7.70744	7.78967
pi-Mgll.4	36.6373	42.1964
pi-Mlc1.1	1.87889	3.49643
pi-Mlc1.2	62.6627	75.3252
pi-Mlec.1	53.1638	57.8639
pi-Mlec.2	18.6877	28.2955
pi-Mlec.3	0.0157198	1.86096e-06
pi-Mlec.4	0.0507762	0.00712464
pi-Mllt6.1	3.19633	6.28442
pi-Mrs2.1	2.23231	12.0211
pi-Mrs2.2	29.8197	45.769
pi-Mrs2.3	11.5528	7.52698
pi-Mrs2.4	41.951	45.1249
pi-Ndst1.1	31.3606	40.1379
pi-Nr2c2.1	69.4816	104.602
pi-Nr2c2.2	15.6775	13.9342
pi-Nsd1.1	16.3329	23.7903
pi-Nsd1.2	16.3688	26.424
pi-Nsd1.3	3.94536	3.36404
pi-Nsd1.4	42.3029	49.0891
pi-Nsd1.5	18.4781	36.8993
pi-Phf20.1	22.8112	27.2229
pi-Phf20.2	38.8871	44.5872
pi-Pou6f1.1	91.6257	89.9799
pi-Ppm1f.1	15.4765	13.2551
pi-Ppp1r12b.1	38.0096	39.3732
pi-Ppp1r15b.1	32.094	32.9331
pi-Rab11fip4.1	19.2212	19.6028
pi-Rab11fip4.2	3.61094	3.67274
pi-Rad54l2.1	18.4236	18.6964
pi-Rad54l2.2	0	3.0358e-05
pi-Rc3h1.1	46.0542	65.3733
pi-Rc3h1.2	31.3103	22.6811
pi-Rcan3.1	3.95665	4.49963
pi-Rnf169.1	8.07936	10.6344
pi-Rplp1.1	334.194	344.908
pi-Shank3.1	0.205988	0.0204011
pi-Shank3.2	0.167337	0.0976417
pi-Shank3.3	1.77181	2.49615
pi-Slc43a2.1	0.943856	4.64196
pi-Slc43a2.2	2.12321	3.86931
pi-Slc43a2.3	16.737	11.4131
pi-Smcr8.1	0.0239792	5.0183e-06
pi-Smcr8.2	0.960215	1.27419
pi-Smcr8.3	13.3273	14.901
pi-Snx30.1	2.51223	4.07175
pi-Socs7.1	49.741	38.2864
pi-Socs7.2	175.56	112.959
pi-Ssh1.1	10.838	10.437
pi-Strbp.1	39.4472	52.7934
pi-Strbp.2	251.026	294.888
pi-Tacc1.1	0.000264298	0.000179592
pi-Tacc1.2	71.8588	41.6297
pi-Tacc1.3	14.7181	54.7221
pi-Tacc1.4	23.9838	44.1777
pi-Tacc1.5	3.11239e-05	9.88451e-07
pi-Tbl2.1	19.3271	26.6131
pi-Tbl2.2	16.4871	8.50542
pi-Tbl2.3	32.2538	35.2541
pi-Tbl2.4	57.4422	40.3636
pi-Tef.1	5.29694	5.83018
pi-Tef.2	12.1548	19.9245
pi-Tef.3	2.55638	0.883107
pi-Tet3.1	1.99989	1.69167
pi-Tet3.2	9.62672	13.333
pi-Tfcp2l1.1	7.75668	9.54843
pi-Tfcp2l1.2	2.19052	1.89201
pi-Tfcp2l1.3	0.00476229	0
pi-Tktl2.1	90.9782	113.27
pi-Tmem194.1	2.03963	1.66054
pi-Tmem194.2	68.0354	76.7514
pi-Tmem194.3	28.0005	42.8631
pi-Tmem194.4	5.30601	13.7395
pi-Trim71.1	12.3746	15.471
pi-Uhmk1.1	46.7297	67.6237
pi-Uhmk1.2	0.0957539	0.00128575
pi-Uhrf1bp1.1	11.2128	11.7604
pi-Uhrf1bp1.2	17.2608	7.567
pi-Wdfy3.1	64.9054	75.3139
pi-Wdfy3.2	20.697	24.9583
pi-Wipf2.1	8.73337e-08	4.8872e-08
pi-Wipf2.2	6.51551	4.8251
pi-Zbtb37.1	13.5305	17.1374
pi-Zbtb37.2	6.54459	8.24074
pi-Zbtb37.3	0.21923	0.773095
pi-Zbtb49.1	2.43916	6.68723
pi-Zbtb49.2	7.18323	7.77827
pi-Zdhhc23.1	3.42852	2.61389
pi-Zdhhc23.2	0.841621	2.55879
pi-Zfp280b.1	9.03232	13.3227
pi-Zfp346.1	14.5486	18.7573
pi-Zfp346.2	7.52558	10.5726
pi-Zfp382.1	38.7652	52.4644
pi-Zfp382.2	2.75714	0.537358
pi-Zfp652.1	18.6066	19.4486
pi-Zfp652.2	46.3573	57.7847
pi-Zfp652.3	1.4428	1.41627
pi-Zfp866.1	9.33373	13.8338
pi-Zmat3.1	10.0228	10.0511
pi-Zyg11a.1	9.11645	11.1709
pi-Zyg11b.1	22.6838	32.7016
R91ES8_RN_Satellite_Rattus	0	0
RAL_Rn_ERV1_Rattus	0	0
RAL_Rn_I_ERV1_Rattus	0	0
RatERVL_ERV3_Rattus	20.9824	27.4046
RatSatRep2_Transposable_Element	0.023653	0.0295785
RDRE1_RN_SINE1-7SL_Rattus	0	0
Ricksha_a_MuDR_Eutheria	0	0
RICKSHA_MuDR_Eutheria	0	0
RLTR01_Rn_ERV1_Rattus	0	0
RLTR1_MM_LTR_Retrotransposon	0.0732352	0.0609283
RLTR1_Rat1_ERV1_Rattus	0	0
RLTR1_Rat2_ERV1_Rattus	0	0
RLTR1_Rn_ERV1_Rattus	0	0
RLTR10_ERV2_Mus	6.45976	8.64641
RLTR10_Rat_ERV2_Rattus	0	0
RLTR10A_ERV2_Mus	1.32935	2.04329
RLTR10B_ERV2_Homo	18.2652	13.51
RLTR10B_Rat_ERV2_Rattus	0	0
RLTR10B2_ERV2_Mus	3.71005	2.94335
RLTR10C_ERV2_Homo	19.9671	18.8467
RLTR10D_ERV2_Mus	3.17228	2.93314
RLTR10D2_ERV2_Mus	1.86249	2.81225
RLTR10E_ERV2_Mus	0.241861	0.148597
RLTR10F_ERV2_Mus	0.521551	1.16818
RLTR11A_ERV2_Mus	0.0142574	0.132447
RLTR11B_ERV2_Mus	0.04831	0
RLTR11C_MM_ERV2_Mus	0	0
RLTR11D_ERV2_Murinae	0.0181763	0
RLTR12_LTR_Retrotransposon	0	0
RLTR12A_ERV2_Mus	0.0334653	0.0666977
RLTR12B_ERV2_Mus	0.0330439	0.029493
RLTR12B2_ERV2_Mus	0	0
RLTR12BD_Mm_ERV2_Mus	0	0
RLTR12C_ERV2_Mus	0	0
RLTR12D_ERV2_Mus	0	0
RLTR12E_ERV2_Mus	0	0
RLTR12F_ERV2_Mus	0	0
RLTR12G_ERV2_Mus	0	0.0209243
RLTR12H_ERV2_Mus	0	0
RLTR13A_ERV2_Mus	2.42064	2.64996
RLTR13A1_ERV2_Mus	0.570403	0.798022
RLTR13A2_ERV2_Mus	5.25926	5.6263
RLTR13A3_ERV2_Mus	7.12315	9.30552
RLTR13B_Endogenous_Retrovirus	2.14372	2.55395
RLTR13B1_ERV2_Mus	4.66634	7.0765
RLTR13B2_ERV2_Mus	5.50878	6.70524
RLTR13B3_ERV2_Mus	1.95324	3.15472
RLTR13B4_ERV2_Mus	4.5477	4.69891
RLTR13C1_ERV2_Mus	0.63787	0.845752
RLTR13C2_ERV2_Mus	6.34154	4.8433
RLTR13C3_ERV2_Mus	0.461315	0.43294
RLTR13D_Endogenous_Retrovirus	0.208072	0.453376
RLTR13D1_ERV2_Mus	1.161	1.97781
RLTR13D2_ERV2_Mus	0.357649	0.453051
RLTR13D3_ERV2_Mus	0.363113	0.408392
RLTR13D3A_ERV2_Mus	0.385817	0.573991
RLTR13D3A1_ERV2_Mus	4.14715	6.97212
RLTR13D4_ERV2_Mus	0.317103	0.189278
RLTR13D5_ERV2_Mus	2.47264	2.9733
RLTR13D6_ERV2_Mus	0.915041	1.4112
RLTR13E_ERV2_Mus	1.92796	3.38528
RLTR13F_ERV2_Mus	1.72814	2.39717
RLTR13G_ERV2_Mus	0.534595	0.572203
RLTR14_ERV1_Mus	0.146407	0.0394357
RLTR14_RN_ERV1_Murinae	0	0
RLTR16_ERV2_Mus	0	0.022842
RLTR16_Rn_ERV2_Rattus	0	0
RLTR16B_MM_ERV2_Mus	0.0866228	0.073511
RLTR16C_MM_ERV2_Mus	0	0
RLTR17_MM_ERV2_Mus	2.33751	3.00845
RLTR17B_Mm_ERV2_Mus	0.0471316	0.0501469
RLTR17C_Mm_ERV2_Mus	0.158411	0.0627003
RLTR17D_Mm_ERV2_Mus	0.131517	0.0989561
RLTR18_MM_ERV2_Mus	0	0
RLTR19_ERV3_Rattus	0.124109	0.103859
RLTR19A_MM_ERV3_Mus	0.0413784	0.115435
RLTR19A2_ERV3_Mus	0	0
RLTR19B_MM_ERV3_Mus	0.0541188	0.240156
RLTR19C_MM_ERV3_Mus	0.0685426	0.0276161
RLTR19D_ERV3_Mus	0	0
RLTR1A2_MM_ERV1_Mus	0.697564	0.267911
RLTR1B_MM_ERV1_Mus	3.5605	3.69168
RLTR1C_MM_ERV1_Mus	3.94279	4.79509
RLTR1D_MM_ERV1_Mus	0.428573	0.66909
RLTR1D2_MM_ERV1_Mus	0.626975	0.554936
RLTR1E_MM_ERV1_Mus	0.00170112	0
RLTR1F_Mm_ERV1_Mus	0.900306	1.12872
RLTR1IAP_MM_LTR_Retrotransposon	5.29065	4.85393
RLTR20A1_MM_ERV2_Mus	0	0
RLTR20A2_MM_ERV2_Mus	0.0598408	0.0212827
RLTR20A2B_MM_ERV2_Mus	0	0
RLTR20A3_MM_ERV2_Mus	0.08251	0
RLTR20A4_ERV2_Murinae	0.0807024	0.0567141
RLTR20B1_MM_ERV2_Mus	0.125833	0.102907
RLTR20B2_MM_ERV2_Mus	0	0
RLTR20B3A_MM_ERV2_Mus	0.0202111	0
RLTR20B4_MM_ERV2_Mus	0	0
RLTR20B5_MM_ERV2_Mus	0	0.0229263
RLTR20C_MM_ERV2_Mus	0	0.0843018
RLTR20C1_MM_ERV2_Mus	0	0.0437467
RLTR20C2_MM_ERV2_Mus	0.0590493	0.0832112
RLTR20D_MM_ERV2_Mus	0	0.022966
RLTR21_MM_LTR_Retrotransposon	0	0
RLTR23_MM_ERV2_Mus	0	0
RLTR24_MM_ERV1_Mus	0	0.0482843
RLTR24B_MM_ERV1_Mus	0	0
RLTR25_MM_LTR_Retrotransposon	2.85417	2.30364
RLTR26_Rn_ERV2_Rattus	0	0
RLTR26B_MM_ERV2_Mus	0.038056	0.0193052
RLTR26B_Rn_ERV2_Rattus	0	0
RLTR26C_MM_ERV2_Mus	0.085573	0.116061
RLTR26D_MM_ERV2_Mus	0	0.0209878
RLTR27_MM_LTR_Retrotransposon	0.406697	0.585452
RLTR28_MM_LTR_Retrotransposon	6.95597e-07	0.033615
RLTR29_MM_LTR_Retrotransposon	0.0867423	0.0568114
RLTR2aIAP_MM_LTR_Retrotransposon	2.83257	2.93409
RLTR2IAP_MM_LTR_Retrotransposon	1.04146	1.31669
RLTR30_MM_ERV1_Mus	0.573106	0.310375
RLTR30B_MM_ERV1_Mus	0	0.037676
RLTR30C_MM_ERV1_Mus	0.0174873	0.0186221
RLTR30D_MM_ERV1_Mus	0.0220732	0.0660817
RLTR30D_RN_ERV1_Murinae	0	0
RLTR30D2_MM_ERV1_Mus	0.083226	0.0938285
RLTR30E_MM_ERV1_Mus	0.0117352	0.0159122
RLTR31_MM_ERV2_Mus	0.0428363	0.078837
RLTR31_Rn1_ERV2_Rattus	0.0657565	0.0514507
RLTR31_Rn2_ERV2_Rattus	0	0
RLTR31_Rn3_ERV2_Rattus	0	0
RLTR31B_MM_ERV2_Mus	0	0.06524
RLTR31B2_ERV2_Murinae	0.010094	0.0149606
RLTR31C_MM_ERV2_Mus	0	0.0925651
RLTR31M_ERV2_Murinae	0.0922973	0.0275057
RLTR31M3D_Rn_ERV2_Rattus	0	0
RLTR31M3D2_Rn_ERV2_Rattus	0	0
RLTR32_Rn_ERV2_Rattus	0.0243154	0.0273311
RLTR32B_Rn_ERV2_Rattus	0	0
RLTR32C_Rn_ERV2_Rattus	0	0
RLTR33_MM_ERV3_Mus	0.303637	0.303682
RLTR34_MM_ERV2_Mus	0	0
RLTR34B_MM_ERV2_Mus	0	0
RLTR34C_MM_ERV2_Mus	0	0.0289138
RLTR34D_MM_ERV2_Mus	0	0
RLTR35_MM_ERV3_Mus	0.169045	0.458222
RLTR35B_MM_ERV3_Mus	0	0
RLTR3IAP_MA_LTR_Retrotransposon	0	0
RLTR4_MM_ERV1_Mus	31.2736	42.3621
RLTR40_MM_LTR_Retrotransposon	0	0
RLTR40_Rn_ERV1_Rattus	0	0
RLTR41_ERV1_Mus	0.0706633	0.0652407
RLTR41_Rn_ERV1_Rattus	0	0
RLTR41A2_ERV1_Mus	0.103564	0.16358
RLTR41B_ERV1_Mus	0.141418	0.163782
RLTR41B_Rn_ERV1_Rattus	0	0
RLTR41C_ERV1_Mus	0.0267432	0.0627277
RLTR43_Rat_ERV2_Rattus	0	0
RLTR43C_ERV2_Mus	0.261698	0.38202
RLTR44A_LTR_ERV2_Mus	0.0629999	0.0807695
RLTR44B_LTR_ERV2_Mus	0.212127	0.246108
RLTR44C_LTR_ERV2_Mus	0.231973	0.774093
RLTR44D_LTR_ERV2_Mus	0.348694	0.70218
RLTR44E_LTR_ERV2_Mus	0.596153	0.865058
RLTR46A_ERV2_Mus	0.309574	0.365445
RLTR46A2_ERV2_Mus	0.0531082	0
RLTR46B_ERV2_Mus	3.27785	2.11043
RLTR47_ERV2_Mus	0	0
RLTR48_Rn_ERV1_Rattus	0	0
RLTR48A_ERV1_Mus	1.05488	1.15522
RLTR48B_ERV1_Mus	0	0.0523453
RLTR48C_ERV1_Mus	0.323686	0.548045
RLTR49_ERV1_Mus	0.0925955	0.114636
RLTR4I_MM_ERV1_Mus	132.451	187.811
RLTR5_MM_ERV1_Mus	0.196125	0.204163
RLTR50A_ERV2_Mus	0.0982471	0.138865
RLTR50B_ERV2_Mus	0.342493	0.20194
RLTR51_Rn_ERV3_Rattus	0	0
RLTR51A_Mm_ERV3_Mus	0.105458	0.0495935
RLTR51B_Mm_ERV3_Mus	0	0
RLTR52_Rn_ERV1_Rattus	0	0
RLTR53_Mm_ERV3_Mus	0.036528	0
RLTR53B_Mm_ERV3_Mus	0	0
RLTR6_MM_ERV1_Mus	84.9951	76.781
RLTR6B_Mm_ERV1_Mus	13.3854	15.0489
RLTR6C_Mm_ERV1_Mus	2.2035	3.5055
RLTR6I_MM_ERV1_Mus	59.8837	81.6092
RLTR7_RN_ERV2_Rattus	0	0
RLTR8_ERV2_Mus	1.32036	1.02608
RLTR9A_ERV2_Mus	0	0.0287364
RLTR9A2_ERV2_Mus	0.139407	0.0289586
RLTR9A3_ERV2_Mus	0.232177	0.236193
RLTR9A3A_ERV2_Mus	0.319545	0.475713
RLTR9A3B_ERV2_Mus	0	0.0479423
RLTR9A4_ERV2_Mus	1.35415	0.835974
RLTR9B_ERV2_Mus	0.049067	0
RLTR9B2_ERV2_Mus	0.208425	0.582545
RLTR9C_ERV2_Mus	0	0.0523974
RLTR9D_ERV2_Mus	4.17162	5.16678
RLTR9D2_ERV2_Mus	1.7037	1.19194
RLTR9E_ERV2_Mus	2.97825	3.94267
RLTR9F_ERV2_Mus	0.518335	0.638808
RLTRETN_MM_ERV2_Mus	16.321	13.1645
RLTRMRS_PS_LTR_Retrotransposon	0	0
RLTRSRC_MA_LTR_Retrotransposon	0	0
RMER1_RMER1_Murinae	0.068751	0.0167626
RMER10A_ERV3_Mus	0.0647887	0
RMER10B_ERV3_Homo	0.349629	0.252861
RMER15_ERV3_Mus	0.149107	0.16692
RMER17A_ERV2_Mus	0.469734	0.331032
RMER17A_Rn-I_ERV2_Rattus	0	0.0343057
RMER17A_Rn-LTR_ERV2_Rattus	0	0
RMER17B_ERV2_Mus	0.178303	0.228886
RMER17B_Rn_ERV2_Rattus	0	0.0301823
RMER17B2_ERV2_Mus	2.20268	2.43489
RMER17C_ERV2_Mus	0.0394567	0.065215
RMER17D_MM_LTR_Retrotransposon	0.789453	0.948248
RMER17D2_MM_LTR_Retrotransposon	0.462891	0.612515
RMER19_Endogenous_Retrovirus	0	0
RMER1A_RMER1A_Murinae	0.161816	0.0416946
RMER1B_RMER1B_Murinae	0.182631	0.225004
RMER2_ERV1_Mus	0.705916	0.819889
RMER2_Rn_ERV1_Rattus	0.176672	0.100041
RMER20_Transposable_Element	0	0
RMER20A_ERV2_Mus	0.0271142	0
RMER21B_ERV1_Mus	0	0.035177
RMER2B_Rn_ERV1_Rattus	0.445692	0.349622
RMER3_ERV2_Rattus	0	0
RMER3-int_ERV2_Rattus	0	0
RMER3B_LTR_ERV2_Rattus	0	0
RMER3B2_LTR_ERV2_Rattus	0	0
RMER3C_ERV2_Rattus	0	0
RMER3D1A_LTR_ERV2_Rattus	0	0
RMER4_LTR_Retrotransposon	0.0684033	0.110827
RMER5_ERV1_Rodentia	0.0534655	0.211814
RMER6A_ERV2_Murinae	0.982751	1.54142
RMER6B_ERV2_Murinae	0.133771	0.110406
RMER6BA_ERV2_Murinae	0.135455	0.143907
RMER6C_ERV2_Mus	1.62445	2.24513
RMER6D_ERV2_Mus	0.347642	0.378862
RNALUIII_SINE1-7SL_Rattus	0	0
RNERV19_ERV1_Rattus	0	0.0438757
RNERVK8c_ERV2_Rattus	0	0
RNERVK8d_I_ERV2_Rattus	0	0
RNERVK9_ERV2_Rattus	0	0
RNIAP1a_ERV2_Rattus	0	0
RNIAP1aLTR_ERV2_Rattus	0	0
RNIAP1b_ERV2_Rattus	0	0
RNIAP1bLTR_ERV2_Rattus	0	0
RNLTR10_ERV1_Rattus	0	0
RNLTR10A_ERV1_Rattus	0	0
RNLTR10A2_ERV1_Rattus	0	0
RNLTR11-int_ERV2_Rattus	0.142779	0.15615
RNLTR11a_ERV2_Rattus	0	0
RNLTR11b_ERV2_Rattus	0	0
RNLTR11c_LTR_ERV2_Rattus	0	0
RNLTR12_ERV1_Rattus	0.0116588	0
RNLTR12-int_ERV1_Rattus	0	0
RNLTR13_ERV2_Rattus	0	0
RNLTR14-int_ERV2_Rattus	0	0.0188884
RNLTR15A_LTR_ERV2_Rattus	0.495123	0.286871
RNLTR15A2_LTR_ERV2_Rattus	0.283024	0.167616
RNLTR16_ERV1_Rattus	0	0
RNLTR16B_ERV1_Rattus	0	0
RNLTR16C_ERV1_Rattus	0	0
RNLTR16C2_ERV1_Rattus	0	0
RNLTR17_ERV1_Rattus	0	0
RNLTR17_I_ERV1_Rattus	0.0182532	0.0160632
RNLTR18_ERV2_Rattus	0	0
RNLTR19_ERV1_Rattus	0	0
RNLTR19A_ERV1_Rattus	0	0
RNLTR19A2_ERV1_Rattus	0	0
RNLTR19B_ERV1_Rattus	0	0
RNLTR19BX_ERV1_Rattus	0	0
RNLTR20_ERV1_Rattus	0	0
RNLTR21_ERV1_Rattus	0	0
RNLTR21_I_ERV1_Rattus	0	0
RNLTR21B_ERV1_Rattus	0	0
RNLTR2a_ERV2_Rattus	0	0
RNLTR2b_ERV2_Rattus	0	0
RNLTR2c_ERV2_Rattus	0	0
RNLTR2d_ERV2_Rattus	0	0.0687985
RNLTR2e_ERV2_Rattus	0	0
RNLTR3c_ERV2_Rattus	0	0
RNLTR3d_ERV2_Rattus	0	0
RNLTR4-int_ERV2_Rattus	0.0865206	0.104391
RNLTR4a_ERV2_Rattus	0	0
RNLTR4b_ERV2_Rattus	0	0
RNLTR4c_ERV2_Rattus	0	0
RNLTR4d_ERV2_Rattus	0	0
RNLTR4d_I_ERV2_Rattus	0.328194	0.410964
RNLTR5_ERV2_Rattus	0	0
RNLTR5-int_ERV2_Rattus	0.0332323	0
RNLTR5A_ERV2_Rattus	0	0
RNLTR5B_ERV2_Rattus	0	0
RNLTR5C_ERV2_Rattus	0	0
RNLTR5D_ERV2_Rattus	0	0
RNLTR7_I_ERV1_Rattus	0	0
RNLTR7a_ERV1_Rattus	0	0
RNLTR7a2_ERV1_Rattus	0	0
RNLTR7b_ERV1_Rattus	0	0
RNLTR8A_ERV2_Rattus	0	0
RNLTR8B_ERV2_Rattus	0	0
RNLTR8C_ERV2_Rattus	0	0
RNLTR8C2_ERV2_Rattus	0	0
RNLTR8C2_I_ERV2_Rattus	0.0174469	0.129887
RNLTR8D_ERV2_Rattus	0	0
RNLTR8E_ERV2_Rattus	0	0
RNLTR8F_ERV2_Rattus	0	0
RNLTR9_LTR_ERV2_Rattus	0	0
RNLTRE_ERV2_Rattus	0	0
RNNICER2-int_ERV1_Rattus	0	0
RNNICER3_I_ERV1_Rattus	0	0.0406955
RNSAT1a_Satellite_Rattus	1.76529	1.46319
RNSAT1b_Satellite_Rattus	0	0
RNSAT1c_Satellite_Rattus	0	0.531942
RodERV21_ERV1_Rodentia	0.0104637	0
RSINE1_SINE2-tRNA_Rodentia	0	0
RSINE2_SINE2-tRNA_Rodentia	0	0
RSINE2A_SINE2-tRNA_Rodentia	0	0
SAT1_Dor_SAT_Dipodomys	0	0
SATI_RN_SAT_Rattus	0	0
SATMIN_SAT_Mus	0.234162	0.331569
SINEB1_MU_SINE1-7SL_Meriones	0.00685997	0
SINEB2_MU_SINE2-tRNA_Meriones	0.007592	0.0642448
SP-D-Geo_SINE1-7SL_Dipodomys	0	0
SQR1_MM_SAT_Mus	0	0
SQR2_MM_SAT_Mus	0	0
SQR4_MM_SAT_Mus	0.0379157	0.0532705
SRV_MM-int_ERV2_Mus	0.635096	0.493648
SRV_RN_I_ERV2_Rattus	0	0
SRV_RN-LTR_ERV2_Rattus	0	0
STR47_STR47_Microtus	0	0
STRIDE_Cpo_SINE1-7SL_Cavia	0	0
TAR1_Satellite_Eutheria	0	0
THER1_SINE2-tRNA_Mammalia	0	0
THER2_SINE2-tRNA_Mammalia	0	0
TIGGER1_Mariner-Tc1_Homo	0.0179366	0
Tigger10_Mariner-Tc1_Mammalia	0	0
Tigger12_Mariner-Tc1_Mammalia	0	0
Tigger12A_Mariner-Tc1_Mammalia	0	0
Tigger13a_Mariner-Tc1_Mammalia	0	0
Tigger14a_Mariner-Tc1_Mammalia	0	0
Tigger15a_Mariner-Tc1_Mammalia	0	0
Tigger16a_Mariner-Tc1_Mammalia	0	0
Tigger16b_Mariner-Tc1_Mammalia	0	0
Tigger2b_Mariner-Tc1_Rodentia	0	0
TIGGER5_A_Mariner-Tc1_Eutheria	0	0
TIGGER5_B_Mariner-Tc1_Eutheria	0	0
TIGGER5_Mariner-Tc1_Homo	0	0
TIGGER6B_Mariner-Tc1_Homo	0	0
TIGGER7_Mariner-Tc1_Homo	0	0
Tigger9b_Mariner-Tc1_Eutheria	0	0
twinID-Spe_SINE2-tRNA_Spermophilus	0	0
UCON100_DNA_transposon	0	0
UCON101_Repetitive_element	0	0
UCON102_Repetitive_element	0	0
UCON103_Repetitive_element	0	0
UCON104_Mariner-Tc1_Mammalia	0	0
UCON105_Repetitive_element	0	0
UCON106_Repetitive_element	0	0
UCON107_hAT_Mammalia	0	0
UCON132a_hAT_Mammalia	0	0
UCON132b_hAT_Mammalia	0	0
UCON32_Repetitive_element	0	0
UCON33_Repetitive_element	0	0
UCON34_Repetitive_element	0	0
UCON35_Repetitive_element	0	0
UCON36_Repetitive_element	0	0
UCON37_Repetitive_element	0	0
UCON38_Repetitive_element	0	0
UCON39_DNA_transposon	0	0
UCON40_Repetitive_element	0	0
UCON41_Repetitive_element	0	0
UCON42_Mariner-Tc1_Mammalia	0	0
UCON43_Repetitive_element	0	0
UCON44_Repetitive_element	0	0
UCON45_Repetitive_element	0	0
UCON46_Repetitive_element	0	0
UCON47_Repetitive_element	0	0
UCON48_Repetitive_element	0	0
UCON49_L2_Mammalia	0	0
UCON50_hAT_Mammalia	0	0
UCON51_Repetitive_element	0	0
UCON52_hAT_Mammalia	0	0
UCON53_Repetitive_element	0	0
UCON54_Repetitive_element	0	0
UCON55_SINE2-tRNA_Mammalia	0	0
UCON56_Repetitive_element	0	0
UCON57_Repetitive_element	0	0
UCON58_Repetitive_element	0	0
UCON59_Repetitive_element	0	0
UCON60_Repetitive_element	0	0
UCON61_Repetitive_element	0	0
UCON62_Repetitive_element	0	0
UCON63_Repetitive_element	0	0
UCON64_Repetitive_element	0	0
UCON65_Repetitive_element	0	0
UCON66_Repetitive_element	0	0
UCON67_Repetitive_element	0	0
UCON68_Repetitive_element	0	0
UCON69_Repetitive_element	0	0
UCON70_Repetitive_element	0	0
UCON71_Repetitive_element	0	0
UCON72_Repetitive_element	0	0
UCON73_Repetitive_element	0	0
UCON74_hAT_Mammalia	0	0
UCON75_Repetitive_element	0	0
UCON76_Repetitive_element	0	0
UCON77_Repetitive_element	0	0
UCON78_DNA_transposon	0	0
UCON79_hAT_Mammalia	0	0
UCON80_Repetitive_element	0	0
UCON81_hAT_Mammalia	0	0
UCON82_Repetitive_element	0	0
UCON83_Repetitive_element	0	0
UCON84_Repetitive_element	0	0
UCON85_Repetitive_element	0	0
UCON86_L2_Mammalia	0	0
UCON87_Repetitive_element	0	0
UCON88_Repetitive_element	0	0
UCON89_Repetitive_element	0	0
UCON90_Repetitive_element	0	0
UCON91_Repetitive_element	0	0
UCON92_Repetitive_element	0	0
UCON93_Repetitive_element	0	0
UCON94_Repetitive_element	0	0
UCON95_hAT_Mammalia	0	0
UCON96_Repetitive_element	0	0
UCON97_Repetitive_element	0	0
UCON98_Repetitive_element	0	0
UCON99_DNA_transposon	0	0
URR1_hAT_Rodentia	1.19908	1.25319
URR1B_DNA_transposon	0.141648	0.289287
X1_DNA_Mariner-Tc1_Eutheria	0	0
X1_LR_LTR_Retrotransposon	0	0
X10a_DNA_Mariner-Tc1_Mammalia	0	0
X10b_DNA_Mariner-Tc1_Mammalia	0	0
X11_DNA_DNA_transposon	0	0.0292277
X11_LINE_RTE_Mammalia	0	0
X12_DNA_Mariner-Tc1_Mammalia	0	0
X12_LINE_Vingi_Mammalia	0	0
X13_DNA_Mariner-Tc1_Mammalia	0	0
X13_LINE_Non-LTR_Retrotransposon	0	0
X15_DNA_hAT_Mammalia	0	0
X15_LINE_L2_Mammalia	0	0
X17_DNA_Repetitive_element	0	0
X17_LINE_CR1_Mammalia	0	0
X18_DNA_DNA_transposon	0	0
X18_LINE_CR1_Mammalia	0	0
X19_LINE_CR1_Mammalia	0	0
X2_LR_LTR_Retrotransposon	0	0
X20_DNA_DNA_transposon	0	0
X20_LINE_CR1_Mammalia	0	0
X21_DNA_hAT_Mammalia	0	0
X21_LINE_CR1_Mammalia	0	0
X22_DNA_DNA_transposon	0	0
X23_DNA_DNA_transposon	0	0
X24_DNA_DNA_transposon	0	0
X24_LINE_L2_Mammalia	0	0
X25_DNA_DNA_transposon	0	0
X26_DNA_Mariner-Tc1_Mammalia	0	0
X27_DNA_DNA_transposon	0	0
X28_DNA_DNA_transposon	0	0
X29a_DNA_DNA_transposon	0	0
X29b_DNA_DNA_transposon	0	0
X2a_DNA_DNA_transposon	0	0
X2b_DNA_DNA_transposon	0	0
X3_LINE_Non-LTR_Retrotransposon	0	0
X3_LR_LTR_Retrotransposon	0	0
X30_DNA_DNA_transposon	0	0
X31_DNA_DNA_transposon	0	0
X32_DNA_Mariner-Tc1_Mammalia	0	0
X33a_DNA_Mariner-Tc1_Mammalia	0	0
X34_DNA_DNA_transposon	0	0
X4_LR_LTR_Retrotransposon	0	0
X4a_DNA_DNA_transposon	0	0
X4b_DNA_DNA_transposon	0	0
X5a_DNA_DNA_transposon	0	0
X5b_DNA_DNA_transposon	0	0
X6a_DNA_DNA_transposon	0	0
X6b_DNA_DNA_transposon	0	0
X7_DNA_hAT_Mammalia	0	0
X9a_DNA_DNA_transposon	0	0
X9b_DNA_DNA_transposon	0	0
X9c_DNA_DNA_transposon	0	0
YREP_Y_chromosome	0.394866	0.384712
ZAPHOD_DNA_transposon	0	0
Zaphod3_hAT_Eutheria	0	0
ZOMBI_B_Mariner-Tc1_Eutheria	0	0
ZOMBI_C_Mariner-Tc1_Eutheria	0	0
ZOMBI_Mariner-Tc1_Eutheria	0	0
ZP3AR_MM_Satellite_Mus	0	0.027746

## Sheet: WT_vs_HT
target_id	eff_counts.x	eff_counts.y
1-qC1.3-637.1	61.7	92.8
1-qC1.3-637.2	2.23	1.72
1-qD-2017.1	2.1	1.05
1-qD-2017.2	160	200
1-qD-4525.1	45.4	58.8
1-qE2.3-2.1	0.75	0.946
1-qE3-706.1	77	78.2
10-qA3-143.1	17.1	25.5
10-qA3-143.2	2.91	3.42
10-qA3-2592.1	57.7	87.1
10-qA3-2592.2	0	0
10-qA3-2592.3	60.7	122
10-qA3-2592.4	76.2	103
10-qA3-2592.5	35.1	41.4
10-qB4-6488.1	81.9	78.5
10-qB4-6488.2	138	229
10-qB4-6488.3	85.1	103
10-qB5.1-221.1	104	121
10-qB5.1-5404.1	103	110
10-qB5.1-5404.2	227	328
10-qC1-117.1	46.3	48
10-qC1-12816.1	33	48.1
10-qC1-12816.2	151	182
10-qC1-1527.1	332	440
10-qC1-2617.1	45.2	3.86
10-qC1-2617.2	617	918
10-qC1-875.1	10	17.1
10-qC1-875.2	0	0
10-qC1-875.3	198	278
10-qC2-545.1	111	163
11-qB1.3-590.1	7.04	6.22
11-qB1.3-590.2	55.7	34
11-qB1.3-590.3	69.5	72.3
11-qB1.3-590.4	77.6	72.8
11-qE1-252.1	35.3	43
11-qE1-3997.1	25.4	33.9
11-qE1-3997.2	10.4	12.1
11-qE1-3997.3	6.69	7.92
11-qE1-9443.1	115	161
11-qE1-9443.2	79.3	82.2
12-qE-23911.1	0.524	5.52
12-qE-23911.2	611	949
12-qE-7089.1	82.6	157
12-qE-7089.2	233	311
13-qA3.1-213.1	21.5	36.6
13-qA3.1-213.2	3.64	6.9
13-qA3.1-213.3	0.382	0.00025
13-qA3.1-355.1	4.33	5.03
13-qA3.1-355.2	39.3	35.5
13-qA3.1-355.3	10.3	12.7
13-qA5-156.1	66.2	100
13-qA5-156.2	2.62	4.98e-05
13-qA5-208.1	17.8	28.6
13-qA5-208.2	83.6	114
13-qA5-208.3	3.28	4.63
13-qA5-464.1	29.2	1.35
13-qA5-464.2	49.2	122
13-qA5-464.3	136	181
13-qA5-464.4	123	183
13-qA5-464.5	0.0464	0.153
13-qA5-703.1	97.6	145
13-qA5-967.1	12.9	22.4
13-qB1-1517.1	105	98.5
13-qB1-1517.2	49.8	111
13-qB1-1517.3	188	271
13-qB1-1517.4	21.7	42.6
14-qA3-19970.1	60.9	141
14-qA3-19970.2	439	620
14-qA3-2286.1	0	0
14-qA3-2286.2	313	471
14-qA3-284.1	23.7	7.77
14-qA3-284.2	266	390
14-qA3-3095.1	416	637
14-qC1-1010.1	62.6	121
14-qC1-1010.2	22.6	59.1
14-qC1-1261.1	207	361
15-qD1-17920.1	4.15	5.12
15-qD1-17920.2	9.46	22.1
15-qD1-17920.3	338	522
15-qD1-4001.1	3.29	2.64
15-qD1-4001.2	5.52	4.24
15-qD1-4001.3	144	203
15-qD3-14639.1	88	122
15-qD3-14639.2	0.00214	0.00378
15-qD3-14639.3	153	212
15-qE1-1119.1	8.29	9.85
15-qE1-1119.2	6.25	9.35
15-qE1-1119.3	26.3	22.2
15-qE1-3710.1	120	159
15-qE1-3710.2	7.16	37.4
15-qE1-3710.3	301	254
15-qE1-8387.1	100	123
15-qE1-8387.2	28.2	30.8
17-qA3.3-26735.1	2.92	3.18
17-qA3.3-26735.2	95.6	103
17-qA3.3-26735.3	370	521
17-qA3.3-27363.1	301	393
17-qA3.3-352.1	0.485	1.63
17-qA3.3-352.2	170	229
17-qA3.3-352.3	2.79e-06	0
17-qC-59.1	104	89.7
17-qC-59.2	18.5	21.5
17-qC-935.1	30.9	24.7
17-qC-935.2	62.3	77.2
17-qC-935.3	69.7	104
17-qC-935.4	4.9	6.19
17-qC-935.5	148	205
17-qE1.1-7037.1	202	266
18-qE1-1295.1	0.000725	0.000356
18-qE1-1295.2	192	122
18-qE1-36451.1	415	285
19-qC2-1361.1	4.26	1.23
19-qC2-1361.2	39.4	42.6
19-qC2-1361.3	9.97	29.3
2-qE1-35981.1	401	612
2-qE1-35981.2	83.2	82.5
2-qE5-4.1	100	103
2-qF1-2536.1	19.2	30.6
2-qF1-2536.2	152	213
2-qG3-1029.1	307	419
2-qG3-1029.2	694	980
3-qA2-617.1	1190	1560
3-qA2-617.2	111	183
3-qA3-2052.1	2.08	1.16
3-qA3-2052.2	81.9	119
4-qB3-277.1	43.7	56.7
4-qB3-277.2	7.92	10.2
4-qB3-3994.1	2.08	0.00109
4-qB3-3994.2	4.81	0.00223
4-qB3-3994.3	117	137
4-qB3-3994.4	115	192
4-qB3-639.1	37.6	55
4-qB3-639.2	23.2	26.7
4-qC5-17839.1	566	860
4-qD2.2-2182.1	54.8	75.5
4-qD2.2-349.1	19.5	15.9
4-qD2.2-349.2	19.7	22.9
4-qD3-2082.1	81	158
4-qD3-2082.2	9.66	16.9
4-qD3-2082.3	72.7	54.7
4-qD3-2082.4	38.6	39.7
4.5SRNA_Transposable_Element	0.0304	0
5-qF-14224.1	139	192
5-qF-14224.2	87.4	85.9
5-qF-14508.1	0.147	0.0281
5-qF-14508.2	216	266
5-qF-4633.1	44.6	74.6
5-qF-4633.2	79.5	85.9
5-qG2-2301.1	11.9	7.32
5-qG2-2301.2	21.4	37.3
5-qG2-950.1	24.7	20.7
5-qG3-23659.1	145	270
5-qG3-23659.2	114	135
5S_CPo_Nonautonomous_Cavia	0.296	61.2
6-qC3-100.1	8.96	11.6
6-qC3-100.2	0.107	0.129
6-qC3-100.3	0.79	0.463
6-qC3-100.4	5.04	9.84
6-qC3-100.5	3.04	2.89
6-qC3-100.6	28	36.1
6-qC3-100.7	6.29	9.58
6-qC3-2394.1	48.6	68.8
6-qC3-2394.2	35.8	40.5
6-qC3-6258.1	61.5	163
6-qC3-6258.2	124	143
6-qC3-6258.3	10.3	11.1
6-qD1-2831.1	4.43e-07	0
6-qD1-2831.2	220	372
6-qD1-2831.3	186	201
6-qF3-1063.1	5.8	7.23
6-qF3-1063.2	0.00499	0.576
6-qF3-1063.3	21.3	26.6
6-qF3-1063.4	11	13.1
6-qF3-1063.5	36.7	47.5
6-qF3-28913.1	366	550
6-qF3-3040.1	0.97	4.63
6-qF3-3040.2	203	294
6-qF3-8009.1	400	515
7-qB5-6255.1	177	170
7-qB5-6255.2	14.9	18.7
7-qD1-16444.1	185	321
7-qD1-16444.2	131	222
7-qD1-19431.1	171	262
7-qD1-19431.2	264	383
7-qD1-654.1	41.9	51.2
7-qD1-654.2	0.00169	1.38e-07
7-qD1-9417.1	599	896
7-qD2-11976.1	37.1	64.1
7-qD2-11976.2	11.9	14
7-qD2-11976.3	177	226
7-qD2-24830.1	245	398
7-qD2-24830.2	104	158
7-qD2-24830.3	131	163
7-qD2-40.1	34.8	58.9
7-qF3-246.1	15.9	16.1
7-qF3-3125.1	15.5	8.77
7-qF3-3125.2	9.36	9.63
7-qF3-3125.3	40.3	65
7-qF3-3125.4	30.9	30.1
7-qF3-3125.5	21.8	29
8-qA2-343.1	28.6	26.8
8-qA4-155.1	20.1	29.5
8-qA4-155.2	6.77	4.03
8-qA4-332.1	2.3	0.859
8-qA4-332.2	23.1	26
8-qC5-2209.1	154	232
8-qC5-8200.1	154	202
8-qE1-3748.1	2.79	4.73
8-qE1-3748.2	62.5	78
9-qA1-178.1	19.6	45.5
9-qA1-178.2	35.8	37.2
9-qA1-178.3	1.96	0.124
9-qA5.3-1495.1	7.23	12.9
9-qA5.3-1495.2	192	248
9-qA5.3-24188.1	308	464
9-qC-10667.1	338	498
9-qC-31469.1	492	747
9-qF4-150.1	12	13
9-qF4-150.2	44.5	53
91ES8_RN_Satellite_Rattus	0	0
ALINE_Non-LTR_Retrotransposon	0	0
ALSAT_RN_SAT_Rattus	0.156	0
B1_Mm__	0.506	2.98
B1_Mm_SINE1-7SL_Mus	0.506	2.98
B1_Mus1__	2.56	8.55
B1_Mus1_SINE1-7SL_Mus	2.56	8.55
B1_Mus2_SINE1-7SL_Mus	1.62	13.8
B1_Rn_SINE1-7SL_Rattus	0.861	1.3
B1_SINE1-7SL_Mus	0.156	3.44
B1-dID_SINE1-7SL_Rodentia	0	0
B1F_SINE1-7SL_Mus	0	0
B1F1A_SINE1-7SL_Cavia	0	0
B2_Mm1a__	25.5	18.7
B2_Mm1a_SINE2-tRNA_Mus	25.4	18.7
B2_Mm1t__	7.67	8.34
B2_Mm1t_SINE2-tRNA_Mus	7.51	8.34
B2_Mm2__	50.3	48.6
B2_Mm2_SINE2-tRNA_Mus	50.3	48.6
B2_Rat1_SINE2-tRNA_Rattus	25.9	25.5
B2_Rat2_SINE2-tRNA_Rattus	119	113
B2_Rat3_SINE2-tRNA_Rattus	30.4	25.2
B2_Rat4_SINE2-tRNA_Rattus	45.6	40.1
B2_Rn_SINE2-tRNA_Rattus	0.832	0.955
B2_Rn1_SINE2-tRNA_Rattus	0.576	0.254
B2_Rn2_SINE2-tRNA_Rattus	2.49	2.7
B2_RnY_SINE2-tRNA_Rattus	0	0
B2_SINE2-tRNA_Mus	8.24	12.7
B3_SINE2-tRNA_Rodentia	0	0
B3A_SINE2-tRNA_Rodentia	0	0
B4_SINE2-tRNA_Rodentia	0	0
B4A_SINE2-tRNA_Rodentia	0	0
BC1_Cp_SINE2-tRNA_Mus	0	0
BC1_Cpo_SINE2-tRNA_Cavia	0	0
BC1_Dor_SINE2-tRNA_Dipodomys	0	0
BC1_Ma_SINE2-tRNA_Mesocricetus	0.701	9.87
BC1_Mm__	226	868
BC1_Mm_SINE2-tRNA_Mus	226	868
BC1_Rn_SINE2-tRNA_Rattus	1.36	7.9
BC1_SINE2-tRNA_Rattus	0	0
BGLII_B2_ERV2_Murinae	0.0186	0
BGLII_C_ERV2_Mus	0	0
BGLII_ERV2_Mus	0.0296	0.167
BGLII_LTR_ERV2_Mus	2.1	3.22
BGLII_Mur_ERV2_Murinae	0	0
BGLII_Mus_ERV2_Mus	0.0673	0.267
BGLII_Rat_LTR_ERV2_Rattus	0	0
BLACKJACK_hAT_Eutheria	0	0
C573_Repeat_region	0	0
CAVID_SINE2-tRNA_Cavia	0	0
CAVID1B_SINE2-tRNA_Cavia	0	0
CAVID1C_SINE2-tRNA_Cavia	0	0
CAVID2_SINE2-tRNA_Cavia	0	0
CAVID2A_SINE2-tRNA_Cavia	0	0
CAVID2B_SINE2-tRNA_Cavia	0	0
CAVID2B1_SINE2-tRNA_Cavia	0	0
CAVID2B2_SINE2-tRNA_Cavia	0	0
CAVID2C_SINE2-tRNA_Cavia	0	0
CAVID2C2_SINE2-tRNA_Cavia	0	0
CAVID2D_SINE2-tRNA_Cavia	0	0
CAVID2E_SINE2-tRNA_Cavia	0	0
CENSAT_SAT_Mus	0	0
CHARLIE1_hAT_Eutheria	0	0
Charlie11_hAT_Eutheria	0	0
Charlie13a_hAT_Mammalia	0	0
Charlie13b_hAT_Mammalia	0	0
Charlie15a_hAT_Eutheria	0	0
Charlie16a_hAT_Mammalia	0	0
Charlie17a_hAT_Mammalia	0	0
Charlie18a_hAT_Mammalia	0	0
Charlie19a_hAT_Mammalia	0	0
CHARLIE1A_hAT_Eutheria	0	0
CHARLIE1B_hAT_Eutheria	0	0
CHARLIE2_hAT_Eutheria	0	0
Charlie21a_hAT_Eutheria	0	0
Charlie22a_hAT_Mammalia	0	0
Charlie24_hAT_Mammalia	0	0
Charlie25_hAT_Mammalia	0	0
Charlie26a_hAT_Mammalia	0	0
Charlie27_hAT_Eutheria	0	0
Charlie28_hAT_Eutheria	0	0
CHARLIE2A_hAT_Homo	0	0
CHARLIE5_hAT_Homo	0	0
CHARLIE6_hAT_Homo	0	0
CHARLIE7_hAT_Homo	0	0
CHARLIE8_hAT_Homo	0	0
CHESHIRE_A_hAT_Homo	0	0
CHESHIRE_B_hAT_Homo	0	0
CHESHIRE_hAT_Homo	0	0
CR1_Mam_CR1_Mammalia	0	0
CYRA11_MM_Repeat_region	0.784	0.461
DERV2a_I_ERV2_Dipodomys	0	0
DERV2a_LTR_ERV2_Dipodomys	0	0
DERV2b_LTR_ERV2_Dipodomys	0	0
DIP_SINE2-tRNA_Allactaga	0	0
DIPODE1_SINE2-tRNA_Dipodomys	0	0
DIPODE2_SINE2-tRNA_Dipodomys	0	0
DIPODE3_SINE1-7SL_Dipodomys	0	0
DNA1_Mam_DNA_transposon	0	0
DRB_RN_DRB_RN_Rattus	0	0
ERV1A-CPo_I_ERV1_Cavia	0	0
ERV1A-CPo_LTR_ERV1_Cavia	0	0
ERV1A1-CPo_LTR_ERV1_Cavia	0	0
ERV1NA-CPo_I_ERV1_Cavia	0	0
ERV1NA-CPo_LTR_ERV1_Cavia	0	0
ERV2-1_CGr-I_ERV2_Cricetulus	0	0
ERV2-1_CGr-LTR_ERV2_Cricetulus	0	0
ERV2-2_CGr-I_ERV2_Cricetulus	0	0
ERV2-2_CGr-LTR_ERV2_Cricetulus	0	0
ERV2-3_CGr-I_ERV2_Cricetulus	0	0
ERV2-3_CGr-LTR_ERV2_Cricetulus	0	0
ERV2-3_CPo-I_ERV2_Cavia	0	0
ERV2-3_CPo-LTR_ERV2_Cavia	0	0
ERV2-3b_CPo-I_ERV2_Cavia	0	0
ERV2-3b_CPo-LTR_ERV2_Cavia	0	0
ERV2-3c_CPo-I_ERV2_Cavia	0	0
ERV2-3c_CPo-LTR_ERV2_Cavia	0	0
ERV2-3c1_CPo-LTR_ERV2_Cavia	0	0
ERV2-3C1a_CPo-LTR_ERV2_Cavia	0	0
ERV2-3d_CPo-I_ERV2_Cavia	0	0
ERV2-3d_CPo-LTR_ERV2_Cavia	0	0
ERV2-4_CGr-I_ERV2_Cricetulus	0	0
ERV2-4_CGr-LTR_ERV2_Cricetulus	0	0
ERV2-4_CPo-I_ERV2_Cavia	0	0
ERV2-4_CPo-LTR_ERV2_Cavia	0	0
ERV2-4b_CPo-LTR_ERV2_Cavia	0	0
ERV2-5_CPo-I_ERV2_Cavia	0	0
ERV2-5_CPo-LTR_ERV2_Cavia	0	0
ERV2-Dor_I_ERV2_Dipodomys	0	0
ERV2-Dor_LTR_ERV2_Dipodomys	0	0
ERV2A-CPo_I_ERV2_Cavia	0	0
ERV2A-CPo_LTR_ERV2_Cavia	0	0
ERV2A2-CPo_LTR_ERV2_Cavia	0	0
ERV2A3-CPo_LTR_ERV2_Cavia	0	0
ERV2B-CPo_I_ERV2_Cavia	0	0
ERV2B-CPo_LTR_ERV2_Cavia	0	0
ERV2B-Dor_LTR_ERV2_Dipodomys	0	0
ERV2B1-CPo_LTR_ERV2_Cavia	0	0
ERV2B2-CPo_LTR_ERV2_Cavia	0	0
ERV3-1_CPo-I_ERV3_Cavia	0	0
ERVB1_1-I_RN_Endogenous_Retrovirus	0	0.0293
ERVB1_1-LTR_RN_LTR_Retrotransposon	0	0
ERVB1_2-I_RN_Endogenous_Retrovirus	0	0
ERVB1_2-LTR_RN_LTR_Retrotransposon	0	0
ERVB1_3-I_RN_Endogenous_Retrovirus	0	0
ERVB1_3-LTR_RN_LTR_Retrotransposon	0	0
ERVB2_1-I_MM_Endogenous_Retrovirus	0.136	0.434
ERVB2_1A-I_MM_ERV2_Mus	2.2	3.34
ERVB2_2-I_RN_Endogenous_Retrovirus	0	0
ERVB2_2-LTR_RN_LTR_Retrotransposon	0	0
ERVB3_1-I_MM_Endogenous_Retrovirus	0.0686	0.0186
ERVB3_1-LTR_MM_LTR_Retrotransposon	0.0255	0
ERVB4_1-I_MM_ERV2_Mus	32.4	50.2
ERVB4_1-LTR_MM_ERV2_Mus	1.48	1.86
ERVB4_1B-I_MM_ERV2_Mus	897	989
ERVB4_1B-LTR_MM_ERV2_Mus	89.3	91.1
ERVB4_1C-LTR_Mm_ERV2_Mus	0.457	0.354
ERVB4_2-I_MM_ERV2_Mus	5.27	8.37
ERVB4_2-LTR_MM_ERV2_Mus	0.79	1.32
ERVB4_2B-LTR_MM_ERV2_Mus	3.71	4.23
ERVB4_3-I_MM_ERV2_Mus	1.55	1.69
ERVB4_3-LTR_MM_ERV2_Mus	0.0187	0.0431
ERVB4_5-I_RN_ERV2_Rattus	0	0
ERVB4_5-LTR_RN_ERV2_Rattus	0	0
ERVB4_6-I_RN_ERV2_Rattus	0	0
ERVB4_6-LTR_RN_LTR_Retrotransposon	0	0
ERVB5_1-I_MM_ERV2_Mus	0.0503	0.172
ERVB5_1-LTR_MM_ERV2_Mus	0	0.0219
ERVB5_2-I_MM_ERV2_Mus	0.251	0.503
ERVB5_2-LTR_MM_ERV2_Mus	0.339	0.633
ERVB5_3-I_RN_ERV2_Rattus	0	0
ERVB5_3-LTR_RN_ERV2_Rattus	0	0
ERVB5_4-I_RN_ERV2_Rattus	0	0
ERVB5_4-LTR_RN_ERV2_Rattus	0	0
ERVB5_5-I_RN_ERV2_Rattus	0	0
ERVB5_5-LTR_RN_ERV2_Rattus	0	0
ERVB6_1-I_RN_Endogenous_Retrovirus	0	0
ERVB6_1-LTR_RN_LTR_Retrotransposon	0	0
ERVB7_1-I_MM_Endogenous_Retrovirus	43	61.7
ERVB7_1-LTR_MM_LTR_Retrotransposon	6.85	7.02
ERVB7_2-LTR_MM_ERV2_Mus	0.531	0.556
ERVB7_2B-LTR_MM_ERV2_Mus	0.358	0.889
ERVB7_3-LTR_MM_ERV2_Mus	1.9	1.74
ERVB7_4-LTR_MM_ERV2_Mus	0.891	0.698
ERVL-B4_ERV3_Eutheria	0	0
ERVL-E_ERV3_Eutheria	0	0
ETNERV_ERV2_Mus	2.83	4.8
ETnERV2_ERV2_Mus	9.71	16.9
ETnERV3_ERV2_Mus	14.3	20.8
EuthAT-1_hAT_Eutheria	0	0
EuthAT-2_hAT_Eutheria	0	0
EuthAT-2B_hAT_Eutheria	0	0
EuthAT-N1_hAT_Eutheria	0	0
Eutr1_Eutr1_Eutheria	0	0
Eutr10_Eutr10_Eutheria	0	0
Eutr11_Eutr11_Eutheria	0	0
Eutr12_Eutr12_Eutheria	0	0
Eutr13_Eutr13_Eutheria	0	0
Eutr14_Eutr14_Eutheria	0	0
Eutr15_Eutr15_Eutheria	0	0
Eutr16_Eutr16_Eutheria	0	0
Eutr17_Eutr17_Eutheria	0	0
Eutr18_Eutr18_Eutheria	0	0
Eutr2_Eutr2_Eutheria	0	0
Eutr3_Eutr3_Eutheria	0	0
Eutr4_Eutr4_Eutheria	0	0
Eutr5_Eutr5_Eutheria	0	0
Eutr6_Eutr6_Eutheria	0	0
Eutr7_hAT_Eutheria	0	0
Eutr8_hAT_Eutheria	0	0
Eutr9_Eutr9_Eutheria	0	0
EUTREP1_DNA_transposon	0	0
EUTREP10_Endogenous_Retrovirus	0	0
EUTREP11_EUTREP11_Eutheria	0	0
EUTREP12_EUTREP12_Eutheria	0	0
EUTREP13_Endogenous_Retrovirus	0	0
EUTREP14_EUTREP14_Eutheria	0	0
EUTREP15_EUTREP15_Eutheria	0	0
EUTREP16_EUTREP16_Eutheria	0	0
EUTREP2_EUTREP2_Eutheria	0	0
EUTREP3_hAT_Eutheria	0	0
EUTREP4_EUTREP4_Eutheria	0	0
EUTREP5_EUTREP5_Eutheria	0	0
EUTREP6_EUTREP6_Eutheria	0	0
EUTREP7_EUTREP7_Eutheria	0	0
EUTREP8_EUTREP8_Eutheria	0	0
EutTc1-N1_Mariner-Tc1_Eutheria	0	0
GOLEM_B_Mariner-Tc1_Eutheria	0	0
GOLEM_Mariner-Tc1_Eutheria	0.019	0
GSAT_MM_SAT_Mus	2.97	24
HAL1_L1_Eutheria	0	0
HAL1-1A_Cpo_L1_Cavia	0	0
HAL1-1B_Cpo_L1_Cavia	0	0
HAL1-1C_Cpo_L1_Cavia	0	0
HAL1-1D_Cpo_L1_Cavia	0	0
HAL1-1E_Cpo_L1_Cavia	0	0
HAL1-1F_Cpo_L1_Cavia	0	0
HAL1-1G_Cpo_L1_Cavia	0	0
HAL1-1H_Cpo_L1_Cavia	0	0
HAL1-2A_Cpo_L1_Cavia	0	0
HAL1-2B_Cpo_L1_Cavia	0	0
HAL1-2C_Cpo_L1_Cavia	0	0
HAL1-3A_Cpo_L1_Cavia	0	0
HAL1-3B_Cpo_L1_Cavia	0	0
HAL1-3C_Cpo_L1_Cavia	0	0
HAL1-3D_Cpo_L1_Cavia	0	0
HAL1-4_Cpo_L1_Cavia	0	0
HAL1-4A_Cpo_L1_Cavia	0	0
HAL1-4B_Cpo_L1_Cavia	0	0
HAL1-4C_Cpo_L1_Cavia	0	0
HAL1B_L1_Homo	0	0
Helitron1Nb_Mam_Helitron_Eutheria	0	0
Helitron3Na_Mam_Helitron_Mammalia	0	0
HERVE_ERV1_Homo	0	0
HERVFH21I_Endogenous_Retrovirus	0	0
HERVH_ERV1_Eutheria	0.0203	0.0165
HERVK22I_ERV2_Eutheria	0	0
HERVL68_Endogenous_Retrovirus	0	0
HERVR_ERV1_Papio	0	0
HERVS71_ERV1_Eutheria	0	0
HSTC2_Mariner-Tc1_Homo	0	0
IAP-d_ERV2_Mus	3.83	5.13
IAP1_CGr-LTR_ERV2_Cricetulus	0	0
IAP1-MM_I_ERV2_Mus	5.44	8.89
IAP1-MM_LTR_ERV2_Mus	1.48	1.84
IAP1B_CGr-LTR_ERV2_Cricetulus	0	0
IAP1C_CGr-LTR_ERV2_Cricetulus	0	0
IAP5-Mm_I_ERV2_Mus	28.6	64.2
IAP5-Mm_LTR_ERV2_Mus	2.53	5.65
IAPA_MM_ERV2_Mus	4.98	8.21
IAPEY_LTR_ERV2_Mus	8.47	13.1
IAPEY2_LTR_ERV2_Mus	7.01	6.76
IAPEY3_I_ERV2_Mus	23.6	38.4
IAPEY3_LTR_ERV2_Mus	2.78	2.84
IAPEY3C_LTR_ERV2_Mus	1.07	1.53
IAPEY4_I_ERV2_Mus	280	578
IAPEY4_LTR_ERV2_Mus	21.7	35.8
IAPEY5_I_ERV2_Mus	7.13	9.34
IAPEY5_LTR_ERV2_Mus	0.344	0.801
IAPEYI_ERV2_Mus	20.7	38.2
IAPEZI_ERV2_Mus	236	264
IAPLTR1_Mm_LTR_ERV2_Mus	10.1	13
IAPLTR1a_I_MM_ERV2_Mus	218	269
IAPLTR1a_MM_ERV2_Mus	11.8	17.7
IAPLTR2_Mm_ERV2_Mus	3.36	4.24
IAPLTR2a2_Mm_ERV2_Mus	8.32	12
IAPLTR2b_ERV2_Mus	3.99	5.15
IAPLTR3_ERV2_Mus	43	63.6
IAPLTR3_I_ERV2_Mus	207	300
IAPLTR4_ERV2_Mus	0.877	3.17
IAPLTR4_I_ERV2_Mus	56.3	116
IAPLTR4_LTR_ERV2_Mus	0.412	0.365
ID_Rn1_SINE2-tRNA_Rattus	0	0
ID_Rn2_SINE2-tRNA_Rattus	0	0
ID-B1_Cpo_SINE2-tRNA_Cavia	0	0
ID-Spe_SINE2-tRNA_Spermophilus	0	0
IDL-Geo_Cca_SINE2-tRNA_Chaetodipus	0	0
IDL-Geo_Tbo_SINE2-tRNA_Thomomys	0	0
IMPB_01_Satellite_Mus	0.0604	0.0512
IMPB_02_Simple_Repeat	0	0
ISAT_RN_I_Rattus	0	0
Kanga1_Mariner-Tc1_Mammalia	0	0
Kanga11a_Mariner-Tc1_Mammalia	0	0
L1_CC_L1_Cavia	0	0
L1_CP_L1_Conilurus	0	0
L1_MM_L1_Mus	3.43	4.21
L1_Mus1_3end_L1_Mus	21.4	31.9
L1_Mus2_3end_L1_Mus	21.4	32.6
L1_Rat3_3end_L1_Rattus	0	0.0168
L1_Rat4_3end_L1_Rattus	0.055	0.0784
L1_RN_L1_Rattus	0.204	0.237
L1_Rn2_3end_L1_Rattus	0	0.014
L1-1_CGr_L1_Cricetulus	0	0
L1-1_Cpo_L1_Cavia	0	0
L1-1_Dor_L1_Dipodomys	0	0
L1-1A_Cpo_L1_Cavia	0	0
L1-1B_Cpo_L1_Cavia	0	0
L1-1C_Cpo_L1_Cavia	0	0
L1-1D_Cpo_L1_Cavia	0	0
L1-1E_Cpo_L1_Cavia	0	0
L1-1F_Cpo_L1_Cavia	0	0
L1-1G_Cpo_L1_Cavia	0	0
L1-1H_Cpo_L1_Cavia	0	0
L1-2_CGr_L1_Cricetulus	0.0129	0.021
L1-2_Cpo_L1_Cavia	0	0
L1-2_Dor_L1_Dipodomys	0	0
L1-2A_Cpo_L1_Cavia	0	0
L1-2B_Cpo_L1_Cavia	0	0
L1-3_Cpo_L1_Cavia	0	0
L1-3A_Cpo_L1_Cavia	0	0
L1-4_Cpo_L1_Cavia	0	0
L1-4A_Cpo_L1_Cavia	0	0
L1B_MM_L1_Mus	28.7	45.7
L1B_RN_L1_Rattus	1.15	1.52
L1Lx_I_L1_Mus	13.9	19.8
L1Lx_II_L1_Mus	2.52	4.39
L1Lx_III_L1_Mus	7.66	12.3
L1Lx_IV_L1_Mus	13.4	20.9
L1M2_5_L1_Homo	0	0
L1M2A_5_L1_Homo	0	0
L1M2B_5_L1_Homo	0	0
L1M2C_5_L1_Homo	0	0
L1M3A_5_L1_Eutheria	0	0
L1M3C_5_L1_Homo	0	0
L1M3D_5_L1_Eutheria	0	0
L1M3DE_5_L1_Eutheria	0	0
L1M6_5end_L1_Mammalia	0	0
L1M7_5end_L1_Mammalia	0	0
L1MA10_L1_Eutheria	0	0
L1MA2_L1_Homo	0.00786	0.0302
L1MA5_L1_Homo	0	0
L1MA9_L1_Homo	0	0
L1MB3_L1_Homo	0	0
L1MB6_5_L1_Eutheria	0	0
L1MB7_L1_Eutheria	0	0
L1MC2_L1_Homo	0	0
L1MC3_L1_Eutheria	0	0
L1MC4_5end_L1_Eutheria	0	0
L1MC4_L1_Homo	0	0
L1MC4B_L1_Eutheria	0	0
L1MC5_L1_Eutheria	0	0
L1MCA_5_L1_Homo	0	0
L1MCB_5_L1_Homo	0	0
L1MCC_5_L1_Homo	0	0
L1Md_F_5end_L1_Mus	4.56	5.46
L1Md_Gf_5end_L1_Mus	2.29	4.08
L1MD2_L1_Homo	0	0
L1MD3_L1_Homo	0	0
L1MDA_5_L1_Eutheria	0	0
L1MdA_I_L1_Mus	87.2	109
L1MdA_II_L1_Mus	79.5	100
L1MdA_III_L1_Mus	102	133
L1MdA_IV_L1_Mus	50.4	66.8
L1MdA_V_L1_Mus	40	54
L1MdA_VI_L1_Mus	74.2	108
L1MdA_VII_L1_Mus	83.8	113
L1MDB_5_L1_Homo	0	0
L1MdF_I_L1_Mus	127	164
L1MdF_II_L1_Mus	55.2	71.4
L1MdF_III_L1_Mus	124	166
L1MdF_IV_L1_Mus	106	141
L1MdF_V_L1_Mus	50.6	78.3
L1MdFanc_I_L1_Mus	51	76.4
L1MdFanc_II_L1_Mus	52.4	77.3
L1MdGf_I_L1_Mus	51.9	64.9
L1MdGf_II_L1_Mus	46	57.5
L1MdMus_I_L1_Mus	31.5	48.2
L1MdMus_II_L1_Mus	5.3	7.99
L1MdN_I_L1_Mus	31.1	42.6
L1MdTf_I_L1_Mus	136	184
L1MdTf_II_L1_Mus	138	182
L1MdTf_III_L1_Mus	216	283
L1MdV_I_L1_Mus	44.5	61.8
L1MdV_II_L1_Mus	10.9	16.5
L1MdV_III_L1_Mus	17.8	27.9
L1ME_ORF2_L1_Homo	0	0
L1ME2_L1_Homo	0	0
L1ME3A_L1_Homo	0	0
L1ME3C_3end_L1_Eutheria	0	0
L1ME3D_3end_L1_Eutheria	0	0
L1ME3E_3end_L1_Eutheria	0	0
L1ME3F_3end_L1_Eutheria	0	0
L1ME4A_L1_Homo	0	0
L1ME5_3end_L1_Mammalia	0	0
L1MEA_5_L1_Homo	0	0
L1MEB_5_L1_Homo	0	0
L1MEC_5_L1_Eutheria	0	0
L1MED_5_L1_Homo	0	0
L1MEe_5end_L1_Eutheria	0	0
L1MEf_5end_L1_Mammalia	0	0
L1MEg_5end_L1_Mammalia	0	0
L1MM_F_L1_Mus	0.037	0.0695
L1NH_RN_L1_Rattus	0	0
L1P_MA2_L1_Eutheria	0.0239	0
L1PB1_L1_Homo	0	0.0337
L1R2_RN_L1_Rattus	0.0356	0
L1VL1_5_L1_Mus	0.0521	0.09
L1VL1_5end_L1_Mus	3.29	4.69
L1VL2_5_L1_Mus	0.0694	0.183
L1VL2_5end_L1_Mus	3.79	6.09
L1VL4a_5end_L1_Rattus	0.0334	0.0367
L2_CR1_Eutheria	0	0
L2B_CR1_Eutheria	0	0
L2C_L2_Eutheria	0	0
L2D_L2_Eutheria	0	0
L3b_3end_CR1_Mammalia	0	0
L4_RTEX_Mammalia	0	0
L5_RTEX_Mammalia	0	0
LTR1_CPo_ERV1_Cavia	0	0
LTR1_Rn_ERV2_Rattus	0	0
LTR10_Cpo_ERV1_Cavia	0	0
LTR10_RN_ERV2_Murinae	0	0.0264
LTR10A_ERV1_Eutheria	0	0
LTR11_Cpo_ERV3_Cavia	0	0
LTR12_Cpo_ERV3_Cavia	0	0
LTR12B_Cpo_ERV3_Cavia	0	0
LTR12C_Cpo_ERV3_Cavia	0	0
LTR12D_Cpo_ERV3_Cavia	0	0
LTR13_Cpo_ERV3_Cavia	0	0
LTR13_Dor_ERV2_Dipodomys	0	0
LTR13B_Dor_ERV2_Dipodomys	0	0
LTR16A_ERV3_Eutheria	0	0
LTR16B_ERV3_Eutheria	0	0
LTR16B1_ERV3_Eutheria	0	0
LTR16B2_ERV3_Eutheria	0	0
LTR16C_ERV3_Homo	0	0
LTR16D1_ERV3_Eutheria	0	0
LTR16D2_ERV3_Eutheria	0	0
LTR16E1_ERV3_Eutheria	0	0
LTR16E2_ERV3_Eutheria	0	0
LTR18_Dor_ERV2_Dipodomys	0	0
LTR2_CGr_ERV2_Cricetulus	0	0
LTR2_Rn_ERV2_Rattus	0	0
LTR21_Dor_ERV1_Dipodomys	0	0
LTR21B_Dor_ERV1_Dipodomys	0	0
LTR21C_Dor_ERV1_Dipodomys	0	0
LTR22_Dor_ERV2_Dipodomys	0	0
LTR24_Dor_ERV1_Dipodomys	0	0
LTR24B_Dor_ERV1_Dipodomys	0	0
LTR25_Dor_ERV1_Dipodomys	0	0
LTR29_ERV1_Homo	0	0
LTR2B_CGr_ERV2_Cricetulus	0	0
LTR2B_Cpo_ERV2_Cavia	0	0
LTR2B2_Cpo_ERV2_Cavia	0	0
LTR2C_Cpo_ERV2_Cavia	0	0
LTR3_Cpo_ERV3_Cavia	0	0
LTR3_Dor_ERV3_Dipodomys	0	0
LTR3_Rn_ERV1_Rattus	0.0253	0.0403
LTR31_ERV1_Homo	0	0
LTR32_ERV3_Homo	0	0
LTR33_ERV3_Eutheria	0	0
LTR33B_ERV3_Mammalia	0	0
LTR33C_ERV3_Eutheria	0	0
LTR34_ERV1_Homo	0	0
LTR36_ERV1_Homo	0	0
LTR37A_ERV1_Homo	0	0
LTR37B_ERV1_Homo	0	0
LTR39_ERV1_Homo	0	0
LTR3B_Dor_ERV3_Dipodomys	0	0
LTR4_CGr_ERV2_Cricetulus	0	0
LTR4_Cpo_ERV1_Cavia	0	0
LTR4_Dor_ERV2_Dipodomys	0	0
LTR40A_ERV3_Homo	0	0
LTR40A1_ERV3_Eutheria	0	0
LTR40B_ERV3_Homo	0	0
LTR44_ERV1_Homo	0	0
LTR45_ERV1_Homo	0	0
LTR48_ERV1_Homo	0	0
LTR48B_ERV1_Homo	0	0
LTR4B_Cpo_ERV1_Cavia	0	0
LTR4C_Cpo_ERV1_Cavia	0	0
LTR5_Dor_ERV1_Dipodomys	0	0
LTR50_ERV3_Homo	0	0
LTR52_ERV3_Homo	0	0
LTR53_ERV3_Homo	0	0
LTR54_ERV1_Eutheria	0	0
LTR58_ERV1_Homo	0	0
LTR59_ERV1_Homo	0	0
LTR5B_Cpo_ERV3_Cavia	0	0
LTR5B_Dor_ERV1_Dipodomys	0	0
LTR6_CGr_ERV2_Cricetulus	0	0
LTR6_Cpo_ERV3_Cavia	0	0
LTR6_Dor_ERV2_Dipodomys	0	0
LTR64_ERV1_Homo	0	0
LTR65_ERV1_Homo	0	0
LTR67B_ERV3_Eutheria	0	0
LTR68_ERV1_Eutheria	0	0
LTR6B_Cpo_ERV3_Cavia	0	0
LTR6B_Dor_ERV2_Dipodomys	0	0
LTR6B2_Cpo_ERV3_Cavia	0	0
LTR6B2a_Cpo_ERV3_Cavia	0	0
LTR6C_Cpo_ERV3_Cavia	0	0
LTR6C2_Cpo_ERV3_Cavia	0	0
LTR6D_Cpo_ERV3_Cavia	0	0
LTR6E_Cpo_ERV3_Cavia	0	0
LTR6F_Cpo_ERV3_Cavia	0	0
LTR6F2_Cpo_ERV3_Cavia	0	0
LTR6G_Cpo_ERV3_Cavia	0	0
LTR6H_Cpo_ERV3_Cavia	0	0
LTR6I_Cpo_ERV3_Cavia	0	0
LTR7_Cpo_ERV2_Cavia	0	0
LTR7_Dor_ERV2_Dipodomys	0	0
LTR72_RN_ERV1_Murinae	0	0
LTR75_1_ERV1_Eutheria	0	0
LTR75_ERV3_Homo	0	0
LTR77_ERV1_Homo	0	0
LTR78_ERV1_Mammalia	0	0
LTR79_ERV3_Mammalia	0	0
LTR7B_Cpo_ERV2_Cavia	0	0
LTR7C_Cpo_ERV2_Cavia	0	0
LTR8_Cpo_ERV1_Cavia	0	0
LTR8_Dor_ERV1_Dipodomys	0	0
LTR80A_ERV3_Eutheria	0	0
LTR80B_ERV3_Eutheria	0	0
LTR81A_ERV1_Mammalia	0	0
LTR81B_ERV1_Mammalia	0	0
LTR81C_ERV1_Mammalia	0	0
LTR82A_ERV3_Eutheria	0	0
LTR82B_ERV3_Mammalia	0	0
LTR83_ERV3_Eutheria	0	0
LTR84a_ERV3_Eutheria	0	0
LTR84b_ERV3_Eutheria	0	0
LTR85a_Gypsy_Mammalia	0	0
LTR85b_Gypsy_Mammalia	0	0
LTR85c_Gypsy_Mammalia	0	0
LTR86A1_ERV3_Mammalia	0	0
LTR86A2_ERV3_Mammalia	0	0
LTR86B1_ERV3_Mammalia	0	0
LTR86B2_ERV3_Mammalia	0	0
LTR86C_ERV3_Mammalia	0	0
LTR87_ERV3_Eutheria	0	0
LTR88a_Gypsy_Mammalia	0	0
LTR88b_Gypsy_Mammalia	0	0
LTR88c_Gypsy_Mammalia	0	0
LTR89_ERV3_Mammalia	0	0
LTR8B_Cpo_ERV1_Cavia	0	0
LTR8B_Dor_ERV1_Dipodomys	0	0
LTR8C_CPo_ERV1_Cavia	0	0
LTR8C_Dor_ERV1_Dipodomys	0	0
LTR9_ERV1_Homo	0	0
LTR9_RN_ERV3_Rattus	0.0652	0.0621
LTR90A_LTR_Retrotransposon	0	0
LTR90B_LTR_Retrotransposon	0	0
LTRIAPEY_LTR_Retrotransposon	0.287	0.297
LTRIS_DNA_transposon	3.07	6.59
LTRIS_Mm_ERV1_Mus	5.53	7.65
LTRIS_Mus_ERV1_Mus	8.24	11.4
LTRIS2_ERV1_Mus	11.6	13.5
LTRIS3_ERV1_Mus	5.33	9.03
LTRIS4_ERV1_Mus	0.13	0.0235
LTRIS4A_ERV1_Mus	0.406	0.663
LTRIS4B_ERV1_Mus	0.379	0.789
LTRIS5_ERV1_Mus	4.96	2.94
LTRIS6_ERV1_Mus	0.169	0.182
LTRVL30_LTR_Retrotransposon	0	0
LX10_L1_Mus	0	0
LX2_L1_Sciurognathi	0	0
LX2B_L1_Mus	3.95	4.26
LX3_L1_Sciurognathi	0	0
LX4_L1_Mus	0.194	0.177
LX5_L1_Mus	0	0.0689
LX5b_L1_Mus	0.106	0.0899
LX5c_L1_Mus	0.0425	0.0524
LX6_L1_Mus	0	0
Lx7_3end_L1_Rodentia	0	0.0637
LX7_L1_Mus	0	0
LX8_L1_Mus	0	0
LX8B_L1_Mus	0	0
LX9_L1_Mus	0.0107	0.0485
MamGypLTR1a_Gypsy_Mammalia	0	0
MamGypLTR1b_Gypsy_Mammalia	0	0
MamGypLTR1c_Gypsy_Mammalia	0	0
MamGypLTR1d_Gypsy_Mammalia	0	0
MamGypLTR2_Gypsy_Mammalia	0	0
MamGypLTR2b_Gypsy_Mammalia	0	0
MamGypLTR2c_Gypsy_Mammalia	0	0
MamGypLTR3_Gypsy_Mammalia	0	0
MamRep137_Mariner-Tc1_Mammalia	0	0
MamRep1527_Transposable_Element	0	0
MamRep1894_hAT_Mammalia	0	0
MamRep38_hAT_Mammalia	0	0
MamRep4096_hAT_Mammalia	0	0
MamRep434_Mariner-Tc1_Mammalia	0	0
MamRep488_hAT_Mammalia	0	0
MamRep564_Transposable_Element	0	0
MamRep605_Transposable_Element	0	0
MamSINE1_tRNA_Mammalia	0	0
MARE1_Mariner-Tc1_Mammalia	0	0
MARE10_MARE10_Mammalia	0	0
MARE11_MARE11_Mammalia	0	0
MARE3_SINE_Mammalia	0	0
MARE4_MARE4_Mammalia	0	0
MARE5_hAT_Mammalia	0	0
MARE6_Tx1_Mammalia	0	0
MARE7_Integrated_Virus	0	0
MARE8_MARE8_Mammalia	0	0
MARE9_MARE9_Mammalia	0	0
MARNA_Mariner-Tc1_Homo	0	0
MEN_SINE2-tRNA_Menetes	0	0
MER101B_ERV1_Homo	0	0
MER103_DNA_transposon	0.0745	0.058
MER104_DNA_transposon	0	0
MER104A_DNA_transposon	0	0
MER104B_DNA_transposon	0	0
MER104C_DNA_transposon	0	0
MER105_DNA_transposon	0	0
MER106B_hAT_Homo	0	0
MER110_ERV1_Homo	0	0
MER110A_ERV1_Homo	0	0
MER115_hAT_Eutheria	0	0
MER117_hAT_Homo	0	0
MER119_hAT_Homo	0	0
MER121_hAT_Mammalia	0	0
MER124_Transposable_Element	0	0
MER135_Transposable_Element	0	0
MER2_Mariner-Tc1_Eutheria	0	0
MER20_hAT_Homo	0	0
MER20B_hAT_Homo	0	0
MER21B_ERV3_Eutheria	0	0
MER21C_BT_ERV3_Eutheria	0	0
MER21C_ERV3_Eutheria	0	0
MER2B_Mariner-Tc1_Eutheria	0	0
MER3_hAT_Eutheria	0	0
MER30_hAT_Vertebrata	0	0.0601
MER31_Endogenous_Retrovirus	0	0
MER31A_ERV1_Eutheria	0	0
MER33_hAT_Homo	0	0
MER34_ERV1_Homo	0	0
MER34-int_ERV1_Eutheria	0	0
MER34A_ERV1_Eutheria	0	0
MER34A1_ERV1_Eutheria	0	0
MER34B_ERV1_Homo	0	0
MER44A_Mariner-Tc1_Homo	0	0
MER44B_Mariner-Tc1_Homo	0	0
MER44C_Mariner-Tc1_Homo	0	0
MER44D_Mariner-Tc1_Eutheria	0	0
MER45B_DNA_transposon	0	0
MER45C_hAT_Homo	0	0
MER45R_DNA_transposon	0	0
MER46C_Mariner-Tc1_Eutheria	0	0
MER47B_Mariner-Tc1_Eutheria	0	0
MER47C_Mariner-Tc1_Eutheria	0	0
MER49_ERV1_Homo	0	0
MER50_ERV1_Homo	0	0
MER50B_ERV1_Homo	0	0
MER53_DNA_transposon	0	0
MER57B1_ERV1_Eutheria	0	0
MER57C1_ERV1_Eutheria	0	0
MER57C2_ERV1_Eutheria	0	0
MER57D_ERV1_Eutheria	0	0
MER57E1_ERV1_Eutheria	0	0
MER57E2_ERV1_Eutheria	0	0
MER57E3_ERV1_Eutheria	0	0
MER58A_hAT_Eutheria	0	0
MER58B_hAT_Eutheria	0	0
MER58C_hAT_Eutheria	0	0
MER58D_hAT_Eutheria	0	0
MER5A_hAT_Eutheria	0	0
MER5C1_hAT_Eutheria	0	0
MER6_Mariner-Tc1_Eutheria	0	0
MER63C_hAT_Eutheria	0	0
MER65A_ERV1_Eutheria	0	0
MER65I_Endogenous_Retrovirus	0	0
MER66A_ERV1_Homo	0	0
MER66B_ERV1_Homo	0	0
MER67A_ERV1_Homo	0	0
MER67C_ERV1_Homo	0	0
MER67D_ERV1_Homo	0	0
MER68_I_ERV3_Eutheria	0	0
MER68A_ERV3_Eutheria	0	0
MER69A_hAT_Eutheria	0	0
MER69B_hAT_Eutheria	0	0
MER6B_Mariner-Tc1_Homo	0	0
MER6C_Mariner-Tc1_Eutheria	0	0
MER70_I_LTR_Retrotransposon	0	0
MER70A_ERV3_Homo	0	0
MER70B_ERV3_Homo	0	0
MER72_ERV1_Homo	0	0
MER72B_ERV1_Homo	0	0
MER74_Endogenous_Retrovirus	0	0
MER74A_ERV3_Eutheria	0	0
MER74B_ERV3_Homo	0	0
MER74C_ERV3_Homo	0	0
MER76_ERV3_Homo	0	0
MER76-int_ERV3_Eutheria	0	0
MER77_ERV3_Homo	0	0
MER80_hAT_Eutheria	0	0
MER81_hAT_Homo	0	0
MER82_DNA_transposon	0	0
MER87_ERV1_Homo	0	0
MER89_ERV1_Homo	0	0
MER90_ERV1_Homo	0	0
MER90a_LTR_ERV1_Eutheria	0	0
MER91B_hAT_Eutheria	0	0
MER92A_ERV1_Homo	0	0
MER92B_ERV1_Homo	0	0
MER92C_ERV1_Eutheria	0	0
MER94_hAT_Homo	0	0
MER95_LTR_Retrotransposon	0	0
MER97A_hAT_Homo	0	0
MER97B_hAT_Homo	0	0
MER97C_hAT_Homo	0	0
MER97d_hAT_Eutheria	0	0
MER99_DNA_transposon	0	0
MERV1_I_ERV1_Mus	0.592	1.05
MERV1_LTR_ERV1_Mus	0.62	0.568
MERVL_2A_ERV3_Rodentia	1.28	1.35
MERVL_ERV3_Mus	192	290
MERVL_LTR_LTR_Retrotransposon	3.12	4.68
MERX_Mariner-Tc1_Eutheria	0	0
MIR_SINE2-tRNA_Mammalia	0	0
MIR3_SINE2-tRNA_Mammalia	0	0
MIRb_SINE2-tRNA_Mammalia	0	0
MIRc_SINE2-tRNA_Mammalia	0	0
MLT-int_ERV3_Eutheria	0	0
MLT1_I_ERV3_Eutheria	0	0
MLT1A0_ERV3_Eutheria	0	0
MLT1A1_ERV3_Eutheria	0	0
MLT1B_ERV3_Eutheria	0	0
MLT1C_ERV3_Eutheria	0	0
MLT1C2_ERV3_Eutheria	0	0
MLT1D_ERV3_Eutheria	0	0
MLT1E_ERV3_Eutheria	0	0
MLT1E1_ERV3_Eutheria	0	0
MLT1E1A_ERV3_Eutheria	0	0
MLT1F_ERV3_Eutheria	0	0
MLT1F_I_ERV3_Eutheria	0	0
MLT1F1_ERV3_Eutheria	0	0
MLT1G_ERV3_Homo	0	0
MLT1G1_ERV3_Homo	0	0
MLT1G3_ERV3_Homo	0	0
MLT1H_ERV3_Homo	0	0
MLT1H_I_ERV3_Eutheria	0	0
MLT1H1_ERV3_Homo	0	0
MLT1I_ERV3_Homo	0	0
MLT1J_ERV3_Eutheria	0	0
MLT1J-int_ERV3_Eutheria	0	0
MLT1K_ERV3_Homo	0	0
MLT1L_ERV3_Homo	0	0
MLT1M_ERV3_Mammalia	0	0
MLT1O_ERV3_Eutheria	0	0
MLT2B2_ERV3_Eutheria	0	0
MLT2C2_ERV3_Homo	0	0
MLT2D_ERV3_Homo	0	0
MLT2E_ERV3_Eutheria	0	0
MLT2F_ERV3_Eutheria	0	0
MLTR11A_ERV2_Murinae	0	0
MLTR11B_ERV2_Murinae	0	0
MLTR12_ERV1_Murinae	0	0
MLTR13_ERV2_Murinae	0	0
MLTR14_ERV1_Murinae	0	0
MLTR18_MM_ERV2_Mus	0	0
MLTR18A_MM_ERV2_Mus	0	0
MLTR18B_MM_ERV2_Mus	0	0
MLTR18C_MM_ERV2_Mus	0.0333	0.0616
MLTR18D_MM_ERV2_Mus	0.0378	0.013
MLTR25A_ERV2_Mus	0.144	0.139
MLTR25B_ERV2_Mus	0.178	0.158
MLTR25C_ERV2_Mus	0.258	0.418
MLTR31A_MM_ERV2_Mus	0.133	0.173
MLTR31B_MM_ERV2_Mus	0	0.256
MLTR31C_MM_ERV2_Mus	0	0.109
MLTR31D_MM_ERV2_Mus	0.208	0.468
MLTR31E_MM_ERV2_Mus	0	0.242
MLTR31F_MM_ERV2_Mus	0.0228	0.161
MLTR31FA_MM_ERV2_Mus	0.0327	0.137
MLTR32C_MM_ERV2_Mus	0	0
MLTR73_ERV1_Murinae	0	0
MMERGLN_I_ERV1_Mus	10.6	11.5
MMERGLN_LTR_ERV1_Mus	2.18	2.84
MMERVK10C_ERV2_Mus	244	323
MMERVK10D3_I_ERV2_Mus	1.19	1.81
MMERVK10D3_LTR_ERV2_Mus	0.186	0.382
MMERVK9C_I_ERV2_Mus	7.34	14
MMERVK9E_I_ERV2_Mus	12.8	20.8
MMETN_Endogenous_Retrovirus	50.3	64.4
MMSAT4_Satellite_Mus	2.83	4.84
MMTV-int_ERV2_Mus	2.85	2.96
MMVL30_Internal_sequence	400	352
MREP_MC_MCMREP_Mus	1.79	2.31
MRLTR33_ERV3_Murinae	0.0338	0.073
MSR1_MSAT_Homo	0	0
MST_I_ERV3_Eutheria	0	0
MSTC_ERV3_Eutheria	0	0
MT2_Rat1_ERV3_Rattus	0.041	0.0434
MT2_Rat2_ERV3_Rattus	1.71	2.28
MT2A_ERV3_Rodentia	0.0282	0
MT2B_ERV3_Sciurognathi	0.509	0.511
MT2C_ERV3_Sciurognathi	1.06	1.31
MTA_ERV3_Rodentia	18.2	18.1
MTA_Mm_LTR_ERV3_Mus	112	116
MTAI_ERV3_Rodentia	75.9	92.6
MTB_ERV3_Rodentia	2.78	2.79
MTB_Mm_LTR_ERV3_Mus	9.85	12.7
MTB_Rn_LTR_ERV3_Rattus	29.5	36.6
MTC_ERV3_Rodentia	0.922	0.827
MTD_ERV3_Rodentia	0	0
MTE_Endogenous_Retrovirus	0	0
MTE-int_ERV3_Rodentia	0	0
MTE2a_LTR_ERV3_Rodentia	0	0
MTE2b_LTR_ERV3_Rodentia	0	0
MTEa_LTR_ERV3_Rodentia	0	0
MTEb_LTR_ERV3_Rodentia	0	0
MuRRS4-int_ERV1_Mus	3.98	5.17
MurSatRep1_Transposable_Element	0.805	1.55
MurSatRep2_Transposable_Element	0	0
MURVY_LTR_ERV1_Mus	5.12	6.67
MURVY-int_ERV1_Mus	1.59	1.84
MusHAL1_5end_L1_Mus	1.5	2.69
MusHAL1_L1_Mus	18.6	29.8
MUSID2_SINE2-tRNA_Rodentia	0	0
MUSID3_SINE2-tRNA_Rodentia	0	0
MUSID4_SINE2-tRNA_Rodentia	0	0
MUSID5_SINE2-tRNA_Rodentia	0	0
MYS1_LTR_LTR_Retrotransposon	0	0
MYS1_PL_direct_repeat	0	0
MYSERV_ERV2_Mus	0.0374	0.038
MYSERV_Rn_ERV2_Rattus	0.0866	0.276
MYSERV16_I_ERV2_Mus	0.335	0.346
NICER_RN_ERV1_Rattus	0	0
NICER19A_I_ERV1_Rattus	0	0
NICER19B-int_ERV1_Rattus	0	0
NICER1B_Rn_LTR_ERV1_Rattus	0	0
NICER1C_Rn_I_ERV1_Rattus	0	0
NICER1C_Rn_LTR_ERV1_Rattus	0	0
NICER1D_Rn_LTR_ERV1_Rattus	0	0
NICER1E_Rn_LTR_ERV1_Rattus	0	0
NICER2_Rn_ERV1_Rattus	0	0
NICER2v_Rn_I_ERV1_Rattus	0	9.67e-07
NICER3A_Rn_ERV1_Rattus	0	0
ORR1A_ERV3_Rodentia	0.497	0.83
ORR1A_Rn_LTR_ERV3_Rattus	22	25.3
ORR1A0_ERV3_Mus	42.7	51.1
ORR1AI_ERV3_Rodentia	39.4	59.5
ORR1B_ERV3_Rodentia	0.356	0.409
ORR1B1_ERV3_Mus	2.03	2.76
ORR1B2_ERV3_Mus	0.519	0.245
ORR1BI_ERV3_Rodentia	0	0
ORR1C_ERV3_Rodentia	0	0.0481
ORR1C1_ERV3_Mus	0.0322	0.0265
ORR1C2_ERV3_Mus	0	0
ORR1D_ERV3_Rodentia	0.0332	0.0181
ORR1D-int_ERV3_Rodentia	0.047	0.0585
ORR1D1_LTR_ERV3_Rodentia	0	0
ORR1D2_LTR_ERV3_Rodentia	0	0
ORR1E_ERV3_Rodentia	0	0
ORR1F_ERV3_Murinae	0	0
ORR1G_ERV3_Murinae	0	0
ORSL_hAT_Eutheria	0	0
ORSL-2a_hAT_Mammalia	0	0
ORSL-2b_hAT_Mammalia	0	0
P7SL_Cpo_Pseudogene_Cavia	1.11	6.88
PB1_SINE1-7SL_Rodentia	2.34	36.5
PB1D10_SINE1-7SL_Rodentia	0	0
PB1D7_SINE1-7SL_Rodentia	0	0
PB1D9_SINE1-7SL_Rodentia	0	0
Ped-1_SINE3-5S_Pedetes	0	0
Ped-2_SINE2-tRNA_Pedetes	0	0
pi-1700006A11Rik.1	110	189
pi-1700006A11Rik.2	41.1	71.1
pi-1700016M24Rik.1	58.4	84.4
pi-1700016M24Rik.2	419	390
pi-1700016M24Rik.3	40.8	50.6
pi-Abl2.1	0.187	0.377
pi-Abl2.2	0.369	0.714
pi-Acvr2b.1	6.73	8.41
pi-Ankrd11.1	19.2	16.8
pi-Ankrd11.2	10.5	16.7
pi-Arhgap20.1	5.2	1.12
pi-Arhgap20.2	79.7	110
pi-Asb1.1	46.3	55.4
pi-Asb1.2	0.659	4.16
pi-Asb1.3	63.7	47.3
pi-Atxn1l.1	49.9	27.2
pi-Atxn1l.2	0	0
pi-BC026590.1	9.21	10.2
pi-BC026590.2	4.39	11.2
pi-Bcl2l13.1	12.7	9.07
pi-Bcl2l13.2	15.4	16.6
pi-Bend4.1	44.3	41.9
pi-Bend4.2	11.1	13.2
pi-Cbfa2t2.1	17.2	18.6
pi-Cbl.1	99.8	141
pi-Cbl.2	0.288	0.789
pi-Cbl.3	31.8	24.4
pi-Cbx5.1	31.2	41.2
pi-Cbx5.2	7.23	18.8
pi-Cbx5.3	58.5	57.3
pi-Cbx5.4	3.87e-05	0.0035
pi-Ccdc117.1	79.2	113
pi-Ccrn4l.1	2.18	1.62
pi-Ccrn4l.2	197	220
pi-Cdc42ep3.1	0.0192	0.00395
pi-Cdc42ep3.2	97.3	109
pi-Cdc42ep3.3	61.8	91.9
pi-Cmtm4.1	7.5	8.99
pi-Cmtm4.2	0.48	0.546
pi-Cramp1l.1	17.8	19.1
pi-Cramp1l.2	10.9	8.89
pi-Crkl.1	2.5	1.1
pi-Crkl.2	15.1	19.8
pi-Ctdsp2.1	9.52	9
pi-Ctdsp2.2	38.3	29.8
pi-Ctdsp2.3	2.61	3.78
pi-D10Wsu102e.1	0.00213	4.6e-08
pi-D10Wsu102e.2	1150	1610
pi-D730040F13Rik.1	32.8	46.1
pi-D730040F13Rik.2	28.1	47.6
pi-Dcaf7.1	48.6	61.3
pi-Dcaf7.2	119	80.1
pi-Ddx19b.1	2.84	29.7
pi-Ddx19b.2	8.63	12.8
pi-Ddx19b.3	72	59
pi-Dnmt3a.1	0.155	0.0801
pi-Dnmt3a.2	5	7.18
pi-Eif2c2.1	38.2	62.7
pi-Eif4ebp2.1	32.3	32.4
pi-Eif4ebp2.2	6.46e-05	0
pi-Elk4.1	32.8	41.4
pi-Exoc8.1	67.5	64.5
pi-Exoc8.2	17.9	13.7
pi-Exog.1	3.71	3.56
pi-Exog.2	0.126	0.389
pi-Exog.3	0.342	0.292
pi-Eya3.1	3.54	6.09
pi-Eya3.2	32.1	34.1
pi-Fam168b.1	4.63	8.57
pi-Fam168b.2	4.69	3.25
pi-Fam168b.3	4.42	4.86
pi-Fam53b.1	12.1	14.2
pi-Fam53b.2	2.14	0.957
pi-Fbxl18.1	0.177	0.248
pi-Fbxl18.2	10.7	9.78
pi-Fbxl18.3	0.73	1.23
pi-Fbxo41.1	0.512	0.52
pi-Fbxo41.2	0.158	0.0659
pi-Foxo3.1	33.8	29.7
pi-Foxo3.2	21.7	35.2
pi-Foxo3.3	2.94	4.91
pi-Fth1.1	92.3	103
pi-Gabpb2.1	3.15	6.05
pi-Gabpb2.2	6.27	8.33
pi-Gan.1	24	32.7
pi-Gan.2	0	3.25e-08
pi-Gm5878.1	33.9	43.4
pi-Gtf3c4.1	54.3	58.7
pi-Hic2.1	4.71	6.35
pi-Hif1an.1	13.2	16.3
pi-Hif1an.2	11.4	9.08
pi-Hinfp.1	14.2	18.1
pi-Hinfp.2	0.105	0.287
pi-Hist1h1a.1	0.013	11
pi-Hjurp.1	67.8	87.7
pi-Hjurp.2	1.72	2.6
pi-Hmbox1.1	7.79	8.26
pi-Hmbox1.2	22.9	30
pi-Igf2bp1.1	0.377	0.253
pi-Igf2bp1.2	0.569	0.218
pi-Igf2bp1.3	4.87	5.6
pi-Igf2bp1.4	0.28	0.00393
pi-Igsf9b.1	2.08	2.71
pi-Igsf9b.2	9.54	10.9
pi-Igsf9b.3	0.166	0.000975
pi-Il17rd.1	3.02	3.28
pi-Il17rd.2	1.72	2.68
pi-Ing5.1	4.46	11.7
pi-Ing5.2	0.722	1.53
pi-Ing5.3	3.66	3.62
pi-Ip6k1.1	62.4	51.3
pi-Ip6k1.10	24.9	25.2
pi-Ip6k1.11	1.52	1.04
pi-Ip6k1.12	5.54	5.16
pi-Ip6k1.13	0.652	0.209
pi-Ip6k1.14	2	0.869
pi-Ip6k1.2	24.8	31.4
pi-Ip6k1.3	3.27	3.57
pi-Ip6k1.4	25.6	19.6
pi-Ip6k1.5	164	119
pi-Ip6k1.6	4.95	3.4
pi-Ip6k1.7	14.4	12.4
pi-Ip6k1.8	2.64	1.88
pi-Ip6k1.9	4.58	5.21
pi-Ipmk.1	3.53	4
pi-Ipmk.2	2.91e-05	0
pi-Kcng3.1	9.12	12.1
pi-Kctd7.1	61.3	76.7
pi-Kctd7.2	5.37	0.00546
pi-Klf13.1	6.9	8.72
pi-Klhl11.1	230	307
pi-Klhl11.2	0.000246	0
pi-Lpp.1	4.33e-07	0.00539
pi-Lpp.2	90.1	68.5
pi-Lsmd1.1	59.7	65.1
pi-Luzp1.1	84.2	63.7
pi-Luzp1.2	65.6	82.6
pi-Luzp1.3	0.00519	0.00147
pi-Mafg.1	10.2	11.1
pi-Map3k9.1	2.17	2.43
pi-Map3k9.2	2.94	4.84
pi-March08.1	9.02	15
pi-March08.2	0.00175	0.000104
pi-Mcart1.1	9.89	11.8
pi-Mcart1.2	2.34	1.49
pi-Mcart1.3	6.51	8.09
pi-Mgll.1	0.00256	1.91
pi-Mgll.2	0.604	1.6
pi-Mgll.3	7.71	8.53
pi-Mgll.4	36.6	34.1
pi-Mlc1.1	1.88	2.45
pi-Mlc1.2	62.7	81.3
pi-Mlec.1	53.2	57.9
pi-Mlec.2	18.7	25.9
pi-Mlec.3	0.0157	0.000171
pi-Mlec.4	0.0508	0.0018
pi-Mllt6.1	3.2	5.28
pi-Mrs2.1	2.23	11.9
pi-Mrs2.2	29.8	44.4
pi-Mrs2.3	11.6	6.67
pi-Mrs2.4	42	45.3
pi-Ndst1.1	31.4	38.5
pi-Nr2c2.1	69.5	106
pi-Nr2c2.2	15.7	13.4
pi-Nsd1.1	16.3	27.1
pi-Nsd1.2	16.4	29.3
pi-Nsd1.3	3.95	3.58
pi-Nsd1.4	42.3	42.3
pi-Nsd1.5	18.5	34.9
pi-Phf20.1	22.8	29
pi-Phf20.2	38.9	45
pi-Pou6f1.1	91.6	89.6
pi-Ppm1f.1	15.5	14.7
pi-Ppp1r12b.1	38	41.1
pi-Ppp1r15b.1	32.1	30.8
pi-Rab11fip4.1	19.2	19.6
pi-Rab11fip4.2	3.61	3.76
pi-Rad54l2.1	18.4	19.8
pi-Rad54l2.2	0	3.48e-06
pi-Rc3h1.1	46.1	72.1
pi-Rc3h1.2	31.3	15.1
pi-Rcan3.1	3.96	4.75
pi-Rnf169.1	8.08	10.4
pi-Rplp1.1	334	350
pi-Shank3.1	0.206	3.19e-06
pi-Shank3.2	0.167	0.112
pi-Shank3.3	1.77	2.44
pi-Slc43a2.1	0.944	3.92
pi-Slc43a2.2	2.12	2.52
pi-Slc43a2.3	16.7	10.8
pi-Smcr8.1	0.024	0.0359
pi-Smcr8.2	0.96	1.06
pi-Smcr8.3	13.3	15.5
pi-Snx30.1	2.51	3.7
pi-Socs7.1	49.7	45.7
pi-Socs7.2	176	116
pi-Ssh1.1	10.8	12.2
pi-Strbp.1	39.4	66.3
pi-Strbp.2	251	284
pi-Tacc1.1	0.000264	0.00132
pi-Tacc1.2	71.9	83
pi-Tacc1.3	14.7	34.7
pi-Tacc1.4	24	44.5
pi-Tacc1.5	3.11e-05	0.000201
pi-Tbl2.1	19.3	28.2
pi-Tbl2.2	16.5	6.98
pi-Tbl2.3	32.3	37.5
pi-Tbl2.4	57.4	38.1
pi-Tef.1	5.3	5.07
pi-Tef.2	12.2	17
pi-Tef.3	2.56	1.45
pi-Tet3.1	2	2.44
pi-Tet3.2	9.63	12.3
pi-Tfcp2l1.1	7.76	9.76
pi-Tfcp2l1.2	2.19	2.06
pi-Tfcp2l1.3	0.00476	0
pi-Tktl2.1	91	110
pi-Tmem194.1	2.04	1.54
pi-Tmem194.2	68	75.4
pi-Tmem194.3	28	39
pi-Tmem194.4	5.31	13.4
pi-Trim71.1	12.4	15.1
pi-Uhmk1.1	46.7	64
pi-Uhmk1.2	0.0958	0.192
pi-Uhrf1bp1.1	11.2	11.2
pi-Uhrf1bp1.2	17.3	10.1
pi-Wdfy3.1	64.9	71.9
pi-Wdfy3.2	20.7	26.1
pi-Wipf2.1	8.73e-08	0.0263
pi-Wipf2.2	6.52	7.73
pi-Zbtb37.1	13.5	18.7
pi-Zbtb37.2	6.54	6.2
pi-Zbtb37.3	0.219	0.711
pi-Zbtb49.1	2.44	3
pi-Zbtb49.2	7.18	8.21
pi-Zdhhc23.1	3.43	3.57
pi-Zdhhc23.2	0.842	2.18
pi-Zfp280b.1	9.03	13.2
pi-Zfp346.1	14.5	15
pi-Zfp346.2	7.53	10.7
pi-Zfp382.1	38.8	57.2
pi-Zfp382.2	2.76	0.00498
pi-Zfp652.1	18.6	19.6
pi-Zfp652.2	46.4	70.5
pi-Zfp652.3	1.44	0.607
pi-Zfp866.1	9.33	13.1
pi-Zmat3.1	10	9.98
pi-Zyg11a.1	9.12	10.8
pi-Zyg11b.1	22.7	31.3
R91ES8_RN_Satellite_Rattus	0	0
RAL_Rn_ERV1_Rattus	0	0
RAL_Rn_I_ERV1_Rattus	0	0
RatERVL_ERV3_Rattus	21	33.9
RatSatRep2_Transposable_Element	0.0237	0
RDRE1_RN_SINE1-7SL_Rattus	0	0
Ricksha_a_MuDR_Eutheria	0	0
RICKSHA_MuDR_Eutheria	0	0
RLTR01_Rn_ERV1_Rattus	0	0
RLTR1_MM_LTR_Retrotransposon	0.0732	0.15
RLTR1_Rat1_ERV1_Rattus	0	0
RLTR1_Rat2_ERV1_Rattus	0	0
RLTR1_Rn_ERV1_Rattus	0	0
RLTR10_ERV2_Mus	6.46	8.66
RLTR10_Rat_ERV2_Rattus	0	0
RLTR10A_ERV2_Mus	1.33	2.25
RLTR10B_ERV2_Homo	18.3	14.4
RLTR10B_Rat_ERV2_Rattus	0	0
RLTR10B2_ERV2_Mus	3.71	3.11
RLTR10C_ERV2_Homo	20	20.6
RLTR10D_ERV2_Mus	3.17	3.45
RLTR10D2_ERV2_Mus	1.86	3.52
RLTR10E_ERV2_Mus	0.242	0.122
RLTR10F_ERV2_Mus	0.522	1.46
RLTR11A_ERV2_Mus	0.0143	0.0739
RLTR11B_ERV2_Mus	0.0483	0.06
RLTR11C_MM_ERV2_Mus	0	0
RLTR11D_ERV2_Murinae	0.0182	0
RLTR12_LTR_Retrotransposon	0	0
RLTR12A_ERV2_Mus	0.0335	0.0573
RLTR12B_ERV2_Mus	0.033	0.0258
RLTR12B2_ERV2_Mus	0	0.0923
RLTR12BD_Mm_ERV2_Mus	0	0
RLTR12C_ERV2_Mus	0	0
RLTR12D_ERV2_Mus	0	0.027
RLTR12E_ERV2_Mus	0	0
RLTR12F_ERV2_Mus	0	0
RLTR12G_ERV2_Mus	0	0
RLTR12H_ERV2_Mus	0	0.0519
RLTR13A_ERV2_Mus	2.42	3.32
RLTR13A1_ERV2_Mus	0.57	0.712
RLTR13A2_ERV2_Mus	5.26	7.98
RLTR13A3_ERV2_Mus	7.12	11.7
RLTR13B_Endogenous_Retrovirus	2.14	2.59
RLTR13B1_ERV2_Mus	4.67	7.75
RLTR13B2_ERV2_Mus	5.51	7.27
RLTR13B3_ERV2_Mus	1.95	3.33
RLTR13B4_ERV2_Mus	4.55	5.28
RLTR13C1_ERV2_Mus	0.638	0.819
RLTR13C2_ERV2_Mus	6.34	5.48
RLTR13C3_ERV2_Mus	0.461	0.838
RLTR13D_Endogenous_Retrovirus	0.208	0.61
RLTR13D1_ERV2_Mus	1.16	1.76
RLTR13D2_ERV2_Mus	0.358	0.623
RLTR13D3_ERV2_Mus	0.363	0.383
RLTR13D3A_ERV2_Mus	0.386	0.391
RLTR13D3A1_ERV2_Mus	4.15	6.43
RLTR13D4_ERV2_Mus	0.317	0.313
RLTR13D5_ERV2_Mus	2.47	3.56
RLTR13D6_ERV2_Mus	0.915	1.67
RLTR13E_ERV2_Mus	1.93	2.88
RLTR13F_ERV2_Mus	1.73	2.43
RLTR13G_ERV2_Mus	0.535	0.744
RLTR14_ERV1_Mus	0.146	0.13
RLTR14_RN_ERV1_Murinae	0	0
RLTR16_ERV2_Mus	0	0
RLTR16_Rn_ERV2_Rattus	0	0
RLTR16B_MM_ERV2_Mus	0.0866	0.119
RLTR16C_MM_ERV2_Mus	0	0
RLTR17_MM_ERV2_Mus	2.34	3.59
RLTR17B_Mm_ERV2_Mus	0.0471	0.202
RLTR17C_Mm_ERV2_Mus	0.158	0.162
RLTR17D_Mm_ERV2_Mus	0.132	0.221
RLTR18_MM_ERV2_Mus	0	0
RLTR19_ERV3_Rattus	0.124	0.086
RLTR19A_MM_ERV3_Mus	0.0414	0.112
RLTR19A2_ERV3_Mus	0	0
RLTR19B_MM_ERV3_Mus	0.0541	0.189
RLTR19C_MM_ERV3_Mus	0.0685	0
RLTR19D_ERV3_Mus	0	0
RLTR1A2_MM_ERV1_Mus	0.698	0.441
RLTR1B_MM_ERV1_Mus	3.56	4.17
RLTR1C_MM_ERV1_Mus	3.94	5.88
RLTR1D_MM_ERV1_Mus	0.429	0.731
RLTR1D2_MM_ERV1_Mus	0.627	0.764
RLTR1E_MM_ERV1_Mus	0.0017	0
RLTR1F_Mm_ERV1_Mus	0.9	1.12
RLTR1IAP_MM_LTR_Retrotransposon	5.29	5.62
RLTR20A1_MM_ERV2_Mus	0	0.0248
RLTR20A2_MM_ERV2_Mus	0.0598	0.078
RLTR20A2B_MM_ERV2_Mus	0	0
RLTR20A3_MM_ERV2_Mus	0.0825	0
RLTR20A4_ERV2_Murinae	0.0807	0.106
RLTR20B1_MM_ERV2_Mus	0.126	0.0413
RLTR20B2_MM_ERV2_Mus	0	0.0349
RLTR20B3A_MM_ERV2_Mus	0.0202	0
RLTR20B4_MM_ERV2_Mus	0	0.0155
RLTR20B5_MM_ERV2_Mus	0	0.061
RLTR20C_MM_ERV2_Mus	0	0.0422
RLTR20C1_MM_ERV2_Mus	0	0
RLTR20C2_MM_ERV2_Mus	0.059	0.0539
RLTR20D_MM_ERV2_Mus	0	0.0689
RLTR21_MM_LTR_Retrotransposon	0	0
RLTR23_MM_ERV2_Mus	0	0
RLTR24_MM_ERV1_Mus	0	0.055
RLTR24B_MM_ERV1_Mus	0	0
RLTR25_MM_LTR_Retrotransposon	2.85	2.83
RLTR26_Rn_ERV2_Rattus	0	0
RLTR26B_MM_ERV2_Mus	0.0381	0.0648
RLTR26B_Rn_ERV2_Rattus	0	0
RLTR26C_MM_ERV2_Mus	0.0856	0.0436
RLTR26D_MM_ERV2_Mus	0	0
RLTR27_MM_LTR_Retrotransposon	0.407	0.808
RLTR28_MM_LTR_Retrotransposon	6.96e-07	0
RLTR29_MM_LTR_Retrotransposon	0.0867	0.206
RLTR2aIAP_MM_LTR_Retrotransposon	2.83	3.61
RLTR2IAP_MM_LTR_Retrotransposon	1.04	1.1
RLTR30_MM_ERV1_Mus	0.573	0.454
RLTR30B_MM_ERV1_Mus	0	0.033
RLTR30C_MM_ERV1_Mus	0.0175	0.0323
RLTR30D_MM_ERV1_Mus	0.0221	0.131
RLTR30D_RN_ERV1_Murinae	0	0
RLTR30D2_MM_ERV1_Mus	0.0832	0.0822
RLTR30E_MM_ERV1_Mus	0.0117	0.0334
RLTR31_MM_ERV2_Mus	0.0428	0.0923
RLTR31_Rn1_ERV2_Rattus	0.0658	0.0163
RLTR31_Rn2_ERV2_Rattus	0	0
RLTR31_Rn3_ERV2_Rattus	0	0
RLTR31B_MM_ERV2_Mus	0	0.0335
RLTR31B2_ERV2_Murinae	0.0101	0.0153
RLTR31C_MM_ERV2_Mus	0	0.0594
RLTR31M_ERV2_Murinae	0.0923	0.115
RLTR31M3D_Rn_ERV2_Rattus	0	0
RLTR31M3D2_Rn_ERV2_Rattus	0	0
RLTR32_Rn_ERV2_Rattus	0.0243	0
RLTR32B_Rn_ERV2_Rattus	0	0
RLTR32C_Rn_ERV2_Rattus	0	0
RLTR33_MM_ERV3_Mus	0.304	0.524
RLTR34_MM_ERV2_Mus	0	0.0474
RLTR34B_MM_ERV2_Mus	0	0
RLTR34C_MM_ERV2_Mus	0	0
RLTR34D_MM_ERV2_Mus	0	0
RLTR35_MM_ERV3_Mus	0.169	0.415
RLTR35B_MM_ERV3_Mus	0	0
RLTR3IAP_MA_LTR_Retrotransposon	0	0
RLTR4_MM_ERV1_Mus	31.3	45.8
RLTR40_MM_LTR_Retrotransposon	0	0.0163
RLTR40_Rn_ERV1_Rattus	0	0.023
RLTR41_ERV1_Mus	0.0707	0.0545
RLTR41_Rn_ERV1_Rattus	0	0
RLTR41A2_ERV1_Mus	0.104	0.178
RLTR41B_ERV1_Mus	0.141	0.423
RLTR41B_Rn_ERV1_Rattus	0	0
RLTR41C_ERV1_Mus	0.0267	0.0154
RLTR43_Rat_ERV2_Rattus	0	0
RLTR43C_ERV2_Mus	0.262	0.596
RLTR44A_LTR_ERV2_Mus	0.063	0.118
RLTR44B_LTR_ERV2_Mus	0.212	0.122
RLTR44C_LTR_ERV2_Mus	0.232	0.703
RLTR44D_LTR_ERV2_Mus	0.349	0.605
RLTR44E_LTR_ERV2_Mus	0.596	0.896
RLTR46A_ERV2_Mus	0.31	0.688
RLTR46A2_ERV2_Mus	0.0531	0.0169
RLTR46B_ERV2_Mus	3.28	2.86
RLTR47_ERV2_Mus	0	0.0282
RLTR48_Rn_ERV1_Rattus	0	0
RLTR48A_ERV1_Mus	1.05	1.27
RLTR48B_ERV1_Mus	0	0.0259
RLTR48C_ERV1_Mus	0.324	0.44
RLTR49_ERV1_Mus	0.0926	0.121
RLTR4I_MM_ERV1_Mus	132	225
RLTR5_MM_ERV1_Mus	0.196	0.176
RLTR50A_ERV2_Mus	0.0982	0.336
RLTR50B_ERV2_Mus	0.342	0.478
RLTR51_Rn_ERV3_Rattus	0	0
RLTR51A_Mm_ERV3_Mus	0.105	0.0492
RLTR51B_Mm_ERV3_Mus	0	0
RLTR52_Rn_ERV1_Rattus	0	0
RLTR53_Mm_ERV3_Mus	0.0365	0.0144
RLTR53B_Mm_ERV3_Mus	0	0
RLTR6_MM_ERV1_Mus	85	77.2
RLTR6B_Mm_ERV1_Mus	13.4	17.1
RLTR6C_Mm_ERV1_Mus	2.2	3.4
RLTR6I_MM_ERV1_Mus	59.9	92.2
RLTR7_RN_ERV2_Rattus	0	0
RLTR8_ERV2_Mus	1.32	1.45
RLTR9A_ERV2_Mus	0	0.0774
RLTR9A2_ERV2_Mus	0.139	0.113
RLTR9A3_ERV2_Mus	0.232	0.142
RLTR9A3A_ERV2_Mus	0.32	0.49
RLTR9A3B_ERV2_Mus	0	0.0463
RLTR9A4_ERV2_Mus	1.35	1.19
RLTR9B_ERV2_Mus	0.0491	0
RLTR9B2_ERV2_Mus	0.208	0.562
RLTR9C_ERV2_Mus	0	0.064
RLTR9D_ERV2_Mus	4.17	5.68
RLTR9D2_ERV2_Mus	1.7	1.43
RLTR9E_ERV2_Mus	2.98	3.92
RLTR9F_ERV2_Mus	0.518	0.551
RLTRETN_MM_ERV2_Mus	16.3	14.7
RLTRMRS_PS_LTR_Retrotransposon	0	0
RLTRSRC_MA_LTR_Retrotransposon	0	0
RMER1_RMER1_Murinae	0.0688	0.0274
RMER10A_ERV3_Mus	0.0648	0
RMER10B_ERV3_Homo	0.35	0.124
RMER15_ERV3_Mus	0.149	0.298
RMER17A_ERV2_Mus	0.47	0.486
RMER17A_Rn-I_ERV2_Rattus	0	0.0503
RMER17A_Rn-LTR_ERV2_Rattus	0	0.0306
RMER17B_ERV2_Mus	0.178	0.554
RMER17B_Rn_ERV2_Rattus	0	0
RMER17B2_ERV2_Mus	2.2	1.84
RMER17C_ERV2_Mus	0.0395	0.0958
RMER17D_MM_LTR_Retrotransposon	0.789	0.601
RMER17D2_MM_LTR_Retrotransposon	0.463	0.635
RMER19_Endogenous_Retrovirus	0	0
RMER1A_RMER1A_Murinae	0.162	0.176
RMER1B_RMER1B_Murinae	0.183	0.353
RMER2_ERV1_Mus	0.706	0.927
RMER2_Rn_ERV1_Rattus	0.177	0.123
RMER20_Transposable_Element	0	0
RMER20A_ERV2_Mus	0.0271	0.0122
RMER21B_ERV1_Mus	0	0.106
RMER2B_Rn_ERV1_Rattus	0.446	0.349
RMER3_ERV2_Rattus	0	0
RMER3-int_ERV2_Rattus	0	0
RMER3B_LTR_ERV2_Rattus	0	0
RMER3B2_LTR_ERV2_Rattus	0	0
RMER3C_ERV2_Rattus	0	0
RMER3D1A_LTR_ERV2_Rattus	0	0
RMER4_LTR_Retrotransposon	0.0684	0.0646
RMER5_ERV1_Rodentia	0.0535	0.0455
RMER6A_ERV2_Murinae	0.983	1.85
RMER6B_ERV2_Murinae	0.134	0.154
RMER6BA_ERV2_Murinae	0.135	0.132
RMER6C_ERV2_Mus	1.62	2.15
RMER6D_ERV2_Mus	0.348	0.582
RNALUIII_SINE1-7SL_Rattus	0	0
RNERV19_ERV1_Rattus	0	0.0283
RNERVK8c_ERV2_Rattus	0	0
RNERVK8d_I_ERV2_Rattus	0	0
RNERVK9_ERV2_Rattus	0	0
RNIAP1a_ERV2_Rattus	0	0
RNIAP1aLTR_ERV2_Rattus	0	0
RNIAP1b_ERV2_Rattus	0	0
RNIAP1bLTR_ERV2_Rattus	0	0
RNLTR10_ERV1_Rattus	0	0
RNLTR10A_ERV1_Rattus	0	0
RNLTR10A2_ERV1_Rattus	0	0
RNLTR11-int_ERV2_Rattus	0.143	0.199
RNLTR11a_ERV2_Rattus	0	0
RNLTR11b_ERV2_Rattus	0	0
RNLTR11c_LTR_ERV2_Rattus	0	0
RNLTR12_ERV1_Rattus	0.0117	0
RNLTR12-int_ERV1_Rattus	0	0
RNLTR13_ERV2_Rattus	0	0
RNLTR14-int_ERV2_Rattus	0	0.0191
RNLTR15A_LTR_ERV2_Rattus	0.495	0.397
RNLTR15A2_LTR_ERV2_Rattus	0.283	0.269
RNLTR16_ERV1_Rattus	0	0
RNLTR16B_ERV1_Rattus	0	0
RNLTR16C_ERV1_Rattus	0	0
RNLTR16C2_ERV1_Rattus	0	0
RNLTR17_ERV1_Rattus	0	0
RNLTR17_I_ERV1_Rattus	0.0183	0
RNLTR18_ERV2_Rattus	0	0
RNLTR19_ERV1_Rattus	0	0
RNLTR19A_ERV1_Rattus	0	0
RNLTR19A2_ERV1_Rattus	0	0
RNLTR19B_ERV1_Rattus	0	0
RNLTR19BX_ERV1_Rattus	0	0
RNLTR20_ERV1_Rattus	0	0
RNLTR21_ERV1_Rattus	0	0
RNLTR21_I_ERV1_Rattus	0	0
RNLTR21B_ERV1_Rattus	0	0
RNLTR2a_ERV2_Rattus	0	0
RNLTR2b_ERV2_Rattus	0	0
RNLTR2c_ERV2_Rattus	0	0
RNLTR2d_ERV2_Rattus	0	0.0243
RNLTR2e_ERV2_Rattus	0	0
RNLTR3c_ERV2_Rattus	0	0
RNLTR3d_ERV2_Rattus	0	0
RNLTR4-int_ERV2_Rattus	0.0865	0.149
RNLTR4a_ERV2_Rattus	0	0
RNLTR4b_ERV2_Rattus	0	0
RNLTR4c_ERV2_Rattus	0	0
RNLTR4d_ERV2_Rattus	0	0
RNLTR4d_I_ERV2_Rattus	0.328	0.357
RNLTR5_ERV2_Rattus	0	0
RNLTR5-int_ERV2_Rattus	0.0332	0
RNLTR5A_ERV2_Rattus	0	0
RNLTR5B_ERV2_Rattus	0	0
RNLTR5C_ERV2_Rattus	0	0
RNLTR5D_ERV2_Rattus	0	0
RNLTR7_I_ERV1_Rattus	0	0
RNLTR7a_ERV1_Rattus	0	0
RNLTR7a2_ERV1_Rattus	0	0
RNLTR7b_ERV1_Rattus	0	0
RNLTR8A_ERV2_Rattus	0	0
RNLTR8B_ERV2_Rattus	0	0
RNLTR8C_ERV2_Rattus	0	0
RNLTR8C2_ERV2_Rattus	0	0
RNLTR8C2_I_ERV2_Rattus	0.0174	0.0517
RNLTR8D_ERV2_Rattus	0	0
RNLTR8E_ERV2_Rattus	0	0
RNLTR8F_ERV2_Rattus	0	0
RNLTR9_LTR_ERV2_Rattus	0	0
RNLTRE_ERV2_Rattus	0	0
RNNICER2-int_ERV1_Rattus	0	0.00964
RNNICER3_I_ERV1_Rattus	0	0.0553
RNSAT1a_Satellite_Rattus	1.77	2.06
RNSAT1b_Satellite_Rattus	0	0
RNSAT1c_Satellite_Rattus	0	0.114
RodERV21_ERV1_Rodentia	0.0105	0
RSINE1_SINE2-tRNA_Rodentia	0	0
RSINE2_SINE2-tRNA_Rodentia	0	0
RSINE2A_SINE2-tRNA_Rodentia	0	0
SAT1_Dor_SAT_Dipodomys	0	0
SATI_RN_SAT_Rattus	0	0
SATMIN_SAT_Mus	0.234	0.225
SINEB1_MU_SINE1-7SL_Meriones	0.00686	0
SINEB2_MU_SINE2-tRNA_Meriones	0.00759	0.103
SP-D-Geo_SINE1-7SL_Dipodomys	0	0
SQR1_MM_SAT_Mus	0	0
SQR2_MM_SAT_Mus	0	0
SQR4_MM_SAT_Mus	0.0379	0.0942
SRV_MM-int_ERV2_Mus	0.635	0.723
SRV_RN_I_ERV2_Rattus	0	0
SRV_RN-LTR_ERV2_Rattus	0	0
STR47_STR47_Microtus	0	0
STRIDE_Cpo_SINE1-7SL_Cavia	0	0
TAR1_Satellite_Eutheria	0	0
THER1_SINE2-tRNA_Mammalia	0	0
THER2_SINE2-tRNA_Mammalia	0	0
TIGGER1_Mariner-Tc1_Homo	0.0179	0
Tigger10_Mariner-Tc1_Mammalia	0	0
Tigger12_Mariner-Tc1_Mammalia	0	0
Tigger12A_Mariner-Tc1_Mammalia	0	0
Tigger13a_Mariner-Tc1_Mammalia	0	0
Tigger14a_Mariner-Tc1_Mammalia	0	0
Tigger15a_Mariner-Tc1_Mammalia	0	0
Tigger16a_Mariner-Tc1_Mammalia	0	0
Tigger16b_Mariner-Tc1_Mammalia	0	0
Tigger2b_Mariner-Tc1_Rodentia	0	0
TIGGER5_A_Mariner-Tc1_Eutheria	0	0
TIGGER5_B_Mariner-Tc1_Eutheria	0	0
TIGGER5_Mariner-Tc1_Homo	0	0
TIGGER6B_Mariner-Tc1_Homo	0	0
TIGGER7_Mariner-Tc1_Homo	0	0
Tigger9b_Mariner-Tc1_Eutheria	0	0
twinID-Spe_SINE2-tRNA_Spermophilus	0	0
UCON100_DNA_transposon	0	0
UCON101_Repetitive_element	0	0
UCON102_Repetitive_element	0	0
UCON103_Repetitive_element	0	0
UCON104_Mariner-Tc1_Mammalia	0	0
UCON105_Repetitive_element	0	0
UCON106_Repetitive_element	0	0
UCON107_hAT_Mammalia	0	0
UCON132a_hAT_Mammalia	0	0
UCON132b_hAT_Mammalia	0	0
UCON32_Repetitive_element	0	0
UCON33_Repetitive_element	0	0
UCON34_Repetitive_element	0	0
UCON35_Repetitive_element	0	0
UCON36_Repetitive_element	0	0
UCON37_Repetitive_element	0	0
UCON38_Repetitive_element	0	0
UCON39_DNA_transposon	0	0
UCON40_Repetitive_element	0	0
UCON41_Repetitive_element	0	0
UCON42_Mariner-Tc1_Mammalia	0	0
UCON43_Repetitive_element	0	0
UCON44_Repetitive_element	0	0
UCON45_Repetitive_element	0	0
UCON46_Repetitive_element	0	0
UCON47_Repetitive_element	0	0
UCON48_Repetitive_element	0	0
UCON49_L2_Mammalia	0	0
UCON50_hAT_Mammalia	0	0
UCON51_Repetitive_element	0	0
UCON52_hAT_Mammalia	0	0
UCON53_Repetitive_element	0	0
UCON54_Repetitive_element	0	0
UCON55_SINE2-tRNA_Mammalia	0	0
UCON56_Repetitive_element	0	0
UCON57_Repetitive_element	0	0
UCON58_Repetitive_element	0	0
UCON59_Repetitive_element	0	0
UCON60_Repetitive_element	0	0
UCON61_Repetitive_element	0	0
UCON62_Repetitive_element	0	0
UCON63_Repetitive_element	0	0
UCON64_Repetitive_element	0	0
UCON65_Repetitive_element	0	0
UCON66_Repetitive_element	0	0
UCON67_Repetitive_element	0	0
UCON68_Repetitive_element	0	0
UCON69_Repetitive_element	0	0
UCON70_Repetitive_element	0	0
UCON71_Repetitive_element	0	0
UCON72_Repetitive_element	0	0
UCON73_Repetitive_element	0	0
UCON74_hAT_Mammalia	0	0
UCON75_Repetitive_element	0	0
UCON76_Repetitive_element	0	0
UCON77_Repetitive_element	0	0
UCON78_DNA_transposon	0	0
UCON79_hAT_Mammalia	0	0
UCON80_Repetitive_element	0	0
UCON81_hAT_Mammalia	0	0
UCON82_Repetitive_element	0	0
UCON83_Repetitive_element	0	0
UCON84_Repetitive_element	0	0
UCON85_Repetitive_element	0	0
UCON86_L2_Mammalia	0	0
UCON87_Repetitive_element	0	0
UCON88_Repetitive_element	0	0
UCON89_Repetitive_element	0	0
UCON90_Repetitive_element	0	0
UCON91_Repetitive_element	0	0
UCON92_Repetitive_element	0	0
UCON93_Repetitive_element	0	0
UCON94_Repetitive_element	0	0
UCON95_hAT_Mammalia	0	0
UCON96_Repetitive_element	0	0
UCON97_Repetitive_element	0	0
UCON98_Repetitive_element	0	0
UCON99_DNA_transposon	0	0
URR1_hAT_Rodentia	1.2	1.43
URR1B_DNA_transposon	0.142	0.425
X1_DNA_Mariner-Tc1_Eutheria	0	0
X1_LR_LTR_Retrotransposon	0	0
X10a_DNA_Mariner-Tc1_Mammalia	0	0
X10b_DNA_Mariner-Tc1_Mammalia	0	0
X11_DNA_DNA_transposon	0	0
X11_LINE_RTE_Mammalia	0	0
X12_DNA_Mariner-Tc1_Mammalia	0	0
X12_LINE_Vingi_Mammalia	0	0
X13_DNA_Mariner-Tc1_Mammalia	0	0
X13_LINE_Non-LTR_Retrotransposon	0	0
X15_DNA_hAT_Mammalia	0	0
X15_LINE_L2_Mammalia	0	0
X17_DNA_Repetitive_element	0	0
X17_LINE_CR1_Mammalia	0	0
X18_DNA_DNA_transposon	0	0
X18_LINE_CR1_Mammalia	0	0
X19_LINE_CR1_Mammalia	0	0
X2_LR_LTR_Retrotransposon	0	0
X20_DNA_DNA_transposon	0	0
X20_LINE_CR1_Mammalia	0	0
X21_DNA_hAT_Mammalia	0	0
X21_LINE_CR1_Mammalia	0	0
X22_DNA_DNA_transposon	0	0
X23_DNA_DNA_transposon	0	0
X24_DNA_DNA_transposon	0	0
X24_LINE_L2_Mammalia	0	0
X25_DNA_DNA_transposon	0	0
X26_DNA_Mariner-Tc1_Mammalia	0	0
X27_DNA_DNA_transposon	0	0
X28_DNA_DNA_transposon	0	0
X29a_DNA_DNA_transposon	0	0
X29b_DNA_DNA_transposon	0	0
X2a_DNA_DNA_transposon	0	0
X2b_DNA_DNA_transposon	0	0
X3_LINE_Non-LTR_Retrotransposon	0	0
X3_LR_LTR_Retrotransposon	0	0
X30_DNA_DNA_transposon	0	0
X31_DNA_DNA_transposon	0	0
X32_DNA_Mariner-Tc1_Mammalia	0	0
X33a_DNA_Mariner-Tc1_Mammalia	0	0
X34_DNA_DNA_transposon	0	0
X4_LR_LTR_Retrotransposon	0	0
X4a_DNA_DNA_transposon	0	0
X4b_DNA_DNA_transposon	0	0
X5a_DNA_DNA_transposon	0	0
X5b_DNA_DNA_transposon	0	0
X6a_DNA_DNA_transposon	0	0
X6b_DNA_DNA_transposon	0	0
X7_DNA_hAT_Mammalia	0	0
X9a_DNA_DNA_transposon	0	0
X9b_DNA_DNA_transposon	0	0
X9c_DNA_DNA_transposon	0	0
YREP_Y_chromosome	0.395	0.608
ZAPHOD_DNA_transposon	0	0
Zaphod3_hAT_Eutheria	0	0
ZOMBI_B_Mariner-Tc1_Eutheria	0	0
ZOMBI_C_Mariner-Tc1_Eutheria	0	0
ZOMBI_Mariner-Tc1_Eutheria	0	0
ZP3AR_MM_Satellite_Mus	0	0.0197

## Sheet: HT_vs_KO
target_id	eff_counts.x	eff_counts.y
pi-D10Wsu102e.2	1605.02	1221.59
3-qA2-617.1	1563.19	1208.45
ERVB4_1B-I_MM_ERV2_Mus	989.31	976.679
2-qG3-1029.2	980.2	940.209
12-qE-23911.2	948.511	872.318
10-qC1-2617.2	918.452	801.291
7-qD1-9417.1	895.986	786.207
BC1_Mm__	868.175	573.394
BC1_Mm_SINE2-tRNA_Mus	868.175	573.394
4-qC5-17839.1	859.583	753.298
9-qC-31469.1	747.029	677.407
14-qA3-3095.1	636.79	566.411
14-qA3-19970.2	620.268	525.923
2-qE1-35981.1	612.191	532.561
IAPEY4_I_ERV2_Mus	577.9	522.187
6-qF3-28913.1	550.445	492.136
15-qD1-17920.3	522.416	459.767
17-qA3.3-26735.3	520.699	487.225
6-qF3-8009.1	515.449	500.038
9-qC-10667.1	497.862	437.171
14-qA3-2286.2	471.116	387.3
9-qA5.3-24188.1	463.644	421.358
10-qC1-1527.1	440.481	385.768
2-qG3-1029.1	419.386	476.778
7-qD2-24830.1	397.746	310.305
17-qA3.3-27363.1	392.62	350.507
pi-1700016M24Rik.2	390.479	393.024
14-qA3-284.2	390.319	334.551
7-qD1-19431.2	383.133	330.319
6-qD1-2831.2	371.566	286.4
14-qC1-1261.1	360.782	273.742
MMVL30_Internal_sequence	351.575	359.356
pi-Rplp1.1	350.129	344.908
10-qB5.1-5404.2	327.615	289.353
MMERVK10C_ERV2_Mus	323.207	299.957
7-qD1-16444.1	321.016	251.083
12-qE-7089.2	311.057	281.93
pi-Klhl11.1	307.039	312.227
IAPLTR3_I_ERV2_Mus	300.439	257.762
6-qF3-3040.2	293.753	287.688
MERVL_ERV3_Mus	289.772	246.087
18-qE1-36451.1	284.891	0.469002
pi-Strbp.2	284.153	294.888
L1MdTf_III_L1_Mus	282.76	230.313
10-qC1-875.3	278.127	276.868
13-qB1-1517.3	270.648	264.708
5-qG3-23659.1	269.594	240.09
IAPLTR1a_I_MM_ERV2_Mus	268.519	239.556
5-qF-14508.2	266.001	244.106
17-qE1.1-7037.1	265.899	248.139
IAPEZI_ERV2_Mus	264.358	244.848
7-qD1-19431.1	262.418	251.291
15-qE1-3710.3	253.942	275.46
9-qA5.3-1495.2	248.296	233.678
8-qC5-2209.1	232.479	215.517
17-qA3.3-352.2	229.437	206.575
10-qB4-6488.2	229.303	222.783
7-qD2-11976.3	225.683	209.206
RLTR4I_MM_ERV1_Mus	224.877	187.811
7-qD1-16444.2	221.831	223.078
pi-Ccrn4l.2	220.342	218.321
2-qF1-2536.2	212.693	194.18
15-qD3-14639.3	211.908	170.889
17-qC-935.5	204.618	199.749
15-qD1-4001.3	202.742	173.153
8-qC5-8200.1	201.928	191.68
6-qD1-2831.3	200.576	205.437
1-qD-2017.2	199.949	202.337
4-qB3-3994.4	191.813	199.766
5-qF-14224.1	191.759	174.642
pi-1700006A11Rik.1	189.3	186.837
L1MdTf_I_L1_Mus	184.114	155.767
13-qA5-464.4	183.435	144.675
3-qA2-617.2	182.837	136.944
L1MdTf_II_L1_Mus	182.263	142.519
10-qC1-12816.2	181.601	162.978
13-qA5-464.3	180.751	158.612
7-qB5-6255.1	169.539	162.291
L1MdF_III_L1_Mus	166.281	134.524
L1MdF_I_L1_Mus	163.517	136.339
6-qC3-6258.1	163.45	147.165
10-qC2-545.1	163.019	169.251
7-qD2-24830.3	162.867	175.581
11-qE1-9443.1	161.045	129.912
15-qE1-3710.1	158.602	152.957
7-qD2-24830.2	158.356	163.974
4-qD3-2082.1	158.16	176.491
12-qE-7089.1	156.533	119.28
13-qA5-703.1	144.906	137.375
6-qC3-6258.2	143.051	138.801
14-qA3-19970.1	141.007	117.93
L1MdF_IV_L1_Mus	140.913	114.543
pi-Cbl.1	140.811	129.651
4-qB3-3994.3	136.692	134.204
5-qG3-23659.2	135.053	121.252
L1MdA_III_L1_Mus	133.422	105.476
15-qE1-8387.1	123.139	109.123
10-qA3-2592.3	122.312	108.855
18-qE1-1295.2	121.929	0.979694
15-qD3-14639.1	121.56	116.016
13-qA5-464.2	121.555	96.1221
14-qC1-1010.1	121.235	98.4284
10-qB5.1-221.1	120.976	112.932
3-qA3-2052.2	119.358	120.322
pi-Ip6k1.5	118.531	119.901
MTA_Mm_LTR_ERV3_Mus	116.415	87.6903
pi-Socs7.2	116.312	112.959
IAPLTR4_I_ERV2_Mus	116.272	92.2564
13-qA5-208.2	113.681	87.3351
pi-Ccdc117.1	112.981	113.377
L1MdA_VII_L1_Mus	112.745	93.6657
B2_Rat2_SINE2-tRNA_Rattus	112.591	100.857
13-qB1-1517.2	111.053	107.143
10-qB5.1-5404.1	110.028	97.2947
pi-Tktl2.1	109.957	113.27
pi-Arhgap20.2	109.614	110.341
pi-Cdc42ep3.2	109.487	140.871
L1MdA_I_L1_Mus	108.647	89.6673
L1MdA_VI_L1_Mus	107.741	88.0311
pi-Nr2c2.1	105.958	104.602
17-qC-935.3	103.535	120.648
pi-Fth1.1	103.377	95.6776
10-qB4-6488.3	103.341	97.4048
17-qA3.3-26735.2	103.34	71.1077
10-qA3-2592.4	102.991	95.6778
2-qE5-4.1	102.892	93.3542
L1MdA_II_L1_Mus	100.384	83.5687
13-qA5-156.1	100.168	95.0833
13-qB1-1517.1	98.48	99.6305
1-qC1.3-637.1	92.8496	92.7119
MTAI_ERV3_Rodentia	92.6115	80.2868
RLTR6I_MM_ERV1_Mus	92.2181	81.6092
pi-Cdc42ep3.3	91.8584	91.1625
ERVB4_1B-LTR_MM_ERV2_Mus	91.0779	89.3011
17-qC-59.1	89.7329	91.058
pi-Pou6f1.1	89.6427	89.9799
pi-Hjurp.1	87.6762	80.2071
10-qA3-2592.1	87.1374	86.6151
5-qF-14224.2	85.9437	80.7452
5-qF-4633.2	85.933	73.3587
pi-1700016M24Rik.1	84.351	124.153
pi-Tacc1.2	82.9509	41.6297
pi-Luzp1.2	82.6497	89.4198
2-qE1-35981.2	82.4729	77.6876
11-qE1-9443.2	82.234	92.4867
pi-Mlc1.2	81.2547	75.3252
pi-Dcaf7.2	80.0522	84.2431
10-qB4-6488.1	78.5422	46.7111
L1MdF_V_L1_Mus	78.3442	68.5249
1-qE3-706.1	78.1887	82.1975
8-qE1-3748.2	77.9726	73.7499
L1MdFanc_II_L1_Mus	77.3291	64.7153
17-qC-935.2	77.2177	70.9584
RLTR6_MM_ERV1_Mus	77.1913	76.781
pi-Kctd7.1	76.7284	74.513
L1MdFanc_I_L1_Mus	76.393	61.7874
4-qD2.2-2182.1	75.497	76.9322
pi-Tmem194.2	75.4319	76.7514
5-qF-4633.1	74.6473	64.0469
11-qB1.3-590.4	72.7755	77.5972
11-qB1.3-590.3	72.3446	65.9706
pi-Rc3h1.1	72.0752	65.3733
pi-Wdfy3.1	71.8605	75.3139
L1MdF_II_L1_Mus	71.3803	57.4005
pi-1700006A11Rik.2	71.1292	62.7881
pi-Zfp652.2	70.4703	57.7847
6-qC3-2394.1	68.7878	66.6486
pi-Lpp.2	68.4681	68.1144
L1MdA_IV_L1_Mus	66.7659	52.7408
pi-Strbp.1	66.3343	52.7934
pi-Lsmd1.1	65.1456	61.3635
7-qF3-3125.3	64.9513	54.1881
L1MdGf_I_L1_Mus	64.8599	55.4857
pi-Exoc8.1	64.5413	60.6416
MMETN_Endogenous_Retrovirus	64.4461	57.6821
IAP5-Mm_I_ERV2_Mus	64.1662	43.7539
7-qD2-11976.1	64.114	59.6031
pi-Uhmk1.1	64.007	67.6237
pi-Luzp1.1	63.6817	68.2934
IAPLTR3_ERV2_Mus	63.6276	55.8925
pi-Eif2c2.1	62.7061	50.5909
L1MdV_I_L1_Mus	61.8025	50.0811
ERVB7_1-I_MM_Endogenous_Retrovirus	61.7406	59.2494
pi-Dcaf7.1	61.3369	71.5223
5S_CPo_Nonautonomous_Cavia	61.2484	66.5642
ORR1AI_ERV3_Rodentia	59.52	49.3063
14-qC1-1010.2	59.103	52.3283
pi-Ddx19b.3	59.0038	62.4996
7-qD2-40.1	58.9054	48.5393
1-qD-4525.1	58.7893	55.0448
pi-Gtf3c4.1	58.6922	57.1658
pi-Mlec.1	57.8507	57.8639
L1MdGf_II_L1_Mus	57.5418	45.9887
pi-Cbx5.3	57.2553	52.8066
pi-Zfp382.1	57.1997	52.4644
4-qB3-277.1	56.6848	55.5613
pi-Asb1.1	55.4088	48.6957
4-qB3-639.1	54.9743	48.961
4-qD3-2082.3	54.7324	46.3923
L1MdA_V_L1_Mus	53.9571	40.0527
9-qF4-150.2	53.0193	48.6888
pi-Ip6k1.1	51.2966	51.7744
7-qD1-654.1	51.1698	49.3101
ORR1A0_ERV3_Mus	51.1404	45.4484
pi-1700016M24Rik.3	50.6305	44.8219
ERVB4_1-I_MM_ERV2_Mus	50.2154	48.5393
B2_Mm2__	48.647	48.1399
B2_Mm2_SINE2-tRNA_Mus	48.647	48.1399
L1MdMus_I_L1_Mus	48.1681	42.1031
10-qC1-12816.1	48.0742	43.3992
10-qC1-117.1	48.0115	44.3496
pi-D730040F13Rik.2	47.576	42.0793
6-qF3-1063.5	47.4845	44.7276
pi-Asb1.3	47.3054	47.0487
pi-D730040F13Rik.1	46.08	36.1591
RLTR4_MM_ERV1_Mus	45.7568	42.3621
L1B_MM_L1_Mus	45.7138	36.8241
pi-Socs7.1	45.6831	38.2864
9-qA1-178.1	45.5029	40.7698
pi-Mrs2.4	45.3366	45.1249
pi-Phf20.2	45.0089	44.5872
pi-Tacc1.4	44.4605	44.1777
pi-Mrs2.2	44.4406	45.769
pi-Gm5878.1	43.4005	41.4251
11-qE1-252.1	43.0418	41.6158
19-qC2-1361.2	42.6469	41.045
13-qB1-1517.4	42.6416	41.3685
L1MdN_I_L1_Mus	42.6018	37.7529
pi-Nsd1.4	42.2647	49.0891
pi-Bend4.1	41.9386	47.6772
10-qA3-2592.5	41.3906	39.9228
pi-Elk4.1	41.3728	43.7615
pi-Cbx5.1	41.1653	56.5979
pi-Ppp1r12b.1	41.1427	39.3732
6-qC3-2394.2	40.5357	39.3644
B2_Rat4_SINE2-tRNA_Rattus	40.103	34.641
4-qD3-2082.4	39.7098	42.0676
pi-Tmem194.3	39.0282	42.8631
pi-Ndst1.1	38.5131	40.1379
IAPEY3_I_ERV2_Mus	38.404	32.6796
IAPEYI_ERV2_Mus	38.157	33.2399
pi-Tbl2.4	38.0723	40.3636
pi-Tbl2.3	37.5391	35.2541
15-qE1-3710.2	37.379	34.5616
5-qG2-2301.2	37.3141	29.1505
9-qA1-178.2	37.2087	34.5307
MTB_Rn_LTR_ERV3_Rattus	36.601	30.4223
13-qA3.1-213.1	36.5989	37.6389
PB1_SINE1-7SL_Rodentia	36.4768	83.0009
6-qC3-100.6	36.1156	37.059
IAPEY4_LTR_ERV2_Mus	35.7894	26.1858
13-qA3.1-355.2	35.5426	34.8571
pi-Foxo3.2	35.1541	44.3007
pi-Nsd1.5	34.8887	36.8993
pi-Tacc1.3	34.7462	54.7221
pi-Eya3.2	34.073	37.2817
pi-Mgll.4	34.0538	42.1964
11-qB1.3-590.2	33.9819	36.7268
RatERVL_ERV3_Rattus	33.9067	27.4046
11-qE1-3997.1	33.8539	32.5855
pi-Gan.1	32.7226	34.5337
L1_Mus2_3end_L1_Mus	32.5637	26.7322
pi-Eif4ebp2.1	32.3665	31.5738
L1_Mus1_3end_L1_Mus	31.9479	26.9702
pi-Ip6k1.2	31.4439	39.2231
pi-Zyg11b.1	31.3179	32.7016
15-qE1-8387.2	30.8373	28.2649
pi-Ppp1r15b.1	30.8142	32.9331
2-qF1-2536.1	30.5817	21.4819
7-qF3-3125.4	30.1254	37.4448
pi-Hmbox1.2	29.9658	24.7003
pi-Ctdsp2.2	29.8494	33.2312
MusHAL1_L1_Mus	29.8026	23.373
pi-Foxo3.1	29.7261	24.6014
pi-Ddx19b.1	29.6994	22.5995
8-qA4-155.1	29.5011	32.3454
19-qC2-1361.3	29.3145	25.5327
pi-Nsd1.2	29.2918	26.424
7-qF3-3125.5	29.0036	27.7143
pi-Phf20.1	28.9605	27.2229
13-qA5-208.1	28.61	33.1994
pi-Tbl2.1	28.2383	26.6131
L1MdV_III_L1_Mus	27.871	23.3156
pi-Atxn1l.1	27.1889	25.4152
pi-Nsd1.1	27.1015	23.7903
8-qA2-343.1	26.8068	26.9647
4-qB3-639.2	26.7425	26.7122
6-qF3-1063.3	26.6249	23.8956
pi-Wdfy3.2	26.09	24.9583
8-qA4-332.2	25.9609	25.3896
pi-Mlec.2	25.9095	28.2955
10-qA3-143.1	25.4982	26.9825
B2_Rat1_SINE2-tRNA_Rattus	25.4701	23.5089
ORR1A_Rn_LTR_ERV3_Rattus	25.2716	21.0088
pi-Ip6k1.10	25.2023	21.3112
B2_Rat3_SINE2-tRNA_Rattus	25.1621	22.4769
17-qC-935.1	24.7453	27.1914
pi-Cbl.3	24.3526	25.2521
GSAT_MM_SAT_Mus	24.0173	41.2745
4-qD2.2-349.2	22.9407	23.7342
13-qA5-967.1	22.3671	21.2833
15-qE1-1119.3	22.2399	18.0764
15-qD1-17920.2	22.1169	26.5522
17-qC-59.2	21.5034	22.3347
L1Lx_IV_L1_Mus	20.9495	17.2142
ETnERV3_ERV2_Mus	20.8484	17.2494
MMERVK9E_I_ERV2_Mus	20.7607	16.5211
5-qG2-950.1	20.7251	26.0885
RLTR10C_ERV2_Homo	20.5803	18.8467
pi-Rad54l2.1	19.8189	18.6964
pi-Crkl.2	19.7971	18.5662
L1Lx_I_L1_Mus	19.7715	15.7251
pi-Rab11fip4.1	19.6413	19.6028
pi-Ip6k1.4	19.6158	18.1958
pi-Zfp652.1	19.5828	19.4486
pi-Cramp1l.1	19.1321	24.5481
pi-Cbx5.2	18.7658	8.90649
B2_Mm1a__	18.7376	15.0164
B2_Mm1a_SINE2-tRNA_Mus	18.7376	15.0164
pi-Zbtb37.1	18.7372	17.1374
7-qB5-6255.2	18.6657	15.0353
pi-Cbfa2t2.1	18.5774	16.3097
pi-Hinfp.1	18.1467	16.9493
MTA_ERV3_Rodentia	18.1091	14.6418
IAPLTR1a_MM_ERV2_Mus	17.74	16.123
10-qC1-875.1	17.108	16.9934
RLTR6B_Mm_ERV1_Mus	17.0861	15.0489
pi-Tef.2	17.0081	19.9245
ETnERV2_ERV2_Mus	16.947	16.1297
4-qD3-2082.2	16.8525	20.3158
pi-Ankrd11.1	16.8449	20.284
pi-Ankrd11.2	16.6999	13.6523
pi-Bcl2l13.2	16.5861	18.7297
L1MdV_II_L1_Mus	16.4544	15.6096
pi-Hif1an.1	16.3007	16.9501
7-qF3-246.1	16.0751	14.6364
4-qD2.2-349.1	15.883	15.5029
pi-Smcr8.3	15.4995	14.901
pi-Trim71.1	15.0853	15.471
pi-Rc3h1.2	15.0719	22.6811
pi-Zfp346.1	15.0481	18.7573
pi-March08.1	15.0026	12.4069
RLTRETN_MM_ERV2_Mus	14.7005	13.1645
pi-Ppm1f.1	14.6539	13.2551
RLTR10B_ERV2_Homo	14.3523	13.51
pi-Fam53b.1	14.1678	15.7349
7-qD2-11976.2	14.0471	11.4882
MMERVK9C_I_ERV2_Mus	13.9978	13.1496
B1_Mus2_SINE1-7SL_Mus	13.8481	20.5354
pi-Exoc8.2	13.7306	17.5569
LTRIS2_ERV1_Mus	13.4962	11.8669
pi-Nr2c2.2	13.3995	13.9342
pi-Tmem194.4	13.3724	13.7395
pi-Bend4.2	13.1773	9.86102
pi-Zfp280b.1	13.1586	13.3227
IAPEY_LTR_ERV2_Mus	13.1441	12.9417
pi-Zfp866.1	13.1087	13.8338
6-qF3-1063.4	13.1053	12.2979
IAPLTR1_Mm_LTR_ERV2_Mus	13.0084	11.4114
9-qF4-150.1	13.0067	13.9957
9-qA5.3-1495.1	12.8847	11.6384
pi-Ddx19b.2	12.837	17.0987
MTB_Mm_LTR_ERV3_Mus	12.7079	9.7365
13-qA3.1-355.3	12.6724	13.2596
B2_SINE2-tRNA_Mus	12.6652	11.3152
pi-Ip6k1.7	12.3982	12.0539
pi-Tet3.2	12.2747	13.333
L1Lx_III_L1_Mus	12.2692	9.46001
pi-Ssh1.1	12.2053	10.437
pi-Kcng3.1	12.0593	11.4007
11-qE1-3997.2	12.0521	10.8133
IAPLTR2a2_Mm_ERV2_Mus	11.9955	9.35887
pi-Mrs2.1	11.9087	12.0211
pi-Mcart1.1	11.7853	10.2251
pi-Ing5.1	11.7366	13.2418
RLTR13A3_ERV2_Mus	11.6738	9.30552
6-qC3-100.1	11.6189	11.5919
MMERGLN_I_ERV1_Mus	11.4699	11.2486
LTRIS_Mus_ERV1_Mus	11.3999	10.1489
pi-Uhrf1bp1.1	11.2387	11.7604
pi-BC026590.2	11.167	8.81098
pi-Mafg.1	11.1476	10.5874
6-qC3-6258.3	11.1362	11.6926
pi-Hist1h1a.1	10.971	9.49185
pi-Igsf9b.2	10.8587	9.89811
pi-Slc43a2.3	10.8273	11.4131
pi-Zyg11a.1	10.811	11.1709
pi-Zfp346.2	10.7405	10.5726
pi-Rnf169.1	10.3702	10.6344
pi-BC026590.1	10.2471	13.41
4-qB3-277.2	10.1648	9.79054
pi-Uhrf1bp1.2	10.1342	7.567
pi-Zmat3.1	9.9831	10.0511
BC1_Ma_SINE2-tRNA_Mesocricetus	9.87295	7.10219
15-qE1-1119.1	9.85128	9.17627
6-qC3-100.4	9.83538	9.92689
pi-Fbxl18.2	9.7845	7.33724
pi-Tfcp2l1.1	9.7577	9.54843
7-qF3-3125.2	9.63339	9.66907
6-qC3-100.7	9.5811	7.88884
15-qE1-1119.2	9.35222	7.95672
IAPEY5_I_ERV2_Mus	9.34214	7.93917
pi-Hif1an.2	9.08213	3.77225
pi-Bcl2l13.1	9.06891	7.99972
LTRIS3_ERV1_Mus	9.03298	5.93216
pi-Ctdsp2.1	9.0025	10.0552
pi-Cmtm4.1	8.98584	7.64347
pi-Cramp1l.2	8.88775	8.87776
IAP1-MM_I_ERV2_Mus	8.88603	6.2903
7-qF3-3125.1	8.77099	6.85701
pi-Klf13.1	8.71785	9.57897
RLTR10_ERV2_Mus	8.65517	8.64641
pi-Fam168b.1	8.57456	4.63586
B1_Mus1__	8.55371	7.92604
B1_Mus1_SINE1-7SL_Mus	8.55371	7.92604
pi-Mgll.3	8.52885	7.78967
pi-Acvr2b.1	8.40568	8.76396
ERVB4_2-I_MM_ERV2_Mus	8.36626	9.07481
B2_Mm1t__	8.34237	7.63211
B2_Mm1t_SINE2-tRNA_Mus	8.34237	7.63211
pi-Gabpb2.2	8.3308	9.65573
pi-Hmbox1.1	8.26025	11.2449
IAPA_MM_ERV2_Mus	8.20961	7.40559
pi-Zbtb49.2	8.20947	7.77827
pi-Mcart1.3	8.08533	6.48016
L1MdMus_II_L1_Mus	7.98782	6.51635
RLTR13A2_ERV2_Mus	7.98112	5.6263
11-qE1-3997.3	7.9205	8.15554
BC1_Rn_SINE2-tRNA_Rattus	7.8967	3.59288
14-qA3-284.1	7.77108	13.1453
RLTR13B1_ERV2_Mus	7.74761	7.0765
pi-Wipf2.2	7.72776	4.8251
LTRIS_Mm_ERV1_Mus	7.64932	7.42596
5-qG2-2301.1	7.31776	10.4381
RLTR13B2_ERV2_Mus	7.27137	6.70524
6-qF3-1063.1	7.22793	7.73305
pi-Dnmt3a.2	7.17976	8.88086
ERVB7_1-LTR_MM_LTR_Retrotransposon	7.02118	5.89063
pi-Tbl2.2	6.98235	8.50542
13-qA3.1-213.2	6.90448	6.675
P7SL_Cpo_Pseudogene_Cavia	6.88408	8.02031
IAPEY2_LTR_ERV2_Mus	6.76485	5.91618
pi-Mrs2.3	6.67402	7.52698
MURVY_LTR_ERV1_Mus	6.66618	6.22184
LTRIS_DNA_transposon	6.58967	6.18217
RLTR13D3A1_ERV2_Mus	6.42644	6.97212
pi-Hic2.1	6.34565	6.02178
11-qB1.3-590.1	6.22119	4.03336
pi-Zbtb37.2	6.20245	8.24074
17-qC-935.4	6.19172	5.65964
L1VL2_5end_L1_Mus	6.08821	5.61264
pi-Eya3.1	6.08588	4.76406
pi-Gabpb2.1	6.04855	5.84014
RLTR1C_MM_ERV1_Mus	5.8785	4.79509
RLTR9D_ERV2_Mus	5.68279	5.16678
IAP5-Mm_LTR_ERV2_Mus	5.65283	3.23869
RLTR1IAP_MM_LTR_Retrotransposon	5.62293	4.85393
pi-Igf2bp1.3	5.60099	5.47327
12-qE-23911.1	5.52303	2.75134
RLTR13C2_ERV2_Mus	5.482	4.8433
L1Md_F_5end_L1_Mus	5.45826	4.5784
RLTR13B4_ERV2_Mus	5.27951	4.69891
pi-Mllt6.1	5.27807	6.28442
pi-Ip6k1.9	5.21046	4.3144
MuRRS4-int_ERV1_Mus	5.17249	4.72991
pi-Ip6k1.12	5.15588	9.80971
IAPLTR2b_ERV2_Mus	5.15137	4.96179
IAP-d_ERV2_Mus	5.13016	4.23531
15-qD1-17920.1	5.1244	11.8592
pi-Tef.1	5.07289	5.83018
13-qA3.1-355.1	5.03274	5.28914
pi-Foxo3.3	4.91307	0.50519
pi-Fam168b.3	4.8554	6.5606
MMSAT4_Satellite_Mus	4.83774	3.86994
pi-Map3k9.2	4.83676	5.71629
ETNERV_ERV2_Mus	4.7966	4.59281
pi-Rcan3.1	4.74832	4.49963
8-qE1-3748.1	4.73317	4.62754
L1VL1_5end_L1_Mus	4.68993	4.22023
MERVL_LTR_LTR_Retrotransposon	4.68468	3.4544
6-qF3-3040.1	4.63409	10.6939
13-qA5-208.3	4.63202	4.21036
L1Lx_II_L1_Mus	4.39239	3.27619
LX2B_L1_Mus	4.25879	3.51629
15-qD1-4001.2	4.23714	4.93944
IAPLTR2_Mm_ERV2_Mus	4.23552	3.12666
ERVB4_2B-LTR_MM_ERV2_Mus	4.22856	4.14437
L1_MM_L1_Mus	4.21293	2.93591
RLTR1B_MM_ERV1_Mus	4.17359	3.69168
pi-Asb1.2	4.15653	13.813
L1Md_Gf_5end_L1_Mus	4.08244	3.09305
8-qA4-155.2	4.02673	4.22385
pi-Ipmk.1	4.001	3.6762
RLTR9E_ERV2_Mus	3.92352	3.94267
pi-Slc43a2.1	3.91719	4.64196
10-qC1-2617.1	3.86131	12.5849
pi-Ctdsp2.3	3.78266	3.47462
pi-Rab11fip4.2	3.75505	3.67274
pi-Snx30.1	3.7025	4.07175
pi-Ing5.3	3.6157	3.99582
RLTR2aIAP_MM_LTR_Retrotransposon	3.60884	2.93409
RLTR17_MM_ERV2_Mus	3.58655	3.00845
pi-Nsd1.3	3.58468	3.36404
pi-Ip6k1.3	3.57334	2.94854
pi-Zdhhc23.1	3.57258	2.61389
RLTR13D5_ERV2_Mus	3.56277	2.9733
pi-Exog.1	3.56107	3.13541
RLTR10D2_ERV2_Mus	3.51848	2.81225
RLTR10D_ERV2_Mus	3.44639	2.93314
B1_SINE1-7SL_Mus	3.436	3.72423
10-qA3-143.2	3.4245	2.52931
RLTR6C_Mm_ERV1_Mus	3.40321	3.5055
pi-Ip6k1.6	3.40223	2.14428
ERVB2_1A-I_MM_ERV2_Mus	3.34076	3.03437
RLTR13B3_ERV2_Mus	3.32704	3.15472
RLTR13A_ERV2_Mus	3.3244	2.64996
pi-Il17rd.1	3.27522	3.09274
pi-Fam168b.2	3.25038	2.79182
BGLII_LTR_ERV2_Mus	3.21504	3.14644
17-qA3.3-26735.1	3.18097	4.13624
IAPLTR4_ERV2_Mus	3.16677	2.25342
RLTR10B2_ERV2_Mus	3.10688	2.94335
pi-Zbtb49.1	3.00097	6.68723
B1_Mm__	2.98475	3.4984
B1_Mm_SINE1-7SL_Mus	2.98296	3.46864
MMTV-int_ERV2_Mus	2.95686	2.30569
LTRIS5_ERV1_Mus	2.93902	2.60512
6-qC3-100.5	2.88957	1.99827
RLTR13E_ERV2_Mus	2.88137	3.38528
RLTR46B_ERV2_Mus	2.85592	2.11043
MMERGLN_LTR_ERV1_Mus	2.83734	2.60629
IAPEY3_LTR_ERV2_Mus	2.836	2.38618
RLTR25_MM_LTR_Retrotransposon	2.83075	2.30364
MTB_ERV3_Rodentia	2.79313	2.18297
ORR1B1_ERV3_Mus	2.75578	2.27419
pi-Igsf9b.1	2.70516	2.81926
B2_Rn2_SINE2-tRNA_Rattus	2.70048	1.53818
MusHAL1_5end_L1_Mus	2.68527	2.47254
pi-Il17rd.2	2.67568	2.29742
15-qD1-4001.1	2.64451	1.86237
pi-Hjurp.2	2.6049	5.42503
RLTR13B_Endogenous_Retrovirus	2.59287	2.55395
pi-Slc43a2.2	2.52249	3.86931
pi-Mlc1.1	2.44806	3.49643
pi-Shank3.3	2.44016	2.49615
pi-Tet3.1	2.43825	1.69167
pi-Map3k9.1	2.43399	3.06647
RLTR13F_ERV2_Mus	2.42675	2.39717
MREP_MC_MCMREP_Mus	2.30745	1.24308
MT2_Rat2_ERV3_Rattus	2.28457	2.09041
RLTR10A_ERV2_Mus	2.25003	2.04329
pi-Zdhhc23.2	2.18476	2.55879
RMER6C_ERV2_Mus	2.14864	2.24513
pi-Tfcp2l1.2	2.05885	1.89201
RNSAT1a_Satellite_Rattus	2.05614	1.46319
pi-Mgll.1	1.9143	2.0356
pi-Ip6k1.8	1.87983	1.23003
ERVB4_1-LTR_MM_ERV2_Mus	1.86069	1.88603
RMER6A_ERV2_Murinae	1.85338	1.54142
IAP1-MM_LTR_ERV2_Mus	1.83856	2.12221
RMER17B2_ERV2_Mus	1.83752	2.43489
MURVY-int_ERV1_Mus	1.83747	1.35006
MMERVK10D3_I_ERV2_Mus	1.81286	1.9194
RLTR13D1_ERV2_Mus	1.76104	1.97781
ERVB7_3-LTR_MM_ERV2_Mus	1.73545	1.88369
1-qC1.3-637.2	1.71756	3.78971
ERVB4_3-I_MM_ERV2_Mus	1.69353	1.37269
RLTR13D6_ERV2_Mus	1.67139	1.4112
17-qA3.3-352.1	1.63066	1.84292
pi-Ccrn4l.1	1.61726	0.891808
pi-Mgll.2	1.60287	1.47244
MurSatRep1_Transposable_Element	1.54829	0.998791
pi-Tmem194.1	1.53596	1.66054
pi-Ing5.2	1.53431	2.8632
IAPEY3C_LTR_ERV2_Mus	1.52654	0.810592
L1B_RN_L1_Rattus	1.51668	1.55889
pi-Mcart1.2	1.48794	2.7675
RLTR10F_ERV2_Mus	1.45889	1.16818
RLTR8_ERV2_Mus	1.45169	1.02608
pi-Tef.3	1.45079	0.883107
RLTR9D2_ERV2_Mus	1.4313	1.19194
URR1_hAT_Rodentia	1.42526	1.25319
MERVL_2A_ERV3_Rodentia	1.35413	1.51732
13-qA5-464.1	1.34889	2.27394
ERVB4_2-LTR_MM_ERV2_Mus	1.31649	1.0736
MT2C_ERV3_Sciurognathi	1.30553	1.27628
B1_Rn_SINE1-7SL_Rattus	1.30299	1.22775
RLTR48A_ERV1_Mus	1.27293	1.15522
19-qC2-1361.1	1.23387	2.42711
pi-Fbxl18.3	1.22826	1.39697
RLTR9A4_ERV2_Mus	1.18593	0.835974
3-qA3-2052.1	1.15533	0.93175
RLTR1F_Mm_ERV1_Mus	1.12016	1.12872
pi-Arhgap20.1	1.11741	1.07008
RLTR2IAP_MM_LTR_Retrotransposon	1.10132	1.31669
pi-Crkl.1	1.10082	1.74129
pi-Smcr8.2	1.05704	1.27419
1-qD-2017.1	1.05213	1.07435
MERV1_I_ERV1_Mus	1.04666	0.637135
pi-Ip6k1.11	1.03505	0.0948247
pi-Fam53b.2	0.956608	0.692644
B2_Rn_SINE2-tRNA_Rattus	0.954509	0.728836
1-qE2.3-2.1	0.946422	1.01581
RMER2_ERV1_Mus	0.927314	0.819889
RLTR44E_LTR_ERV2_Mus	0.896465	0.865058
ERVB7_2B-LTR_MM_ERV2_Mus	0.888926	0.310357
pi-Ip6k1.14	0.869117	1.44569
8-qA4-332.1	0.858845	3.18e-08
RLTR13C3_ERV2_Mus	0.837968	0.43294
ORR1A_ERV3_Rodentia	0.830185	0.661626
MTC_ERV3_Rodentia	0.827054	1.08583
RLTR13C1_ERV2_Mus	0.819319	0.845752
RLTR27_MM_LTR_Retrotransposon	0.807694	0.585452
IAPEY5_LTR_ERV2_Mus	0.801455	0.768144
LTRIS4B_ERV1_Mus	0.78925	0.5676
pi-Cbl.2	0.78874	1.23828
RLTR1D2_MM_ERV1_Mus	0.764291	0.554936
RLTR13G_ERV2_Mus	0.744236	0.572203
RLTR1D_MM_ERV1_Mus	0.73055	0.66909
SRV_MM-int_ERV2_Mus	0.723137	0.493648
pi-Abl2.2	0.713766	0.468371
RLTR13A1_ERV2_Mus	0.711535	0.798022
pi-Zbtb37.3	0.710809	0.773095
RLTR44C_LTR_ERV2_Mus	0.703336	0.774093
ERVB7_4-LTR_MM_ERV2_Mus	0.697803	0.51708
RLTR46A_ERV2_Mus	0.68782	0.365445
LTRIS4A_ERV1_Mus	0.662816	0.36381
RMER17D2_MM_LTR_Retrotransposon	0.635209	0.612515
ERVB5_2-LTR_MM_ERV2_Mus	0.632826	0.594714
RLTR13D2_ERV2_Mus	0.623205	0.453051
RLTR13D_Endogenous_Retrovirus	0.609942	0.453376
YREP_Y_chromosome	0.608037	0.384712
pi-Zfp652.3	0.606556	1.41627
RLTR44D_LTR_ERV2_Mus	0.604762	0.70218
RMER17D_MM_LTR_Retrotransposon	0.601008	0.948248
RLTR43C_ERV2_Mus	0.595925	0.38202
RMER6D_ERV2_Mus	0.582239	0.378862
6-qF3-1063.2	0.575836	0.633258
MERV1_LTR_ERV1_Mus	0.567861	0.529591
RLTR9B2_ERV2_Mus	0.561936	0.582545
ERVB7_2-LTR_MM_ERV2_Mus	0.556169	0.500763
RMER17B_ERV2_Mus	0.554368	0.228886
RLTR9F_ERV2_Mus	0.550636	0.638808
pi-Cmtm4.2	0.54556	1.33035
RLTR33_MM_ERV3_Mus	0.524228	0.303682
pi-Fbxo41.1	0.519966	0.776742
MT2B_ERV3_Sciurognathi	0.511467	0.427217
ERVB5_2-I_MM_ERV2_Mus	0.503442	0.372614
RLTR9A3A_ERV2_Mus	0.490124	0.475713
RMER17A_ERV2_Mus	0.48612	0.331032
RLTR50B_ERV2_Mus	0.477571	0.20194
MLTR31D_MM_ERV2_Mus	0.468256	0.391207
6-qC3-100.3	0.463195	0.578249
CYRA11_MM_Repeat_region	0.46081	0.378985
RLTR30_MM_ERV1_Mus	0.454155	0.310375
RLTR1A2_MM_ERV1_Mus	0.44146	0.267911
RLTR48C_ERV1_Mus	0.43979	0.548045
ERVB2_1-I_MM_Endogenous_Retrovirus	0.433605	0.216348
URR1B_DNA_transposon	0.424839	0.289287
RLTR41B_ERV1_Mus	0.423001	0.163782
MLTR25C_ERV2_Mus	0.418057	0.280904
RLTR35_MM_ERV3_Mus	0.414864	0.458222
ORR1B_ERV3_Rodentia	0.409255	0.452281
RNLTR15A_LTR_ERV2_Rattus	0.397355	0.286871
RLTR13D3A_ERV2_Mus	0.391167	0.573991
pi-Exog.2	0.388995	0.575062
RLTR13D3_ERV2_Mus	0.38252	0.408392
MMERVK10D3_LTR_ERV2_Mus	0.382378	0.378893
pi-Abl2.1	0.376536	0.377483
IAPLTR4_LTR_ERV2_Mus	0.365422	0.409704
RNLTR4d_I_ERV2_Rattus	0.357356	0.410964
ERVB4_1C-LTR_Mm_ERV2_Mus	0.35425	0.222367
RMER1B_RMER1B_Murinae	0.352547	0.225004
RMER2B_Rn_ERV1_Rattus	0.34874	0.349622
MYSERV16_I_ERV2_Mus	0.346181	0.281563
RLTR50A_ERV2_Mus	0.336007	0.138865
RLTR13D4_ERV2_Mus	0.313476	0.189278
RMER15_ERV3_Mus	0.298023	0.16692
LTRIAPEY_LTR_Retrotransposon	0.297258	0.198247
pi-Exog.3	0.291519	0.55147
pi-Hinfp.2	0.287075	0.0330194
MYSERV_Rn_ERV2_Rattus	0.275718	0.152591
RNLTR15A2_LTR_ERV2_Rattus	0.268878	0.167616
BGLII_Mus_ERV2_Mus	0.266625	0.205306
MLTR31B_MM_ERV2_Mus	0.255968	0.218878
B2_Rn1_SINE2-tRNA_Rattus	0.253956	0.225059
pi-Igf2bp1.1	0.252735	1.7012
pi-Fbxl18.1	0.247907	1.14369
ORR1B2_ERV3_Mus	0.24494	0.242927
MLTR31E_MM_ERV2_Mus	0.242166	0.0993564
L1_RN_L1_Rattus	0.236503	0.174421
SATMIN_SAT_Mus	0.225126	0.331569
RLTR17D_Mm_ERV2_Mus	0.220985	0.0989561
pi-Igf2bp1.2	0.217611	0.51338
pi-Ip6k1.13	0.208742	0.0117225
RLTR29_MM_LTR_Retrotransposon	0.206369	0.0568114
RLTR17B_Mm_ERV2_Mus	0.20197	0.0501469
RNLTR11-int_ERV2_Rattus	0.198612	0.15615
pi-Uhmk1.2	0.192293	0.00128575
RLTR19B_MM_ERV3_Mus	0.18897	0.240156
L1VL2_5_L1_Mus	0.183221	0.10383
LTRIS6_ERV1_Mus	0.181981	0.142971
RLTR41A2_ERV1_Mus	0.178436	0.16358
LX4_L1_Mus	0.17726	0.178202
RMER1A_RMER1A_Murinae	0.176494	0.0416946
RLTR5_MM_ERV1_Mus	0.176117	0.204163
MLTR31A_MM_ERV2_Mus	0.173258	0.334952
ERVB5_1-I_MM_ERV2_Mus	0.172166	0.134882
BGLII_ERV2_Mus	0.166697	0.125279
RLTR17C_Mm_ERV2_Mus	0.162007	0.0627003
MLTR31F_MM_ERV2_Mus	0.16054	0.206076
MLTR25B_ERV2_Mus	0.158317	0.196023
RMER6B_ERV2_Murinae	0.153932	0.110406
13-qA5-464.5	0.15256	2.9675
RLTR1_MM_LTR_Retrotransposon	0.150163	0.0609283
RNLTR4-int_ERV2_Rattus	0.14944	0.104391
RLTR9A3_ERV2_Mus	0.142348	0.236193
MLTR25A_ERV2_Mus	0.13939	0.203709
MLTR31FA_MM_ERV2_Mus	0.136969	0.0569327
RMER6BA_ERV2_Murinae	0.132147	0.143907
RLTR30D_MM_ERV1_Mus	0.130506	0.0660817
RLTR14_ERV1_Mus	0.129906	0.0394357
6-qC3-100.2	0.128554	0.156677
RMER10B_ERV3_Homo	0.123859	0.252861
9-qA1-178.3	0.123738	1.09378
RMER2_Rn_ERV1_Rattus	0.122765	0.100041
RLTR10E_ERV2_Mus	0.12246	0.148597
RLTR44B_LTR_ERV2_Mus	0.122441	0.246108
RLTR49_ERV1_Mus	0.120519	0.114636
RLTR16B_MM_ERV2_Mus	0.119159	0.073511
RLTR44A_LTR_ERV2_Mus	0.117952	0.0807695
RLTR31M_ERV2_Murinae	0.114823	0.0275057
RNSAT1c_Satellite_Rattus	0.113867	0.531942
RLTR9A2_ERV2_Mus	0.112606	0.0289586
RLTR19A_MM_ERV3_Mus	0.112257	0.115435
pi-Shank3.2	0.111825	0.0976417
MLTR31C_MM_ERV2_Mus	0.108672	0.0253832
RLTR20A4_ERV2_Murinae	0.106381	0.0567141
RMER21B_ERV1_Mus	0.105755	0.035177
SINEB2_MU_SINE2-tRNA_Meriones	0.103232	0.0642448
RMER17C_ERV2_Mus	0.0957692	0.065215
SQR4_MM_SAT_Mus	0.0942234	0.0532705
RLTR12B2_ERV2_Mus	0.0923226	0
RLTR31_MM_ERV2_Mus	0.0923159	0.078837
L1VL1_5_L1_Mus	0.0900482	0.16538
LX5b_L1_Mus	0.0898637	0.16011
RLTR19_ERV3_Rattus	0.086041	0.103859
RLTR30D2_MM_ERV1_Mus	0.0821947	0.0938285
pi-Dnmt3a.1	0.0801413	0.285005
L1_Rat4_3end_L1_Rattus	0.0784186	0.120511
RLTR20A2_MM_ERV2_Mus	0.0779506	0.0212827
RLTR9A_ERV2_Mus	0.0774324	0.0287364
RLTR11A_ERV2_Mus	0.0738812	0.132447
MRLTR33_ERV3_Murinae	0.0729777	0.0461147
L1MM_F_L1_Mus	0.0694906	0.0313159
LX5_L1_Mus	0.068894	0.133995
RLTR20D_MM_ERV2_Mus	0.0688545	0.022966
pi-Fbxo41.2	0.0658581	0.117232
RLTR26B_MM_ERV2_Mus	0.0647706	0.0193052
RMER4_LTR_Retrotransposon	0.0646219	0.110827
RLTR9C_ERV2_Mus	0.0639897	0.0523974
Lx7_3end_L1_Rodentia	0.0637014	0.136913
LTR9_RN_ERV3_Rattus	0.0621267	0.0465376
MLTR18C_MM_ERV2_Mus	0.0616272	0.0623453
RLTR20B5_MM_ERV2_Mus	0.060964	0.0229263
MER30_hAT_Vertebrata	0.0600897	0
RLTR11B_ERV2_Mus	0.059982	0
RLTR31C_MM_ERV2_Mus	0.059381	0.0925651
ORR1D-int_ERV3_Rodentia	0.0585043	0.103909
MER103_DNA_transposon	0.058006	0.0790313
RLTR12A_ERV2_Mus	0.0572955	0.0666977
RNNICER3_I_ERV1_Rattus	0.0553396	0.0406955
RLTR24_MM_ERV1_Mus	0.0549708	0.0482843
RLTR41_ERV1_Mus	0.0545065	0.0652407
RLTR20C2_MM_ERV2_Mus	0.0538705	0.0832112
LX5c_L1_Mus	0.0524318	0.0489105
RLTR12H_ERV2_Mus	0.0519148	0
RNLTR8C2_I_ERV2_Rattus	0.0517495	0.129887
IMPB_01_Satellite_Mus	0.0511961	0.234016
RMER17A_Rn-I_ERV2_Rattus	0.0502569	0.0343057
RLTR51A_Mm_ERV3_Mus	0.0492338	0.0495935
LX9_L1_Mus	0.0485197	0
ORR1C_ERV3_Rodentia	0.0481038	0
RLTR34_MM_ERV2_Mus	0.0474096	0
RLTR9A3B_ERV2_Mus	0.0463127	0.0479423
RMER5_ERV1_Rodentia	0.0455277	0.211814
RLTR26C_MM_ERV2_Mus	0.0435597	0.116061
MT2_Rat1_ERV3_Rattus	0.0434131	0
ERVB4_3-LTR_MM_ERV2_Mus	0.0431275	0.0544691
RLTR20C_MM_ERV2_Mus	0.0421933	0.0843018
RLTR20B1_MM_ERV2_Mus	0.041342	0.102907
LTR3_Rn_ERV1_Rattus	0.040334	0.0516066
MYSERV_ERV2_Mus	0.0380484	0.0358197
L1VL4a_5end_L1_Rattus	0.0366564	0.08897
pi-Smcr8.1	0.0359057	5.02e-06
RLTR20B2_MM_ERV2_Mus	0.0348632	0
L1PB1_L1_Homo	0.0336903	0.016754
RLTR31B_MM_ERV2_Mus	0.033549	0.06524
RLTR30E_MM_ERV1_Mus	0.0334324	0.0159122
RLTR30B_MM_ERV1_Mus	0.0329697	0.037676
RLTR30C_MM_ERV1_Mus	0.0322652	0.0186221
RMER17A_Rn-LTR_ERV2_Rattus	0.0305784	0
L1MA2_L1_Homo	0.0301861	0
ERVB1_1-I_RN_Endogenous_Retrovirus	0.0292576	0.0172368
RNERV19_ERV1_Rattus	0.0283432	0.0438757
RLTR47_ERV2_Mus	0.0281751	0
5-qF-14508.1	0.0281475	0.0164585
RMER1_RMER1_Murinae	0.0273918	0.0167626
RLTR12D_ERV2_Mus	0.0270078	0
ORR1C1_ERV3_Mus	0.0264947	0
LTR10_RN_ERV2_Murinae	0.0264443	0.0520263
pi-Wipf2.1	0.0263395	4.89e-08
RLTR48B_ERV1_Mus	0.0259476	0.0523453
RLTR12B_ERV2_Mus	0.0258407	0.029493
RLTR20A1_MM_ERV2_Mus	0.0247842	0
RNLTR2d_ERV2_Rattus	0.0242534	0.0687985
LTRIS4_ERV1_Mus	0.023531	0.115667
RLTR40_Rn_ERV1_Rattus	0.023017	0
ERVB5_1-LTR_MM_ERV2_Mus	0.0218925	0
L1-2_CGr_L1_Cricetulus	0.0209562	0.0211973
ZP3AR_MM_Satellite_Mus	0.0196816	0.027746
RNLTR14-int_ERV2_Rattus	0.0191186	0.0188884
ERVB3_1-I_MM_Endogenous_Retrovirus	0.0186221	0.0797997
ORR1D_ERV3_Rodentia	0.0180811	0
RLTR46A2_ERV2_Mus	0.0169248	0
L1_Rat3_3end_L1_Rattus	0.0168208	0
HERVH_ERV1_Eutheria	0.0165384	0
RLTR31_Rn1_ERV2_Rattus	0.0163414	0.0514507
RLTR40_MM_LTR_Retrotransposon	0.0162803	0
RLTR20B4_MM_ERV2_Mus	0.0154813	0
RLTR41C_ERV1_Mus	0.0153817	0.0627277
RLTR31B2_ERV2_Murinae	0.0153407	0.0149606
RLTR53_Mm_ERV3_Mus	0.0144224	0
L1_Rn2_3end_L1_Rattus	0.01399	0.0146059
MLTR18D_MM_ERV2_Mus	0.01295	0
RMER20A_ERV2_Mus	0.012208	0
RNNICER2-int_ERV1_Rattus	0.0096404	0
pi-Kctd7.2	0.00545736	7.35e-05
pi-Lpp.1	0.00539077	1.36e-05
pi-Zfp382.2	0.00497991	0.537358
pi-Cdc42ep3.1	0.00395268	0.0475372
pi-Igf2bp1.4	0.00392505	0.91626
15-qD3-14639.2	0.00377547	0.00481713
pi-Cbx5.4	0.00349716	0.0127788
4-qB3-3994.2	0.00222912	0.000739153
pi-Mlec.4	0.00179601	0.00712464
pi-Luzp1.3	0.00146695	0.0922784
pi-Tacc1.1	0.00131954	0.000179592
4-qB3-3994.1	0.00109114	0.00027695
pi-Igsf9b.3	0.000974794	0.0032216
18-qE1-1295.1	0.000355652	0.512042
13-qA3.1-213.3	0.000249819	0.0131121
pi-Tacc1.5	0.000201124	9.88e-07
pi-Mlec.3	0.000171061	1.86e-06
pi-March08.2	0.000104484	2.20428
13-qA5-156.2	4.98e-05	6.36e-08
pi-Rad54l2.2	3.48e-06	3.04e-05
pi-Shank3.1	3.19e-06	0.0204011
NICER2v_Rn_I_ERV1_Rattus	9.67e-07	0
7-qD1-654.2	1.38e-07	9.62e-08
pi-D10Wsu102e.1	4.6e-08	1.58999
pi-Gan.2	3.25e-08	0
10-qA3-2592.2	0	0
10-qC1-875.2	0	0
14-qA3-2286.1	0	0
17-qA3.3-352.3	0	6.07e-06
4.5SRNA_Transposable_Element	0	0
6-qD1-2831.1	0	0
91ES8_RN_Satellite_Rattus	0	0
ALINE_Non-LTR_Retrotransposon	0	0
ALSAT_RN_SAT_Rattus	0	0.241975
B1-dID_SINE1-7SL_Rodentia	0	0
B1F_SINE1-7SL_Mus	0	0
B1F1A_SINE1-7SL_Cavia	0	0
B2_RnY_SINE2-tRNA_Rattus	0	0.1145
B3_SINE2-tRNA_Rodentia	0	0
B3A_SINE2-tRNA_Rodentia	0	0
B4_SINE2-tRNA_Rodentia	0	0
B4A_SINE2-tRNA_Rodentia	0	0
BC1_Cp_SINE2-tRNA_Mus	0	0
BC1_Cpo_SINE2-tRNA_Cavia	0	0
BC1_Dor_SINE2-tRNA_Dipodomys	0	0
BC1_SINE2-tRNA_Rattus	0	0
BGLII_B2_ERV2_Murinae	0	0
BGLII_C_ERV2_Mus	0	0
BGLII_Mur_ERV2_Murinae	0	0
BGLII_Rat_LTR_ERV2_Rattus	0	0
BLACKJACK_hAT_Eutheria	0	0
C573_Repeat_region	0	0
CAVID_SINE2-tRNA_Cavia	0	0
CAVID1B_SINE2-tRNA_Cavia	0	0
CAVID1C_SINE2-tRNA_Cavia	0	0
CAVID2_SINE2-tRNA_Cavia	0	0
CAVID2A_SINE2-tRNA_Cavia	0	0
CAVID2B_SINE2-tRNA_Cavia	0	0
CAVID2B1_SINE2-tRNA_Cavia	0	0
CAVID2B2_SINE2-tRNA_Cavia	0	0
CAVID2C_SINE2-tRNA_Cavia	0	0
CAVID2C2_SINE2-tRNA_Cavia	0	0
CAVID2D_SINE2-tRNA_Cavia	0	0
CAVID2E_SINE2-tRNA_Cavia	0	0
CENSAT_SAT_Mus	0	0
CHARLIE1_hAT_Eutheria	0	0
Charlie11_hAT_Eutheria	0	0
Charlie13a_hAT_Mammalia	0	0
Charlie13b_hAT_Mammalia	0	0
Charlie15a_hAT_Eutheria	0	0
Charlie16a_hAT_Mammalia	0	0
Charlie17a_hAT_Mammalia	0	0
Charlie18a_hAT_Mammalia	0	0
Charlie19a_hAT_Mammalia	0	0
CHARLIE1A_hAT_Eutheria	0	0
CHARLIE1B_hAT_Eutheria	0	0
CHARLIE2_hAT_Eutheria	0	0
Charlie21a_hAT_Eutheria	0	0
Charlie22a_hAT_Mammalia	0	0
Charlie24_hAT_Mammalia	0	0
Charlie25_hAT_Mammalia	0	0
Charlie26a_hAT_Mammalia	0	0
Charlie27_hAT_Eutheria	0	0
Charlie28_hAT_Eutheria	0	0
CHARLIE2A_hAT_Homo	0	0
CHARLIE5_hAT_Homo	0	0
CHARLIE6_hAT_Homo	0	0
CHARLIE7_hAT_Homo	0	0
CHARLIE8_hAT_Homo	0	0
CHESHIRE_A_hAT_Homo	0	0
CHESHIRE_B_hAT_Homo	0	0
CHESHIRE_hAT_Homo	0	0
CR1_Mam_CR1_Mammalia	0	0
DERV2a_I_ERV2_Dipodomys	0	0
DERV2a_LTR_ERV2_Dipodomys	0	0
DERV2b_LTR_ERV2_Dipodomys	0	0
DIP_SINE2-tRNA_Allactaga	0	0
DIPODE1_SINE2-tRNA_Dipodomys	0	0
DIPODE2_SINE2-tRNA_Dipodomys	0	0
DIPODE3_SINE1-7SL_Dipodomys	0	0
DNA1_Mam_DNA_transposon	0	0
DRB_RN_DRB_RN_Rattus	0	0
ERV1A-CPo_I_ERV1_Cavia	0	0
ERV1A-CPo_LTR_ERV1_Cavia	0	0
ERV1A1-CPo_LTR_ERV1_Cavia	0	0
ERV1NA-CPo_I_ERV1_Cavia	0	0
ERV1NA-CPo_LTR_ERV1_Cavia	0	0
ERV2-1_CGr-I_ERV2_Cricetulus	0	0
ERV2-1_CGr-LTR_ERV2_Cricetulus	0	0
ERV2-2_CGr-I_ERV2_Cricetulus	0	0
ERV2-2_CGr-LTR_ERV2_Cricetulus	0	0
ERV2-3_CGr-I_ERV2_Cricetulus	0	0
ERV2-3_CGr-LTR_ERV2_Cricetulus	0	0
ERV2-3_CPo-I_ERV2_Cavia	0	0
ERV2-3_CPo-LTR_ERV2_Cavia	0	0
ERV2-3b_CPo-I_ERV2_Cavia	0	0
ERV2-3b_CPo-LTR_ERV2_Cavia	0	0
ERV2-3c_CPo-I_ERV2_Cavia	0	0
ERV2-3c_CPo-LTR_ERV2_Cavia	0	0
ERV2-3c1_CPo-LTR_ERV2_Cavia	0	0
ERV2-3C1a_CPo-LTR_ERV2_Cavia	0	0
ERV2-3d_CPo-I_ERV2_Cavia	0	0
ERV2-3d_CPo-LTR_ERV2_Cavia	0	0
ERV2-4_CGr-I_ERV2_Cricetulus	0	0
ERV2-4_CGr-LTR_ERV2_Cricetulus	0	0
ERV2-4_CPo-I_ERV2_Cavia	0	0
ERV2-4_CPo-LTR_ERV2_Cavia	0	0
ERV2-4b_CPo-LTR_ERV2_Cavia	0	0
ERV2-5_CPo-I_ERV2_Cavia	0	0
ERV2-5_CPo-LTR_ERV2_Cavia	0	0
ERV2-Dor_I_ERV2_Dipodomys	0	0
ERV2-Dor_LTR_ERV2_Dipodomys	0	0
ERV2A-CPo_I_ERV2_Cavia	0	0
ERV2A-CPo_LTR_ERV2_Cavia	0	0
ERV2A2-CPo_LTR_ERV2_Cavia	0	0
ERV2A3-CPo_LTR_ERV2_Cavia	0	0
ERV2B-CPo_I_ERV2_Cavia	0	0
ERV2B-CPo_LTR_ERV2_Cavia	0	0
ERV2B-Dor_LTR_ERV2_Dipodomys	0	0
ERV2B1-CPo_LTR_ERV2_Cavia	0	0
ERV2B2-CPo_LTR_ERV2_Cavia	0	0
ERV3-1_CPo-I_ERV3_Cavia	0	0
ERVB1_1-LTR_RN_LTR_Retrotransposon	0	0
ERVB1_2-I_RN_Endogenous_Retrovirus	0	0
ERVB1_2-LTR_RN_LTR_Retrotransposon	0	0
ERVB1_3-I_RN_Endogenous_Retrovirus	0	0
ERVB1_3-LTR_RN_LTR_Retrotransposon	0	0
ERVB2_2-I_RN_Endogenous_Retrovirus	0	0
ERVB2_2-LTR_RN_LTR_Retrotransposon	0	0
ERVB3_1-LTR_MM_LTR_Retrotransposon	0	0
ERVB4_5-I_RN_ERV2_Rattus	0	0
ERVB4_5-LTR_RN_ERV2_Rattus	0	0
ERVB4_6-I_RN_ERV2_Rattus	0	0
ERVB4_6-LTR_RN_LTR_Retrotransposon	0	0
ERVB5_3-I_RN_ERV2_Rattus	0	0
ERVB5_3-LTR_RN_ERV2_Rattus	0	0
ERVB5_4-I_RN_ERV2_Rattus	0	0
ERVB5_4-LTR_RN_ERV2_Rattus	0	0
ERVB5_5-I_RN_ERV2_Rattus	0	0
ERVB5_5-LTR_RN_ERV2_Rattus	0	0
ERVB6_1-I_RN_Endogenous_Retrovirus	0	0
ERVB6_1-LTR_RN_LTR_Retrotransposon	0	0
ERVL-B4_ERV3_Eutheria	0	0
ERVL-E_ERV3_Eutheria	0	0
EuthAT-1_hAT_Eutheria	0	0
EuthAT-2_hAT_Eutheria	0	0
EuthAT-2B_hAT_Eutheria	0	0
EuthAT-N1_hAT_Eutheria	0	0
Eutr1_Eutr1_Eutheria	0	0
Eutr10_Eutr10_Eutheria	0	0
Eutr11_Eutr11_Eutheria	0	0
Eutr12_Eutr12_Eutheria	0	0
Eutr13_Eutr13_Eutheria	0	0
Eutr14_Eutr14_Eutheria	0	0
Eutr15_Eutr15_Eutheria	0	0
Eutr16_Eutr16_Eutheria	0	0
Eutr17_Eutr17_Eutheria	0	0
Eutr18_Eutr18_Eutheria	0	0
Eutr2_Eutr2_Eutheria	0	0
Eutr3_Eutr3_Eutheria	0	0
Eutr4_Eutr4_Eutheria	0	0
Eutr5_Eutr5_Eutheria	0	0
Eutr6_Eutr6_Eutheria	0	0
Eutr7_hAT_Eutheria	0	0
Eutr8_hAT_Eutheria	0	0
Eutr9_Eutr9_Eutheria	0	0
EUTREP1_DNA_transposon	0	0
EUTREP10_Endogenous_Retrovirus	0	0
EUTREP11_EUTREP11_Eutheria	0	0
EUTREP12_EUTREP12_Eutheria	0	0
EUTREP13_Endogenous_Retrovirus	0	0
EUTREP14_EUTREP14_Eutheria	0	0
EUTREP15_EUTREP15_Eutheria	0	0
EUTREP16_EUTREP16_Eutheria	0	0
EUTREP2_EUTREP2_Eutheria	0	0
EUTREP3_hAT_Eutheria	0	0
EUTREP4_EUTREP4_Eutheria	0	0
EUTREP5_EUTREP5_Eutheria	0	0
EUTREP6_EUTREP6_Eutheria	0	0
EUTREP7_EUTREP7_Eutheria	0	0
EUTREP8_EUTREP8_Eutheria	0	0
EutTc1-N1_Mariner-Tc1_Eutheria	0	0
GOLEM_B_Mariner-Tc1_Eutheria	0	0
GOLEM_Mariner-Tc1_Eutheria	0	0
HAL1_L1_Eutheria	0	0
HAL1-1A_Cpo_L1_Cavia	0	0
HAL1-1B_Cpo_L1_Cavia	0	0
HAL1-1C_Cpo_L1_Cavia	0	0
HAL1-1D_Cpo_L1_Cavia	0	0
HAL1-1E_Cpo_L1_Cavia	0	0
HAL1-1F_Cpo_L1_Cavia	0	0
HAL1-1G_Cpo_L1_Cavia	0	0
HAL1-1H_Cpo_L1_Cavia	0	0
HAL1-2A_Cpo_L1_Cavia	0	0
HAL1-2B_Cpo_L1_Cavia	0	0
HAL1-2C_Cpo_L1_Cavia	0	0
HAL1-3A_Cpo_L1_Cavia	0	0
HAL1-3B_Cpo_L1_Cavia	0	0
HAL1-3C_Cpo_L1_Cavia	0	0
HAL1-3D_Cpo_L1_Cavia	0	0
HAL1-4_Cpo_L1_Cavia	0	0
HAL1-4A_Cpo_L1_Cavia	0	0
HAL1-4B_Cpo_L1_Cavia	0	0
HAL1-4C_Cpo_L1_Cavia	0	0
HAL1B_L1_Homo	0	0
Helitron1Nb_Mam_Helitron_Eutheria	0	0
Helitron3Na_Mam_Helitron_Mammalia	0	0
HERVE_ERV1_Homo	0	0
HERVFH21I_Endogenous_Retrovirus	0	0
HERVK22I_ERV2_Eutheria	0	0
HERVL68_Endogenous_Retrovirus	0	0
HERVR_ERV1_Papio	0	0
HERVS71_ERV1_Eutheria	0	0
HSTC2_Mariner-Tc1_Homo	0	0
IAP1_CGr-LTR_ERV2_Cricetulus	0	0
IAP1B_CGr-LTR_ERV2_Cricetulus	0	0
IAP1C_CGr-LTR_ERV2_Cricetulus	0	0
ID_Rn1_SINE2-tRNA_Rattus	0	0
ID_Rn2_SINE2-tRNA_Rattus	0	0
ID-B1_Cpo_SINE2-tRNA_Cavia	0	0
ID-Spe_SINE2-tRNA_Spermophilus	0	0
IDL-Geo_Cca_SINE2-tRNA_Chaetodipus	0	0
IDL-Geo_Tbo_SINE2-tRNA_Thomomys	0	0
IMPB_02_Simple_Repeat	0	0
ISAT_RN_I_Rattus	0	0
Kanga1_Mariner-Tc1_Mammalia	0	0
Kanga11a_Mariner-Tc1_Mammalia	0	0
L1_CC_L1_Cavia	0	0
L1_CP_L1_Conilurus	0	0.031537
L1-1_CGr_L1_Cricetulus	0	0
L1-1_Cpo_L1_Cavia	0	0
L1-1_Dor_L1_Dipodomys	0	0
L1-1A_Cpo_L1_Cavia	0	0
L1-1B_Cpo_L1_Cavia	0	0
L1-1C_Cpo_L1_Cavia	0	0
L1-1D_Cpo_L1_Cavia	0	0
L1-1E_Cpo_L1_Cavia	0	0
L1-1F_Cpo_L1_Cavia	0	0
L1-1G_Cpo_L1_Cavia	0	0
L1-1H_Cpo_L1_Cavia	0	0
L1-2_Cpo_L1_Cavia	0	0
L1-2_Dor_L1_Dipodomys	0	0
L1-2A_Cpo_L1_Cavia	0	0
L1-2B_Cpo_L1_Cavia	0	0
L1-3_Cpo_L1_Cavia	0	0
L1-3A_Cpo_L1_Cavia	0	0
L1-4_Cpo_L1_Cavia	0	0.013007
L1-4A_Cpo_L1_Cavia	0	0
L1M2_5_L1_Homo	0	0
L1M2A_5_L1_Homo	0	0
L1M2B_5_L1_Homo	0	0
L1M2C_5_L1_Homo	0	0
L1M3A_5_L1_Eutheria	0	0
L1M3C_5_L1_Homo	0	0
L1M3D_5_L1_Eutheria	0	0
L1M3DE_5_L1_Eutheria	0	0
L1M6_5end_L1_Mammalia	0	0
L1M7_5end_L1_Mammalia	0	0
L1MA10_L1_Eutheria	0	0
L1MA5_L1_Homo	0	0
L1MA9_L1_Homo	0	0
L1MB3_L1_Homo	0	0
L1MB6_5_L1_Eutheria	0	0
L1MB7_L1_Eutheria	0	0
L1MC2_L1_Homo	0	0
L1MC3_L1_Eutheria	0	0
L1MC4_5end_L1_Eutheria	0	0
L1MC4_L1_Homo	0	0
L1MC4B_L1_Eutheria	0	0
L1MC5_L1_Eutheria	0	0
L1MCA_5_L1_Homo	0	0
L1MCB_5_L1_Homo	0	0
L1MCC_5_L1_Homo	0	0
L1MD2_L1_Homo	0	0
L1MD3_L1_Homo	0	0
L1MDA_5_L1_Eutheria	0	0
L1MDB_5_L1_Homo	0	0
L1ME_ORF2_L1_Homo	0	0
L1ME2_L1_Homo	0	0
L1ME3A_L1_Homo	0	0
L1ME3C_3end_L1_Eutheria	0	0
L1ME3D_3end_L1_Eutheria	0	0
L1ME3E_3end_L1_Eutheria	0	0
L1ME3F_3end_L1_Eutheria	0	0
L1ME4A_L1_Homo	0	0
L1ME5_3end_L1_Mammalia	0	0
L1MEA_5_L1_Homo	0	0
L1MEB_5_L1_Homo	0	0
L1MEC_5_L1_Eutheria	0	0
L1MED_5_L1_Homo	0	0
L1MEe_5end_L1_Eutheria	0	0
L1MEf_5end_L1_Mammalia	0	0
L1MEg_5end_L1_Mammalia	0	0
L1NH_RN_L1_Rattus	0	0
L1P_MA2_L1_Eutheria	0	0.0143745
L1R2_RN_L1_Rattus	0	0.0660429
L2_CR1_Eutheria	0	0
L2B_CR1_Eutheria	0	0
L2C_L2_Eutheria	0	0
L2D_L2_Eutheria	0	0
L3b_3end_CR1_Mammalia	0	0
L4_RTEX_Mammalia	0	0
L5_RTEX_Mammalia	0	0
LTR1_CPo_ERV1_Cavia	0	0
LTR1_Rn_ERV2_Rattus	0	0
LTR10_Cpo_ERV1_Cavia	0	0
LTR10A_ERV1_Eutheria	0	0
LTR11_Cpo_ERV3_Cavia	0	0
LTR12_Cpo_ERV3_Cavia	0	0
LTR12B_Cpo_ERV3_Cavia	0	0
LTR12C_Cpo_ERV3_Cavia	0	0
LTR12D_Cpo_ERV3_Cavia	0	0
LTR13_Cpo_ERV3_Cavia	0	0
LTR13_Dor_ERV2_Dipodomys	0	0
LTR13B_Dor_ERV2_Dipodomys	0	0
LTR16A_ERV3_Eutheria	0	0
LTR16B_ERV3_Eutheria	0	0
LTR16B1_ERV3_Eutheria	0	0
LTR16B2_ERV3_Eutheria	0	0
LTR16C_ERV3_Homo	0	0
LTR16D1_ERV3_Eutheria	0	0
LTR16D2_ERV3_Eutheria	0	0
LTR16E1_ERV3_Eutheria	0	0
LTR16E2_ERV3_Eutheria	0	0
LTR18_Dor_ERV2_Dipodomys	0	0
LTR2_CGr_ERV2_Cricetulus	0	0
LTR2_Rn_ERV2_Rattus	0	0
LTR21_Dor_ERV1_Dipodomys	0	0
LTR21B_Dor_ERV1_Dipodomys	0	0
LTR21C_Dor_ERV1_Dipodomys	0	0
LTR22_Dor_ERV2_Dipodomys	0	0
LTR24_Dor_ERV1_Dipodomys	0	0
LTR24B_Dor_ERV1_Dipodomys	0	0
LTR25_Dor_ERV1_Dipodomys	0	0
LTR29_ERV1_Homo	0	0
LTR2B_CGr_ERV2_Cricetulus	0	0
LTR2B_Cpo_ERV2_Cavia	0	0
LTR2B2_Cpo_ERV2_Cavia	0	0
LTR2C_Cpo_ERV2_Cavia	0	0
LTR3_Cpo_ERV3_Cavia	0	0
LTR3_Dor_ERV3_Dipodomys	0	0
LTR31_ERV1_Homo	0	0
LTR32_ERV3_Homo	0	0
LTR33_ERV3_Eutheria	0	0
LTR33B_ERV3_Mammalia	0	0
LTR33C_ERV3_Eutheria	0	0
LTR34_ERV1_Homo	0	0
LTR36_ERV1_Homo	0	0
LTR37A_ERV1_Homo	0	0
LTR37B_ERV1_Homo	0	0
LTR39_ERV1_Homo	0	0
LTR3B_Dor_ERV3_Dipodomys	0	0
LTR4_CGr_ERV2_Cricetulus	0	0
LTR4_Cpo_ERV1_Cavia	0	0
LTR4_Dor_ERV2_Dipodomys	0	0
LTR40A_ERV3_Homo	0	0
LTR40A1_ERV3_Eutheria	0	0
LTR40B_ERV3_Homo	0	0
LTR44_ERV1_Homo	0	0
LTR45_ERV1_Homo	0	0
LTR48_ERV1_Homo	0	0
LTR48B_ERV1_Homo	0	0
LTR4B_Cpo_ERV1_Cavia	0	0
LTR4C_Cpo_ERV1_Cavia	0	0
LTR5_Dor_ERV1_Dipodomys	0	0
LTR50_ERV3_Homo	0	0
LTR52_ERV3_Homo	0	0
LTR53_ERV3_Homo	0	0
LTR54_ERV1_Eutheria	0	0
LTR58_ERV1_Homo	0	0
LTR59_ERV1_Homo	0	0
LTR5B_Cpo_ERV3_Cavia	0	0
LTR5B_Dor_ERV1_Dipodomys	0	0
LTR6_CGr_ERV2_Cricetulus	0	0
LTR6_Cpo_ERV3_Cavia	0	0
LTR6_Dor_ERV2_Dipodomys	0	0
LTR64_ERV1_Homo	0	0
LTR65_ERV1_Homo	0	0
LTR67B_ERV3_Eutheria	0	0
LTR68_ERV1_Eutheria	0	0
LTR6B_Cpo_ERV3_Cavia	0	0
LTR6B_Dor_ERV2_Dipodomys	0	0
LTR6B2_Cpo_ERV3_Cavia	0	0
LTR6B2a_Cpo_ERV3_Cavia	0	0
LTR6C_Cpo_ERV3_Cavia	0	0
LTR6C2_Cpo_ERV3_Cavia	0	0
LTR6D_Cpo_ERV3_Cavia	0	0
LTR6E_Cpo_ERV3_Cavia	0	0
LTR6F_Cpo_ERV3_Cavia	0	0
LTR6F2_Cpo_ERV3_Cavia	0	0
LTR6G_Cpo_ERV3_Cavia	0	0
LTR6H_Cpo_ERV3_Cavia	0	0
LTR6I_Cpo_ERV3_Cavia	0	0
LTR7_Cpo_ERV2_Cavia	0	0
LTR7_Dor_ERV2_Dipodomys	0	0
LTR72_RN_ERV1_Murinae	0	0
LTR75_1_ERV1_Eutheria	0	0
LTR75_ERV3_Homo	0	0
LTR77_ERV1_Homo	0	0
LTR78_ERV1_Mammalia	0	0
LTR79_ERV3_Mammalia	0	0
LTR7B_Cpo_ERV2_Cavia	0	0
LTR7C_Cpo_ERV2_Cavia	0	0
LTR8_Cpo_ERV1_Cavia	0	0
LTR8_Dor_ERV1_Dipodomys	0	0
LTR80A_ERV3_Eutheria	0	0
LTR80B_ERV3_Eutheria	0	0
LTR81A_ERV1_Mammalia	0	0
LTR81B_ERV1_Mammalia	0	0
LTR81C_ERV1_Mammalia	0	0
LTR82A_ERV3_Eutheria	0	0
LTR82B_ERV3_Mammalia	0	0
LTR83_ERV3_Eutheria	0	0
LTR84a_ERV3_Eutheria	0	0
LTR84b_ERV3_Eutheria	0	0
LTR85a_Gypsy_Mammalia	0	0
LTR85b_Gypsy_Mammalia	0	0
LTR85c_Gypsy_Mammalia	0	0
LTR86A1_ERV3_Mammalia	0	0
LTR86A2_ERV3_Mammalia	0	0
LTR86B1_ERV3_Mammalia	0	0
LTR86B2_ERV3_Mammalia	0	0
LTR86C_ERV3_Mammalia	0	0
LTR87_ERV3_Eutheria	0	0
LTR88a_Gypsy_Mammalia	0	0
LTR88b_Gypsy_Mammalia	0	0
LTR88c_Gypsy_Mammalia	0	0
LTR89_ERV3_Mammalia	0	0
LTR8B_Cpo_ERV1_Cavia	0	0
LTR8B_Dor_ERV1_Dipodomys	0	0
LTR8C_CPo_ERV1_Cavia	0	0
LTR8C_Dor_ERV1_Dipodomys	0	0
LTR9_ERV1_Homo	0	0
LTR90A_LTR_Retrotransposon	0	0
LTR90B_LTR_Retrotransposon	0	0
LTRVL30_LTR_Retrotransposon	0	0.0208723
LX10_L1_Mus	0	0
LX2_L1_Sciurognathi	0	0
LX3_L1_Sciurognathi	0	0.0126933
LX6_L1_Mus	0	0
LX7_L1_Mus	0	0
LX8_L1_Mus	0	0
LX8B_L1_Mus	0	0
MamGypLTR1a_Gypsy_Mammalia	0	0
MamGypLTR1b_Gypsy_Mammalia	0	0
MamGypLTR1c_Gypsy_Mammalia	0	0
MamGypLTR1d_Gypsy_Mammalia	0	0
MamGypLTR2_Gypsy_Mammalia	0	0
MamGypLTR2b_Gypsy_Mammalia	0	0
MamGypLTR2c_Gypsy_Mammalia	0	0
MamGypLTR3_Gypsy_Mammalia	0	0
MamRep137_Mariner-Tc1_Mammalia	0	0
MamRep1527_Transposable_Element	0	0
MamRep1894_hAT_Mammalia	0	0
MamRep38_hAT_Mammalia	0	0
MamRep4096_hAT_Mammalia	0	0
MamRep434_Mariner-Tc1_Mammalia	0	0
MamRep488_hAT_Mammalia	0	0
MamRep564_Transposable_Element	0	0
MamRep605_Transposable_Element	0	0
MamSINE1_tRNA_Mammalia	0	0
MARE1_Mariner-Tc1_Mammalia	0	0
MARE10_MARE10_Mammalia	0	0
MARE11_MARE11_Mammalia	0	0
MARE3_SINE_Mammalia	0	0
MARE4_MARE4_Mammalia	0	0
MARE5_hAT_Mammalia	0	0
MARE6_Tx1_Mammalia	0	0
MARE7_Integrated_Virus	0	0
MARE8_MARE8_Mammalia	0	0
MARE9_MARE9_Mammalia	0	0
MARNA_Mariner-Tc1_Homo	0	0
MEN_SINE2-tRNA_Menetes	0	0
MER101B_ERV1_Homo	0	0
MER104_DNA_transposon	0	0
MER104A_DNA_transposon	0	0
MER104B_DNA_transposon	0	0
MER104C_DNA_transposon	0	0
MER105_DNA_transposon	0	0
MER106B_hAT_Homo	0	0
MER110_ERV1_Homo	0	0
MER110A_ERV1_Homo	0	0
MER115_hAT_Eutheria	0	0
MER117_hAT_Homo	0	0
MER119_hAT_Homo	0	0
MER121_hAT_Mammalia	0	0
MER124_Transposable_Element	0	0
MER135_Transposable_Element	0	0
MER2_Mariner-Tc1_Eutheria	0	0
MER20_hAT_Homo	0	0
MER20B_hAT_Homo	0	0
MER21B_ERV3_Eutheria	0	0
MER21C_BT_ERV3_Eutheria	0	0
MER21C_ERV3_Eutheria	0	0
MER2B_Mariner-Tc1_Eutheria	0	0
MER3_hAT_Eutheria	0	0
MER31_Endogenous_Retrovirus	0	0
MER31A_ERV1_Eutheria	0	0
MER33_hAT_Homo	0	0
MER34_ERV1_Homo	0	0
MER34-int_ERV1_Eutheria	0	0
MER34A_ERV1_Eutheria	0	0
MER34A1_ERV1_Eutheria	0	0
MER34B_ERV1_Homo	0	0
MER44A_Mariner-Tc1_Homo	0	0
MER44B_Mariner-Tc1_Homo	0	0
MER44C_Mariner-Tc1_Homo	0	0
MER44D_Mariner-Tc1_Eutheria	0	0
MER45B_DNA_transposon	0	0
MER45C_hAT_Homo	0	0
MER45R_DNA_transposon	0	0
MER46C_Mariner-Tc1_Eutheria	0	0
MER47B_Mariner-Tc1_Eutheria	0	0
MER47C_Mariner-Tc1_Eutheria	0	0
MER49_ERV1_Homo	0	0
MER50_ERV1_Homo	0	0
MER50B_ERV1_Homo	0	0
MER53_DNA_transposon	0	0
MER57B1_ERV1_Eutheria	0	0
MER57C1_ERV1_Eutheria	0	0
MER57C2_ERV1_Eutheria	0	0
MER57D_ERV1_Eutheria	0	0
MER57E1_ERV1_Eutheria	0	0
MER57E2_ERV1_Eutheria	0	0
MER57E3_ERV1_Eutheria	0	0
MER58A_hAT_Eutheria	0	0
MER58B_hAT_Eutheria	0	0
MER58C_hAT_Eutheria	0	0
MER58D_hAT_Eutheria	0	0
MER5A_hAT_Eutheria	0	0
MER5C1_hAT_Eutheria	0	0
MER6_Mariner-Tc1_Eutheria	0	0
MER63C_hAT_Eutheria	0	0
MER65A_ERV1_Eutheria	0	0
MER65I_Endogenous_Retrovirus	0	0
MER66A_ERV1_Homo	0	0
MER66B_ERV1_Homo	0	0
MER67A_ERV1_Homo	0	0
MER67C_ERV1_Homo	0	0
MER67D_ERV1_Homo	0	0
MER68_I_ERV3_Eutheria	0	0
MER68A_ERV3_Eutheria	0	0
MER69A_hAT_Eutheria	0	0
MER69B_hAT_Eutheria	0	0
MER6B_Mariner-Tc1_Homo	0	0
MER6C_Mariner-Tc1_Eutheria	0	0
MER70_I_LTR_Retrotransposon	0	0
MER70A_ERV3_Homo	0	0
MER70B_ERV3_Homo	0	0
MER72_ERV1_Homo	0	0
MER72B_ERV1_Homo	0	0
MER74_Endogenous_Retrovirus	0	0
MER74A_ERV3_Eutheria	0	0
MER74B_ERV3_Homo	0	0
MER74C_ERV3_Homo	0	0
MER76_ERV3_Homo	0	0
MER76-int_ERV3_Eutheria	0	0
MER77_ERV3_Homo	0	0
MER80_hAT_Eutheria	0	0
MER81_hAT_Homo	0	0
MER82_DNA_transposon	0	0
MER87_ERV1_Homo	0	0
MER89_ERV1_Homo	0	0
MER90_ERV1_Homo	0	0
MER90a_LTR_ERV1_Eutheria	0	0
MER91B_hAT_Eutheria	0	0
MER92A_ERV1_Homo	0	0
MER92B_ERV1_Homo	0	0
MER92C_ERV1_Eutheria	0	0
MER94_hAT_Homo	0	0
MER95_LTR_Retrotransposon	0	0
MER97A_hAT_Homo	0	0
MER97B_hAT_Homo	0	0
MER97C_hAT_Homo	0	0
MER97d_hAT_Eutheria	0	0
MER99_DNA_transposon	0	0
MERX_Mariner-Tc1_Eutheria	0	0
MIR_SINE2-tRNA_Mammalia	0	0
MIR3_SINE2-tRNA_Mammalia	0	0
MIRb_SINE2-tRNA_Mammalia	0	0
MIRc_SINE2-tRNA_Mammalia	0	0
MLT-int_ERV3_Eutheria	0	0
MLT1_I_ERV3_Eutheria	0	0
MLT1A0_ERV3_Eutheria	0	0
MLT1A1_ERV3_Eutheria	0	0
MLT1B_ERV3_Eutheria	0	0
MLT1C_ERV3_Eutheria	0	0
MLT1C2_ERV3_Eutheria	0	0
MLT1D_ERV3_Eutheria	0	0
MLT1E_ERV3_Eutheria	0	0
MLT1E1_ERV3_Eutheria	0	0
MLT1E1A_ERV3_Eutheria	0	0
MLT1F_ERV3_Eutheria	0	0
MLT1F_I_ERV3_Eutheria	0	0
MLT1F1_ERV3_Eutheria	0	0
MLT1G_ERV3_Homo	0	0
MLT1G1_ERV3_Homo	0	0
MLT1G3_ERV3_Homo	0	0
MLT1H_ERV3_Homo	0	0
MLT1H_I_ERV3_Eutheria	0	0
MLT1H1_ERV3_Homo	0	0
MLT1I_ERV3_Homo	0	0
MLT1J_ERV3_Eutheria	0	0
MLT1J-int_ERV3_Eutheria	0	0
MLT1K_ERV3_Homo	0	0
MLT1L_ERV3_Homo	0	0
MLT1M_ERV3_Mammalia	0	0
MLT1O_ERV3_Eutheria	0	0
MLT2B2_ERV3_Eutheria	0	0
MLT2C2_ERV3_Homo	0	0
MLT2D_ERV3_Homo	0	0
MLT2E_ERV3_Eutheria	0	0
MLT2F_ERV3_Eutheria	0	0
MLTR11A_ERV2_Murinae	0	0
MLTR11B_ERV2_Murinae	0	0
MLTR12_ERV1_Murinae	0	0
MLTR13_ERV2_Murinae	0	0
MLTR14_ERV1_Murinae	0	0
MLTR18_MM_ERV2_Mus	0	0
MLTR18A_MM_ERV2_Mus	0	0
MLTR18B_MM_ERV2_Mus	0	0
MLTR32C_MM_ERV2_Mus	0	0
MLTR73_ERV1_Murinae	0	0
MSR1_MSAT_Homo	0	0
MST_I_ERV3_Eutheria	0	0
MSTC_ERV3_Eutheria	0	0
MT2A_ERV3_Rodentia	0	0
MTD_ERV3_Rodentia	0	0.0207768
MTE_Endogenous_Retrovirus	0	0
MTE-int_ERV3_Rodentia	0	0
MTE2a_LTR_ERV3_Rodentia	0	0
MTE2b_LTR_ERV3_Rodentia	0	0
MTEa_LTR_ERV3_Rodentia	0	0
MTEb_LTR_ERV3_Rodentia	0	0
MurSatRep2_Transposable_Element	0	0
MUSID2_SINE2-tRNA_Rodentia	0	0
MUSID3_SINE2-tRNA_Rodentia	0	0
MUSID4_SINE2-tRNA_Rodentia	0	0
MUSID5_SINE2-tRNA_Rodentia	0	0
MYS1_LTR_LTR_Retrotransposon	0	0
MYS1_PL_direct_repeat	0	0
NICER_RN_ERV1_Rattus	0	0
NICER19A_I_ERV1_Rattus	0	0
NICER19B-int_ERV1_Rattus	0	0
NICER1B_Rn_LTR_ERV1_Rattus	0	0
NICER1C_Rn_I_ERV1_Rattus	0	0
NICER1C_Rn_LTR_ERV1_Rattus	0	0
NICER1D_Rn_LTR_ERV1_Rattus	0	0
NICER1E_Rn_LTR_ERV1_Rattus	0	0
NICER2_Rn_ERV1_Rattus	0	0
NICER3A_Rn_ERV1_Rattus	0	0
ORR1BI_ERV3_Rodentia	0	0.0114815
ORR1C2_ERV3_Mus	0	0.0300519
ORR1D1_LTR_ERV3_Rodentia	0	0.0623071
ORR1D2_LTR_ERV3_Rodentia	0	0
ORR1E_ERV3_Rodentia	0	0
ORR1F_ERV3_Murinae	0	0
ORR1G_ERV3_Murinae	0	0
ORSL_hAT_Eutheria	0	0
ORSL-2a_hAT_Mammalia	0	0
ORSL-2b_hAT_Mammalia	0	0
PB1D10_SINE1-7SL_Rodentia	0	0.00905493
PB1D7_SINE1-7SL_Rodentia	0	0
PB1D9_SINE1-7SL_Rodentia	0	0
Ped-1_SINE3-5S_Pedetes	0	0
Ped-2_SINE2-tRNA_Pedetes	0	0
pi-Atxn1l.2	0	0
pi-Eif4ebp2.2	0	0
pi-Ipmk.2	0	0
pi-Klhl11.2	0	5.38e-05
pi-Tfcp2l1.3	0	0
R91ES8_RN_Satellite_Rattus	0	0
RAL_Rn_ERV1_Rattus	0	0
RAL_Rn_I_ERV1_Rattus	0	0
RatSatRep2_Transposable_Element	0	0.0295785
RDRE1_RN_SINE1-7SL_Rattus	0	0
Ricksha_a_MuDR_Eutheria	0	0
RICKSHA_MuDR_Eutheria	0	0
RLTR01_Rn_ERV1_Rattus	0	0
RLTR1_Rat1_ERV1_Rattus	0	0
RLTR1_Rat2_ERV1_Rattus	0	0
RLTR1_Rn_ERV1_Rattus	0	0
RLTR10_Rat_ERV2_Rattus	0	0
RLTR10B_Rat_ERV2_Rattus	0	0
RLTR11C_MM_ERV2_Mus	0	0
RLTR11D_ERV2_Murinae	0	0
RLTR12_LTR_Retrotransposon	0	0
RLTR12BD_Mm_ERV2_Mus	0	0
RLTR12C_ERV2_Mus	0	0
RLTR12E_ERV2_Mus	0	0
RLTR12F_ERV2_Mus	0	0
RLTR12G_ERV2_Mus	0	0.0209243
RLTR14_RN_ERV1_Murinae	0	0
RLTR16_ERV2_Mus	0	0.022842
RLTR16_Rn_ERV2_Rattus	0	0
RLTR16C_MM_ERV2_Mus	0	0
RLTR18_MM_ERV2_Mus	0	0
RLTR19A2_ERV3_Mus	0	0
RLTR19C_MM_ERV3_Mus	0	0.0276161
RLTR19D_ERV3_Mus	0	0
RLTR1E_MM_ERV1_Mus	0	0
RLTR20A2B_MM_ERV2_Mus	0	0
RLTR20A3_MM_ERV2_Mus	0	0
RLTR20B3A_MM_ERV2_Mus	0	0
RLTR20C1_MM_ERV2_Mus	0	0.0437467
RLTR21_MM_LTR_Retrotransposon	0	0
RLTR23_MM_ERV2_Mus	0	0
RLTR24B_MM_ERV1_Mus	0	0
RLTR26_Rn_ERV2_Rattus	0	0
RLTR26B_Rn_ERV2_Rattus	0	0
RLTR26D_MM_ERV2_Mus	0	0.0209878
RLTR28_MM_LTR_Retrotransposon	0	0.033615
RLTR30D_RN_ERV1_Murinae	0	0
RLTR31_Rn2_ERV2_Rattus	0	0
RLTR31_Rn3_ERV2_Rattus	0	0
RLTR31M3D_Rn_ERV2_Rattus	0	0
RLTR31M3D2_Rn_ERV2_Rattus	0	0
RLTR32_Rn_ERV2_Rattus	0	0.0273311
RLTR32B_Rn_ERV2_Rattus	0	0
RLTR32C_Rn_ERV2_Rattus	0	0
RLTR34B_MM_ERV2_Mus	0	0
RLTR34C_MM_ERV2_Mus	0	0.0289138
RLTR34D_MM_ERV2_Mus	0	0
RLTR35B_MM_ERV3_Mus	0	0
RLTR3IAP_MA_LTR_Retrotransposon	0	0
RLTR41_Rn_ERV1_Rattus	0	0
RLTR41B_Rn_ERV1_Rattus	0	0
RLTR43_Rat_ERV2_Rattus	0	0
RLTR48_Rn_ERV1_Rattus	0	0
RLTR51_Rn_ERV3_Rattus	0	0
RLTR51B_Mm_ERV3_Mus	0	0
RLTR52_Rn_ERV1_Rattus	0	0
RLTR53B_Mm_ERV3_Mus	0	0
RLTR7_RN_ERV2_Rattus	0	0
RLTR9B_ERV2_Mus	0	0
RLTRMRS_PS_LTR_Retrotransposon	0	0
RLTRSRC_MA_LTR_Retrotransposon	0	0
RMER10A_ERV3_Mus	0	0
RMER17B_Rn_ERV2_Rattus	0	0.0301823
RMER19_Endogenous_Retrovirus	0	0
RMER20_Transposable_Element	0	0
RMER3_ERV2_Rattus	0	0
RMER3-int_ERV2_Rattus	0	0
RMER3B_LTR_ERV2_Rattus	0	0
RMER3B2_LTR_ERV2_Rattus	0	0
RMER3C_ERV2_Rattus	0	0
RMER3D1A_LTR_ERV2_Rattus	0	0
RNALUIII_SINE1-7SL_Rattus	0	0
RNERVK8c_ERV2_Rattus	0	0
RNERVK8d_I_ERV2_Rattus	0	0
RNERVK9_ERV2_Rattus	0	0
RNIAP1a_ERV2_Rattus	0	0
RNIAP1aLTR_ERV2_Rattus	0	0
RNIAP1b_ERV2_Rattus	0	0
RNIAP1bLTR_ERV2_Rattus	0	0
RNLTR10_ERV1_Rattus	0	0
RNLTR10A_ERV1_Rattus	0	0
RNLTR10A2_ERV1_Rattus	0	0
RNLTR11a_ERV2_Rattus	0	0
RNLTR11b_ERV2_Rattus	0	0
RNLTR11c_LTR_ERV2_Rattus	0	0
RNLTR12_ERV1_Rattus	0	0
RNLTR12-int_ERV1_Rattus	0	0
RNLTR13_ERV2_Rattus	0	0
RNLTR16_ERV1_Rattus	0	0
RNLTR16B_ERV1_Rattus	0	0
RNLTR16C_ERV1_Rattus	0	0
RNLTR16C2_ERV1_Rattus	0	0
RNLTR17_ERV1_Rattus	0	0
RNLTR17_I_ERV1_Rattus	0	0.0160632
RNLTR18_ERV2_Rattus	0	0
RNLTR19_ERV1_Rattus	0	0
RNLTR19A_ERV1_Rattus	0	0
RNLTR19A2_ERV1_Rattus	0	0
RNLTR19B_ERV1_Rattus	0	0
RNLTR19BX_ERV1_Rattus	0	0
RNLTR20_ERV1_Rattus	0	0
RNLTR21_ERV1_Rattus	0	0
RNLTR21_I_ERV1_Rattus	0	0
RNLTR21B_ERV1_Rattus	0	0
RNLTR2a_ERV2_Rattus	0	0
RNLTR2b_ERV2_Rattus	0	0
RNLTR2c_ERV2_Rattus	0	0
RNLTR2e_ERV2_Rattus	0	0
RNLTR3c_ERV2_Rattus	0	0
RNLTR3d_ERV2_Rattus	0	0
RNLTR4a_ERV2_Rattus	0	0
RNLTR4b_ERV2_Rattus	0	0
RNLTR4c_ERV2_Rattus	0	0
RNLTR4d_ERV2_Rattus	0	0
RNLTR5_ERV2_Rattus	0	0
RNLTR5-int_ERV2_Rattus	0	0
RNLTR5A_ERV2_Rattus	0	0
RNLTR5B_ERV2_Rattus	0	0
RNLTR5C_ERV2_Rattus	0	0
RNLTR5D_ERV2_Rattus	0	0
RNLTR7_I_ERV1_Rattus	0	0
RNLTR7a_ERV1_Rattus	0	0
RNLTR7a2_ERV1_Rattus	0	0
RNLTR7b_ERV1_Rattus	0	0
RNLTR8A_ERV2_Rattus	0	0
RNLTR8B_ERV2_Rattus	0	0
RNLTR8C_ERV2_Rattus	0	0
RNLTR8C2_ERV2_Rattus	0	0
RNLTR8D_ERV2_Rattus	0	0
RNLTR8E_ERV2_Rattus	0	0
RNLTR8F_ERV2_Rattus	0	0
RNLTR9_LTR_ERV2_Rattus	0	0
RNLTRE_ERV2_Rattus	0	0
RNSAT1b_Satellite_Rattus	0	0
RodERV21_ERV1_Rodentia	0	0
RSINE1_SINE2-tRNA_Rodentia	0	0
RSINE2_SINE2-tRNA_Rodentia	0	0
RSINE2A_SINE2-tRNA_Rodentia	0	0
SAT1_Dor_SAT_Dipodomys	0	0
SATI_RN_SAT_Rattus	0	0
SINEB1_MU_SINE1-7SL_Meriones	0	0
SP-D-Geo_SINE1-7SL_Dipodomys	0	0
SQR1_MM_SAT_Mus	0	0
SQR2_MM_SAT_Mus	0	0
SRV_RN_I_ERV2_Rattus	0	0
SRV_RN-LTR_ERV2_Rattus	0	0
STR47_STR47_Microtus	0	0
STRIDE_Cpo_SINE1-7SL_Cavia	0	0
TAR1_Satellite_Eutheria	0	0
THER1_SINE2-tRNA_Mammalia	0	0
THER2_SINE2-tRNA_Mammalia	0	0
TIGGER1_Mariner-Tc1_Homo	0	0
Tigger10_Mariner-Tc1_Mammalia	0	0
Tigger12_Mariner-Tc1_Mammalia	0	0
Tigger12A_Mariner-Tc1_Mammalia	0	0
Tigger13a_Mariner-Tc1_Mammalia	0	0
Tigger14a_Mariner-Tc1_Mammalia	0	0
Tigger15a_Mariner-Tc1_Mammalia	0	0
Tigger16a_Mariner-Tc1_Mammalia	0	0
Tigger16b_Mariner-Tc1_Mammalia	0	0
Tigger2b_Mariner-Tc1_Rodentia	0	0
TIGGER5_A_Mariner-Tc1_Eutheria	0	0
TIGGER5_B_Mariner-Tc1_Eutheria	0	0
TIGGER5_Mariner-Tc1_Homo	0	0
TIGGER6B_Mariner-Tc1_Homo	0	0
TIGGER7_Mariner-Tc1_Homo	0	0
Tigger9b_Mariner-Tc1_Eutheria	0	0
twinID-Spe_SINE2-tRNA_Spermophilus	0	0
UCON100_DNA_transposon	0	0
UCON101_Repetitive_element	0	0
UCON102_Repetitive_element	0	0
UCON103_Repetitive_element	0	0
UCON104_Mariner-Tc1_Mammalia	0	0
UCON105_Repetitive_element	0	0
UCON106_Repetitive_element	0	0
UCON107_hAT_Mammalia	0	0
UCON132a_hAT_Mammalia	0	0
UCON132b_hAT_Mammalia	0	0
UCON32_Repetitive_element	0	0
UCON33_Repetitive_element	0	0
UCON34_Repetitive_element	0	0
UCON35_Repetitive_element	0	0
UCON36_Repetitive_element	0	0
UCON37_Repetitive_element	0	0
UCON38_Repetitive_element	0	0
UCON39_DNA_transposon	0	0
UCON40_Repetitive_element	0	0
UCON41_Repetitive_element	0	0
UCON42_Mariner-Tc1_Mammalia	0	0
UCON43_Repetitive_element	0	0
UCON44_Repetitive_element	0	0
UCON45_Repetitive_element	0	0
UCON46_Repetitive_element	0	0
UCON47_Repetitive_element	0	0
UCON48_Repetitive_element	0	0
UCON49_L2_Mammalia	0	0
UCON50_hAT_Mammalia	0	0
UCON51_Repetitive_element	0	0
UCON52_hAT_Mammalia	0	0
UCON53_Repetitive_element	0	0
UCON54_Repetitive_element	0	0
UCON55_SINE2-tRNA_Mammalia	0	0
UCON56_Repetitive_element	0	0
UCON57_Repetitive_element	0	0
UCON58_Repetitive_element	0	0
UCON59_Repetitive_element	0	0
UCON60_Repetitive_element	0	0
UCON61_Repetitive_element	0	0
UCON62_Repetitive_element	0	0
UCON63_Repetitive_element	0	0
UCON64_Repetitive_element	0	0
UCON65_Repetitive_element	0	0
UCON66_Repetitive_element	0	0
UCON67_Repetitive_element	0	0
UCON68_Repetitive_element	0	0
UCON69_Repetitive_element	0	0
UCON70_Repetitive_element	0	0
UCON71_Repetitive_element	0	0
UCON72_Repetitive_element	0	0
UCON73_Repetitive_element	0	0
UCON74_hAT_Mammalia	0	0
UCON75_Repetitive_element	0	0
UCON76_Repetitive_element	0	0
UCON77_Repetitive_element	0	0
UCON78_DNA_transposon	0	0
UCON79_hAT_Mammalia	0	0
UCON80_Repetitive_element	0	0
UCON81_hAT_Mammalia	0	0
UCON82_Repetitive_element	0	0
UCON83_Repetitive_element	0	0
UCON84_Repetitive_element	0	0
UCON85_Repetitive_element	0	0
UCON86_L2_Mammalia	0	0
UCON87_Repetitive_element	0	0
UCON88_Repetitive_element	0	0
UCON89_Repetitive_element	0	0
UCON90_Repetitive_element	0	0
UCON91_Repetitive_element	0	0
UCON92_Repetitive_element	0	0
UCON93_Repetitive_element	0	0
UCON94_Repetitive_element	0	0
UCON95_hAT_Mammalia	0	0
UCON96_Repetitive_element	0	0
UCON97_Repetitive_element	0	0
UCON98_Repetitive_element	0	0
UCON99_DNA_transposon	0	0
X1_DNA_Mariner-Tc1_Eutheria	0	0
X1_LR_LTR_Retrotransposon	0	0
X10a_DNA_Mariner-Tc1_Mammalia	0	0
X10b_DNA_Mariner-Tc1_Mammalia	0	0
X11_DNA_DNA_transposon	0	0.0292277
X11_LINE_RTE_Mammalia	0	0
X12_DNA_Mariner-Tc1_Mammalia	0	0
X12_LINE_Vingi_Mammalia	0	0
X13_DNA_Mariner-Tc1_Mammalia	0	0
X13_LINE_Non-LTR_Retrotransposon	0	0
X15_DNA_hAT_Mammalia	0	0
X15_LINE_L2_Mammalia	0	0
X17_DNA_Repetitive_element	0	0
X17_LINE_CR1_Mammalia	0	0
X18_DNA_DNA_transposon	0	0
X18_LINE_CR1_Mammalia	0	0
X19_LINE_CR1_Mammalia	0	0
X2_LR_LTR_Retrotransposon	0	0
X20_DNA_DNA_transposon	0	0
X20_LINE_CR1_Mammalia	0	0
X21_DNA_hAT_Mammalia	0	0
X21_LINE_CR1_Mammalia	0	0
X22_DNA_DNA_transposon	0	0
X23_DNA_DNA_transposon	0	0
X24_DNA_DNA_transposon	0	0
X24_LINE_L2_Mammalia	0	0
X25_DNA_DNA_transposon	0	0
X26_DNA_Mariner-Tc1_Mammalia	0	0
X27_DNA_DNA_transposon	0	0
X28_DNA_DNA_transposon	0	0
X29a_DNA_DNA_transposon	0	0
X29b_DNA_DNA_transposon	0	0
X2a_DNA_DNA_transposon	0	0
X2b_DNA_DNA_transposon	0	0
X3_LINE_Non-LTR_Retrotransposon	0	0
X3_LR_LTR_Retrotransposon	0	0
X30_DNA_DNA_transposon	0	0
X31_DNA_DNA_transposon	0	0
X32_DNA_Mariner-Tc1_Mammalia	0	0
X33a_DNA_Mariner-Tc1_Mammalia	0	0
X34_DNA_DNA_transposon	0	0
X4_LR_LTR_Retrotransposon	0	0
X4a_DNA_DNA_transposon	0	0
X4b_DNA_DNA_transposon	0	0
X5a_DNA_DNA_transposon	0	0
X5b_DNA_DNA_transposon	0	0
X6a_DNA_DNA_transposon	0	0
X6b_DNA_DNA_transposon	0	0
X7_DNA_hAT_Mammalia	0	0
X9a_DNA_DNA_transposon	0	0
X9b_DNA_DNA_transposon	0	0
X9c_DNA_DNA_transposon	0	0
ZAPHOD_DNA_transposon	0	0
Zaphod3_hAT_Eutheria	0	0
ZOMBI_B_Mariner-Tc1_Eutheria	0	0
ZOMBI_C_Mariner-Tc1_Eutheria	0	0
ZOMBI_Mariner-Tc1_Eutheria	0	0
