# Supplementary material for: Sperm acrosome overgrowth and infertility in mice lacking chromosome 18 pachytene piRNA
Source: PLoS Genet. 2021 Apr 8;17(4):e1009485. doi: 10.1371/journal.pgen.1009485 (PMC8057611; doi:10.1371/journal.pgen.1009485)
Supplement: S5 Table — (XLSX) [file pgen.1009485.s011.xlsx]

## Sheet: WT_vs_HT
ID	GO Biological process	Gene ID	Count	Ontology	Up/Dn	p-value	FDR
GO:0007059	chromosome segregation	Mcmdc2/Terf1/Hecw2/Sgo2a/Dis3l2/Vps4b/Actr3/Spc25/Kif18a/Ino80/Nusap1/Terb2/Bub1/Anapc1/Rad21l/Top1/Spo11/Ect2/Hormad1/Sycp1/Cenpe/Msh4/Smc2/Sfpq/Anapc4/Pds5a/Cenpc1/Rnf212/Pds5b/Smarcad1/Mad2l1/Rad18/Cpeb1/Uvrag/Mcmbp/Mki67/Tex15/Ctcf/Ncapd3/Atm/Mei4/Stag1/Nek11/Cep57l1/Hormad2/Actr2/Spdl1/Zfp207/Brip1/Ska2/Brca1/Meioc/Tlk2/Pum2/Gen1/Fancm/4930447C04Rik/Trip13/Slf1/Top2b/Ccnb1ip1/Pinx1/Esco2/Pib…	92	BP	up	1.99442e-17	9.72646e-14
GO:0006281	DNA repair	Mcmdc2/Rev1/Npas2/Ercc5/Pms1/Ino80d/Bard1/Zranb3/Nucks1/Uchl5/Dhx9/Dtl/Dclre1c/Fbxo18/Setx/Epc2/Rif1/Psmd14/Ino80/Trp53bp1/Mcm8/Mgme1/Xrn2/Rad21l/Spo11/Mnd1/Sycp1/Msh4/Usp45/Mms22l/Smc2/Clspn/Sfpq/Babam2/Bod1l/Pds5a/Cdc7/Pds5b/Rpa3/Smarcad1/Rad18/Gtf2h1/Emsy/Uvrag/Usp47/Smg1/Tex15/Primpol/Chek1/Usp28/Atm/Topbp1/Setd2/Shprh/Rev3l/Ascc3/Mcm9/Sirt1/Hmga2/Egfr/Brip1/Brca1/Meioc/Gen1/Fancm/4930447C04R…	107	BP	up	2.55236e-14	4.1604e-11
GO:0000280	nuclear division	Mybl1/Mcmdc2/Terf1/Hecw2/Sgo2a/Dis3l2/Vps4b/Actr3/Aspm/Kif18a/Ino80/Nusap1/Terb2/Bub1/Anapc1/Plcb1/Rad21l/Spo11/Sycp2/Map9/Mnd1/Hormad1/Sycp1/Cenpe/Msh4/Smc2/Cdc42/Anapc4/Pds5a/Cenpc1/Rnf212/Pds5b/Met/Asz1/Mad2l1/Eps8/Pde3a/Tdrd12/Tubgcp5/Igf1r/Cpeb1/Mki67/Tubgcp3/Tex15/Birc2/Ncapd3/Chek1/Atm/Mei4/Phip/Stag1/Topbp1/Clasp2/Fbxo5/Cep57l1/Igf1/Hormad2/Actr2/Spdl1/Zfp207/Brip1/Meioc/Gen1/Fancm/493044…	103	BP	up	2.55928e-14	4.1604e-11
GO:0048285	organelle fission	Mybl1/Mcmdc2/Terf1/Hecw2/Sgo2a/Mff/Dis3l2/Vps4b/Actr3/Aspm/Kif18a/Ino80/Nusap1/Terb2/Bub1/Anapc1/Plcb1/Rad21l/Spo11/Sycp2/Map9/Mnd1/Hormad1/Sycp1/Cenpe/Msh4/Smc2/Cdc42/Anapc4/Pds5a/Cenpc1/Rnf212/Pds5b/Met/Asz1/Mad2l1/Eps8/Pde3a/Tdrd12/Tubgcp5/Igf1r/Cpeb1/Tmem135/Mki67/Tubgcp3/Ddhd2/Tex15/Vps35/Birc2/Ncapd3/Chek1/Atm/Mei4/Phip/Stag1/Topbp1/Clasp2/Fbxo5/Cep57l1/Igf1/Dcn/Hormad2/Actr2/Spdl1/Zfp207/B…	111	BP	up	4.60433e-14	5.61365e-11
GO:0098813	nuclear chromosome segregation	Mcmdc2/Terf1/Hecw2/Sgo2a/Dis3l2/Vps4b/Actr3/Kif18a/Ino80/Nusap1/Terb2/Bub1/Anapc1/Rad21l/Spo11/Ect2/Hormad1/Sycp1/Cenpe/Msh4/Smc2/Sfpq/Anapc4/Pds5a/Cenpc1/Rnf212/Pds5b/Mad2l1/Cpeb1/Mcmbp/Tex15/Ncapd3/Atm/Mei4/Cep57l1/Hormad2/Actr2/Spdl1/Zfp207/Brip1/Meioc/Gen1/Fancm/4930447C04Rik/Trip13/Slf1/Top2b/Ccnb1ip1/Pinx1/Pibf1/Mtbp/Nsmce2/Dmc1/Smc1b/Naa50/Spice1/Chd1/Meiob/Cenpq/Ndc80/Esco1/Apc/Cep192/Smc…	72	BP	up	1.3306e-13	1.29782e-10
GO:0051321	meiotic cell cycle	Mybl1/Mcmdc2/Terf1/Boll/Sgo2a/Actr3/Aspm/Grb14/Kif18a/Terb2/Bub1/Plcb1/Rad21l/Spo11/Sycp2/Mnd1/Hormad1/Sycp1/Prkacb/Msh4/Smc2/Cenpc1/Rnf212/Asz1/Stra8/Pde3a/Tdrd12/Tubgcp5/Igf1r/Cpeb1/Mki67/Tubgcp3/Tex15/Clgn/Ncapd3/Atm/Rec114/Mei4/Xrn1/Topbp1/Clasp2/Topaz1/Fbxo5/Hmga2/Hormad2/Actr2/Brip1/Meioc/Fancm/4930447C04Rik/Rad51b/Dicer1/Tdrd9/Zfp386/Nsun2/Trip13/Msh3/Ddx4/Top2b/Ccnb1ip1/Fbxo43/Dmc1/Smc1b/…	80	BP	up	6.71066e-13	5.45447e-10
GO:0006310	DNA recombination	Mcmdc2/Ino80d/Zranb3/Nucks1/Ptprc/Uchl5/Dclre1c/Fbxo18/Setx/Rif1/Psmd14/Ino80/Trp53bp1/Mcm8/Xrn2/Rad21l/Spo11/Mnd1/Sycp1/Msh4/Mms22l/Sfpq/Cdc7/Rnf212/Rpa3/Ezh2/Smarcad1/Foxp1/Rad18/Tex15/Chek1/Atm/Rec114/Mei4/Topbp1/Setd2/Mcm9/Atad5/Brip1/Brca1/Gen1/Fancm/4930447C04Rik/Rad51b/Trip13/Xrcc4/Msh3/Top2b/Ccnb1ip1/Nsmce2/Dmc1/Prkdc/Spidr/Tfrc/Polq/Prdm9/Meiob/Ubr2/Pot1b/Msh2/Thoc1/Rbbp8/Smc5/Klhl15/Tex…	67	BP	up	4.49592e-12	3.13227e-09
GO:0006260	DNA replication	Mcmdc2/Terf1/Prim2/Pid1/Ilkap/Zranb3/Nucks1/Dhx9/Cacybp/Dtl/Fbxo18/Orc4/Ino80/Mcm8/Mgme1/Top1/Pdgfc/Mms22l/Orc3/Nfib/Nfia/Id3/Cdc42/Dbf4/Orc5/Bod1l/Pds5a/Pdgfra/Ankrd17/Cdc7/Rpa3/Met/Stra8/Ssbp1/Igf1r/Mcmbp/Primpol/Orc6/Topbp1/Rev3l/Mcm9/Igf1/Kitl/Egfr/Ccdc88a/Map2k4/Atad5/Fancm/Gmnn/Wrnip1/Rmi1/Fhit/Mapk8/Wdhd1/Supt16/Esco2/Dach1/Rrm2b/Rfc4/Polq/Thoc1/Esco1/Poli/Smc3/Stag2/Pola1/Nexmif/Atrx/Smc1a	69	BP	up	2.26909e-11	1.29463e-08
GO:1903046	meiotic cell cycle process	Mybl1/Mcmdc2/Terf1/Sgo2a/Actr3/Aspm/Grb14/Kif18a/Terb2/Bub1/Plcb1/Rad21l/Spo11/Sycp2/Mnd1/Hormad1/Sycp1/Msh4/Smc2/Cenpc1/Rnf212/Asz1/Pde3a/Tdrd12/Cpeb1/Tex15/Ncapd3/Atm/Mei4/Topbp1/Topaz1/Fbxo5/Hormad2/Actr2/Brip1/Meioc/Fancm/4930447C04Rik/Rad51b/Dicer1/Tdrd9/Nsun2/Trip13/Msh3/Ddx4/Top2b/Ccnb1ip1/Fbxo43/Dmc1/Mov10l1/Prdm9/Meiob/Ubr2/Dazl/Msh2/Tex11/Atrx	57	BP	up	2.38919e-11	1.29463e-08
GO:0051052	regulation of DNA metabolic process	Terf1/Npas2/Bmpr2/Pid1/Ilkap/Zranb3/Nucks1/Ptprc/Dhx9/Cacybp/Nvl/Fbxo18/Rif1/Ino80/Trp53bp1/Pik3ca/Dhx36/Pdgfc/Rlf/Id3/Cdc42/Dbf4/Babam2/Pds5a/Pdgfra/Ankrd17/Hnrnpd/Cdc7/Met/Pot1a/Hnrnpa2b1/Smarcad1/Rad18/Pparg/Igf1r/Smg1/Tex15/Naf1/Chek1/Kmt2a/Atm/Setd2/Tet1/Sirt1/Igf1/Apaf1/Kitl/Egfr/Ccdc88a/Map2k4/Atad5/Brca1/Ylpm1/Gmnn/Wrnip1/Dek/Uimc1/Slf1/Xrcc4/Msh3/Top2b/Gnl3/Parg/Mapk8/Pinx1/Esco2/Dach1/S…	95	BP	up	2.79221e-11	1.36172e-08
GO:0140013	meiotic nuclear division	Mybl1/Mcmdc2/Terf1/Sgo2a/Actr3/Aspm/Kif18a/Terb2/Bub1/Plcb1/Rad21l/Spo11/Sycp2/Mnd1/Hormad1/Sycp1/Msh4/Smc2/Cenpc1/Rnf212/Asz1/Pde3a/Tdrd12/Cpeb1/Tex15/Ncapd3/Atm/Mei4/Topbp1/Fbxo5/Hormad2/Actr2/Brip1/Meioc/Fancm/4930447C04Rik/Rad51b/Tdrd9/Trip13/Msh3/Ddx4/Top2b/Ccnb1ip1/Fbxo43/Dmc1/Mov10l1/Prdm9/Meiob/Ubr2/Dazl/Msh2/Tex11	52	BP	up	2.26664e-10	1.00491e-07
GO:0006302	double-strand break repair	Mcmdc2/Nucks1/Dclre1c/Fbxo18/Setx/Rif1/Psmd14/Ino80/Trp53bp1/Mcm8/Rad21l/Spo11/Mnd1/Mms22l/Sfpq/Babam2/Cdc7/Rpa3/Smarcad1/Uvrag/Tex15/Chek1/Atm/Setd2/Mcm9/Brip1/Brca1/Meioc/Gen1/4930447C04Rik/Rad51b/Tdp2/Dek/Uimc1/Trip13/Slf1/Xrcc4/Top2b/Esco2/Nsmce2/Dmc1/Prkdc/Spidr/Polq/Meiob/Msh2/Rbbp8/Smc5/Slf2/Brcc3/Pola1/Klhl15/D330045A20Rik	53	BP	up	6.29863e-10	2.55978e-07
GO:0000819	sister chromatid segregation	Terf1/Hecw2/Sgo2a/Dis3l2/Vps4b/Kif18a/Ino80/Nusap1/Bub1/Anapc1/Rad21l/Hormad1/Cenpe/Smc2/Sfpq/Anapc4/Pds5a/Cenpc1/Pds5b/Mad2l1/Mcmbp/Ncapd3/Atm/Cep57l1/Hormad2/Spdl1/Zfp207/Gen1/Trip13/Slf1/Top2b/Pinx1/Pibf1/Mtbp/Nsmce2/Smc1b/Naa50/Chd1/Ndc80/Esco1/Apc/Cep192/Smc5/Slf2/Smc3/Stag2/Kif4/Hdac8/Atrx/Smc1a	50	BP	up	9.43018e-10	3.53765e-07
GO:0033044	regulation of chromosome organization	Terf1/Hecw2/Sgo2a/Rif1/Tlk1/Bub1/Anapc1/Dhx36/Cenpe/Rnf20/Kdm4c/Mier1/Sfpq/Anapc4/Hnrnpd/Mtf2/Auts2/Pot1a/Hnrnpa2b1/Mad2l1/Setd5/Kdm5a/Eed/Smg1/Mki67/Naf1/Ctcf/Chek1/Kmt2a/Atm/Senp6/Atg5/Tet1/Sirt1/Zfp207/Tada2a/Brca1/Tlk2/Asxl2/Atad2b/Gen1/Prkd1/Ylpm1/Rps6ka5/Trip13/Slf1/Xrcc4/Gnl3/Parg/Wdhd1/Pinx1/Mtbp/Atad2/Nsmce2/Lrrk2/Mapk1/Cct8/Paxbp1/Airn/Chd1/Pot1b/Ndc80/Fshr/Apc/Cep192/Smad4/Smc5/Uhrf2/T…	76	BP	up	3.05788e-09	1.0652e-06
GO:0007127	meiosis I	Mybl1/Mcmdc2/Terf1/Sgo2a/Terb2/Rad21l/Spo11/Mnd1/Hormad1/Sycp1/Msh4/Cenpc1/Rnf212/Cpeb1/Tex15/Atm/Mei4/Topbp1/Fbxo5/Brip1/Meioc/Fancm/4930447C04Rik/Rad51b/Tdrd9/Trip13/Msh3/Ddx4/Top2b/Ccnb1ip1/Dmc1/Mov10l1/Prdm9/Meiob/Ubr2/Msh2/Tex11	37	BP	up	4.16134e-09	1.35295e-06
GO:0061982	meiosis I cell cycle process	Mybl1/Mcmdc2/Terf1/Sgo2a/Terb2/Rad21l/Spo11/Mnd1/Hormad1/Sycp1/Msh4/Cenpc1/Rnf212/Cpeb1/Tex15/Atm/Mei4/Topbp1/Fbxo5/Brip1/Meioc/Fancm/4930447C04Rik/Rad51b/Tdrd9/Trip13/Msh3/Ddx4/Top2b/Ccnb1ip1/Dmc1/Mov10l1/Prdm9/Meiob/Ubr2/Msh2/Tex11	37	BP	up	7.05634e-09	2.15079e-06
GO:0070192	chromosome organization involved in meiotic cell cycle	Mcmdc2/Terf1/Sgo2a/Terb2/Bub1/Rad21l/Spo11/Hormad1/Sycp1/Msh4/Smc2/Rnf212/Cpeb1/Tex15/Ncapd3/Atm/Mei4/Hormad2/Brip1/Meioc/4930447C04Rik/Trip13/Ccnb1ip1/Dmc1/Meiob/Tex11/Atrx	27	BP	up	9.18631e-09	2.63531e-06
GO:0006397	mRNA processing	Cdc73/Dhx9/Prpf18/Celf2/Setx/Prpf40a/Cwc22/Celf1/Cstf3/Plcb1/Snrpb2/Xrn2/Rbm39/Rsrc1/2810403A07Rik/Ahcyl1/Rnpc3/Ptbp2/Zranb2/Rngtt/Rnf20/Ptbp3/Sfpq/Srsf10/Tardbp/Dhx15/Fip1l1/Ythdc1/Zfp326/Sfswap/Lsm8/Luc7l2/Tra2a/Hnrnpa2b1/Tia1/Hnrnpl/Cpeb1/Syncrip/Rbm5/Cdc40/Papolg/Pnpt1/Hnrnph1/Nsrp1/Srsf1/Luc7l3/Sf3b6/Nova1/Pnn/Prpf39/Zfp36l1/Srsf5/Rbm25/Papola/Prpf4b/Snrnp48/Papd4/Srek1/Ppwd1/Srek1ip1/Skiv2l…	90	BP	up	1.77907e-08	4.82014e-06
GO:0007131	reciprocal meiotic recombination	Mcmdc2/Spo11/Mnd1/Sycp1/Msh4/Rnf212/Topbp1/Brip1/Fancm/4930447C04Rik/Rad51b/Trip13/Msh3/Top2b/Ccnb1ip1/Dmc1/Prdm9/Meiob/Ubr2/Msh2/Tex11	21	BP	up	2.22119e-08	5.41619e-06
GO:0035825	homologous recombination	Mcmdc2/Spo11/Mnd1/Sycp1/Msh4/Rnf212/Topbp1/Brip1/Fancm/4930447C04Rik/Rad51b/Trip13/Msh3/Top2b/Ccnb1ip1/Dmc1/Prdm9/Meiob/Ubr2/Msh2/Tex11	21	BP	up	2.22119e-08	5.41619e-06
GO:0045132	meiotic chromosome segregation	Mcmdc2/Terf1/Sgo2a/Actr3/Terb2/Bub1/Rad21l/Spo11/Hormad1/Sycp1/Msh4/Smc2/Cenpc1/Rnf212/Cpeb1/Tex15/Ncapd3/Atm/Mei4/Hormad2/Actr2/Brip1/Meioc/Fancm/4930447C04Rik/Trip13/Top2b/Ccnb1ip1/Dmc1/Meiob/Tex11	31	BP	up	3.85996e-08	8.964e-06
GO:0006376	mRNA splice site selection	Celf2/Setx/Celf1/2810403A07Rik/Ptbp2/Srsf10/Ythdc1/Sfswap/Luc7l2/Srsf1/Luc7l3/Prpf39/Luc7l/Rbmx	14	BP	up	5.17995e-08	1.14826e-05
GO:1901987	regulation of cell cycle phase transition	Terf1/Hecw2/Pid1/Gigyf2/Bcl2/Vps4b/Cdc73/Pbx1/Dtl/Ino80/Bub1/Plcb1/Camk2d/Cenpe/Clspn/Dbf4/Babam2/Anapc4/Ankrd17/Cdc7/Zfp655/Casp2/Ezh2/Mad2l1/Usp47/Nae1/Chek1/Atm/Rps27l/Tmod3/Topbp1/Nek11/Topaz1/Egfr/Atad5/Zfp207/Stxbp4/Brca1/Gen1/Adam17/Id2/Kcnh5/Rad51b/Zfp36l1/Uimc1/Trip13/Rnaseh2b/Pinx1/Mtbp/Nsmce2/Crebbp/Prkdc/Trp63/App/Chd1/Brd4/Ndc80/Apc/Cep192/Anxa1/Ccnb3/Ddx3x/Fhl1/Brcc3	64	BP	up	7.98374e-08	1.69284e-05
GO:1901990	regulation of mitotic cell cycle phase transition	Terf1/Hecw2/Pid1/Gigyf2/Bcl2/Vps4b/Cdc73/Pbx1/Dtl/Ino80/Bub1/Plcb1/Camk2d/Cenpe/Clspn/Dbf4/Anapc4/Ankrd17/Cdc7/Zfp655/Casp2/Ezh2/Mad2l1/Usp47/Nae1/Chek1/Atm/Rps27l/Tmod3/Topbp1/Nek11/Egfr/Atad5/Zfp207/Brca1/Gen1/Adam17/Id2/Kcnh5/Rad51b/Zfp36l1/Trip13/Rnaseh2b/Pinx1/Mtbp/Nsmce2/Crebbp/Prkdc/Trp63/App/Chd1/Brd4/Ndc80/Apc/Cep192/Anxa1/Ccnb3/Ddx3x/Fhl1	59	BP	up	9.03505e-08	1.83594e-05
GO:0008380	RNA splicing	Clk1/Dhx9/Prpf18/Celf2/Setx/Prpf40a/Cwc22/Celf1/Wt1/Snrpb2/Rbm39/Rsrc1/2810403A07Rik/Rnpc3/Ptbp2/Zranb2/Ptbp3/Sfpq/Zbtb8os/Srsf10/Tardbp/Dhx15/Ythdc1/Zfp326/Sfswap/Lsm8/Luc7l2/Tra2a/Hnrnpa2b1/Zfp638/Tia1/Hnrnpl/Syncrip/Rbm5/Cdc40/Hnrnph1/Clk4/Nsrp1/Srsf1/Luc7l3/Sf3b6/Nova1/Pnn/Prpf39/Srsf5/Rbm25/Prpf4b/Snrnp48/Srek1/Ppwd1/Srek1ip1/Skiv2l2/Pspc1/Mbnl2/Rbfox2/Ddx17/Scaf11/Rbfox1/Dyrk1a/Scaf8/Qk/Wta…	76	BP	up	9.46971e-08	1.84729e-05
GO:0140014	mitotic nuclear division	Terf1/Hecw2/Dis3l2/Vps4b/Kif18a/Ino80/Nusap1/Bub1/Anapc1/Map9/Cenpe/Smc2/Cdc42/Anapc4/Pds5a/Cenpc1/Pds5b/Met/Mad2l1/Eps8/Tubgcp5/Igf1r/Mki67/Tubgcp3/Birc2/Ncapd3/Chek1/Atm/Phip/Stag1/Clasp2/Fbxo5/Cep57l1/Igf1/Spdl1/Zfp207/Gen1/Trip13/Slf1/Pinx1/Mzt1/Pibf1/Fbxo43/Mtbp/Nsmce2/Naa50/Spice1/Chd1/Ndc80/Apc/Cep192/Smc5/Kif20b/Kif11/Slf2/Smc3/Xiap/Stag2/Kif4/Atrx/Smc1a	61	BP	up	1.06032e-07	1.95179e-05
GO:0006275	regulation of DNA replication	Terf1/Pid1/Ilkap/Zranb3/Nucks1/Dhx9/Cacybp/Fbxo18/Ino80/Pdgfc/Id3/Cdc42/Dbf4/Pds5a/Pdgfra/Ankrd17/Cdc7/Met/Igf1r/Igf1/Kitl/Egfr/Ccdc88a/Map2k4/Gmnn/Wrnip1/Mapk8/Esco2/Dach1/Rfc4/Esco1/Smc3/Stag2/Atrx/Smc1a	35	BP	up	1.08058e-07	1.95179e-05
GO:0031023	microtubule organizing center organization	Vps4b/Sdccag8/Haus2/Cep152/Plk4/Map9/Usp33/Cntln/Haus6/Cep135/Hepacam2/Chmp3/Tubgcp5/Uvrag/Ccp110/Tubgcp3/Pcm1/Chordc1/Chek1/Bnip2/Clasp2/Gcc2/Ppp1r12a/Xpo1/Bcas3/Brca1/Gen1/Rock2/Nin/Mapk8/Cenpj/Spice1/Cep192/Kif11/Cetn2/Haus7	36	BP	up	1.62443e-07	2.82932e-05
GO:0006261	DNA-dependent DNA replication	Mcmdc2/Prim2/Pid1/Ilkap/Zranb3/Nucks1/Fbxo18/Orc4/Ino80/Mcm8/Mgme1/Mms22l/Orc3/Orc5/Bod1l/Cdc7/Mcmbp/Primpol/Orc6/Topbp1/Rev3l/Mcm9/Atad5/Fancm/Wrnip1/Wdhd1/Dach1/Rrm2b/Rfc4/Polq/Thoc1/Smc3/Stag2/Pola1/Nexmif/Atrx/Smc1a	37	BP	up	2.34632e-07	3.94573e-05
GO:0007062	sister chromatid cohesion	Sgo2a/Bub1/Rad21l/Hormad1/Sfpq/Pds5a/Pds5b/Mcmbp/Hormad2/Slf1/Nsmce2/Smc1b/Naa50/Esco1/Smc5/Slf2/Smc3/Stag2/Hdac8/Atrx/Smc1a	21	BP	up	2.58092e-07	4.19558e-05
GO:0000075	cell cycle checkpoint	Terf1/Gigyf2/Dtl/Map3k20/Eif2ak4/Trp53bp1/Bub1/Hormad1/Cenpe/Clspn/Babam2/Clock/Chfr/Casp2/Mad2l1/Nek1/Nae1/Chek1/Usp28/Atm/Rps27l/Topbp1/Nek11/Spdl1/Zfp207/Brca1/Gen1/Uimc1/Nsun2/Trip13/Top2b/Rnaseh2b/Stk3/Mtbp/Prkdc/Trp63/Mapk14/Ndc80/Msh2/Wac/Thoc1/Rbbp8/Apc/Cep192/Brcc3	45	BP	up	3.37376e-07	5.30752e-05
GO:0000380	alternative mRNA splicing, via spliceosome	Dhx9/Rsrc1/Sfpq/Sfswap/Hnrnpl/Rbm5/Nsrp1/Srsf1/Rbm25/Srek1/Mbnl2/Rbfox2/Ddx17/Rbfox1/Dyrk1a/Wtap/Hnrnpm/Malat1/Mbnl3/Rbmx/Fmr1	21	BP	up	3.7179e-07	5.66612e-05
GO:0048813	dendrite morphogenesis	Hecw2/Klf7/Dock10/Actr3/Abi1/Btbd3/Tnik/Rapgef2/Ppp3ca/Pdlim5/Ptprd/Cdc42/Rere/Ppp1r9a/Met/Wasl/Ctnna2/Caprin2/Ube3a/Mef2a/Picalm/Map6/Nrp1/Itgb1/Trpc6/Sept7/Syne1/Fyn/Actr2/Rock2/Kidins220/Mapk8/Rbfox2/Lrrk2/Dnm1l/Robo1/Cask/Hprt/Fmr1/Atp7a/Bhlhb9/Pak3/Cdkl5	43	BP	up	4.23518e-07	6.12216e-05
GO:0051258	protein polymerization	Arfgef1/Terf1/Abi2/Sept2/Actr3/Arpc5/Spta1/Cobll1/Wipf1/Ttc17/Mkks/Fgg/Casq2/Ap1ar/Actr3b/Slit2/Eln/Ppp1r9a/Met/Capza2/Wasl/Wipf3/Chmp3/Capg/Eps8/Tubgcp5/Cyfip1/Hdgfl3/Pak1/Fchsd2/Tubgcp3/Tmod3/Nck1/Clasp2/Fbxo5/Arhgap18/Wasf1/Nav3/Actr2/Scin/Nin/Evl/Rasa1/Iqgap2/Mapk8/Gmfb/Cenpj/Mzt1/Rictor/Dnm1l/Dlg1/Dyrk1a/Park2/Apc/Cep192/Map7d3/Fgf13/Diaph2/Pak3/Tmsb4x	60	BP	up	4.2682e-07	6.12216e-05
GO:0007129	synapsis	Mcmdc2/Terb2/Rad21l/Spo11/Hormad1/Sycp1/Msh4/Rnf212/Cpeb1/Tex15/Mei4/Brip1/Meioc/4930447C04Rik/Trip13/Ccnb1ip1/Dmc1/Meiob/Tex11	19	BP	up	4.68998e-07	6.53494e-05
GO:0044770	cell cycle phase transition	Terf1/Hecw2/Pid1/Gigyf2/Bcl2/Vps4b/Ptprc/Cdc73/Pbx1/Dtl/Ino80/Bub1/Anapc1/Plcb1/E2f5/Camk2d/Cenpe/Ppp3ca/Clspn/Dbf4/Babam2/Anapc4/Ankrd17/Cdc7/Zfp655/Casp2/Ezh2/Mad2l1/Eps8/Usp47/Nae1/Itgb1/Chek1/Atm/Npat/Rps27l/Tmod3/Topbp1/Nek11/Clasp2/Topaz1/Egfr/Atad5/Zfp207/Rps6kb1/Stxbp4/Brca1/Gen1/Adam17/Id2/Kcnh5/Rad51b/Zfp36l1/Uimc1/Trip13/Rnaseh2b/Pinx1/Fbxl7/Mtbp/Nsmce2/Crebbp/Prkdc/Trp63/App/Chd1/Brd4…	78	BP	up	4.92916e-07	6.54122e-05
GO:0051783	regulation of nuclear division	Terf1/Hecw2/Sgo2a/Vps4b/Nusap1/Bub1/Anapc1/Plcb1/Map9/Hormad1/Cenpe/Cdc42/Anapc4/Met/Mad2l1/Pde3a/Igf1r/Mki67/Chek1/Atm/Phip/Stag1/Fbxo5/Igf1/Zfp207/Gen1/Trip13/Slf1/Fbxo43/Mtbp/Nsmce2/Prdm9/Chd1/Dazl/Ndc80/Msh2/Apc/Cep192/Smc5/Kif20b/Kif11/Slf2/Smc3/Stag2/Atrx/Smc1a	46	BP	up	4.96274e-07	6.54122e-05
GO:0045143	homologous chromosome segregation	Mcmdc2/Terf1/Terb2/Rad21l/Spo11/Hormad1/Sycp1/Msh4/Cenpc1/Rnf212/Cpeb1/Tex15/Atm/Mei4/Brip1/Meioc/4930447C04Rik/Trip13/Ccnb1ip1/Dmc1/Meiob/Tex11	22	BP	up	6.27257e-07	8.05009e-05
GO:0016569	covalent chromatin modification	Tex30/Cdc73/Rnf2/Smyd3/Bmi1/Ehmt1/Rif1/Hat1/Elp4/Tbl1xr1/Ash1l/Tet2/Rnf20/Kdm4c/Mysm1/Mier1/Rlf/Sfpq/Kmt2c/Mtf2/Auts2/Baz1b/Ezh2/Smarcad1/Prdm5/Rybp/Setd5/Kdm5a/Eed/Kat6a/Ctcf/Chek1/Kmt2a/Atm/Nek11/Setd2/Hdac2/Atg5/Tet1/Sirt1/Jmjd1c/Usp15/Suz12/Tada2a/Brca1/Prkca/Asxl2/Hdac9/Prkd1/Brms1l/Mbip/Arid4a/Rps6ka5/Rcor1/Arid4b/Uimc1/Parg/Eny2/Lrrk2/Crebbp/Yeats2/Naa50/Paxbp1/Airn/Prdm9/Chd1/Brd4/Ubr2/Wa…	87	BP	up	7.08739e-07	8.86259e-05
GO:0044772	mitotic cell cycle phase transition	Terf1/Hecw2/Pid1/Gigyf2/Bcl2/Vps4b/Cdc73/Pbx1/Dtl/Ino80/Bub1/Anapc1/Plcb1/E2f5/Camk2d/Cenpe/Ppp3ca/Clspn/Dbf4/Anapc4/Ankrd17/Cdc7/Zfp655/Casp2/Ezh2/Mad2l1/Eps8/Usp47/Nae1/Itgb1/Chek1/Atm/Npat/Rps27l/Tmod3/Topbp1/Nek11/Clasp2/Egfr/Atad5/Zfp207/Rps6kb1/Brca1/Gen1/Adam17/Id2/Kcnh5/Rad51b/Zfp36l1/Trip13/Rnaseh2b/Pinx1/Fbxl7/Mtbp/Nsmce2/Crebbp/Prkdc/Trp63/App/Chd1/Brd4/Ndc80/Calm2/Ccny/Rbbp8/Apc/Cep19…	72	BP	up	8.01475e-07	9.59662e-05
GO:0016358	dendrite development	Hecw2/Abi2/Klf7/Dock10/Actr3/Srgap2/Abi1/Rapgef4/Btbd3/Tnik/Rapgef2/Ppp3ca/Pdlim5/Ptprd/Cdc42/Rere/Uba6/Sdk1/Ppp1r9a/Met/Wasl/Ezh2/Ctnna2/Caprin2/Cyfip1/Ube3a/Mef2a/Picalm/Pak1/Map6/Nrp1/Itgb1/Trpc6/Sept7/Syne1/Hdac2/Fyn/Actr2/Rock2/Kidins220/D130043K22Rik/Mef2c/Mapk8/Matn2/Rbfox2/Lrrk2/Dnm1l/Il1rap/Robo1/App/Arid1b/Nr3c1/Cask/Hprt/Slc9a6/Mcf2/Fmr1/Atp7a/Bhlhb9/Pak3/Cdkl5	61	BP	up	8.06795e-07	9.59662e-05
GO:0099504	synaptic vesicle cycle	Rims1/Mff/Syt14/Dennd1a/C2cd4d/Rap1a/Unc13b/Sh3gl2/Plaa/Cadps2/Braf/Slc17a6/Cyfip1/Sytl2/Syt9/Syt17/Stx4a/Clcn3/Slc18a1/Cd24a/Rap1b/Tc2n/Fcho2/Pcdh17/Rims2/Lrrk2/Dnm1l/Synj1/Btbd9/Rab5a/Nrxn1/Rock1/Slc18a2/Fmr1/Sytl4/Ap1s2	36	BP	up	8.58456e-07	9.65639e-05
GO:0007098	centrosome cycle	Vps4b/Sdccag8/Haus2/Cep152/Plk4/Map9/Usp33/Cntln/Haus6/Cep135/Hepacam2/Chmp3/Tubgcp5/Uvrag/Ccp110/Tubgcp3/Pcm1/Chordc1/Chek1/Bnip2/Ppp1r12a/Xpo1/Brca1/Gen1/Rock2/Nin/Mapk8/Cenpj/Spice1/Cep192/Kif11/Cetn2/Haus7	33	BP	up	8.84268e-07	9.65639e-05
GO:0000377	RNA splicing, via transesterification reactions with bulged adenosine as nucleophile	Dhx9/Prpf18/Celf2/Setx/Prpf40a/Cwc22/Celf1/Snrpb2/Rsrc1/2810403A07Rik/Rnpc3/Ptbp2/Ptbp3/Sfpq/Srsf10/Dhx15/Ythdc1/Sfswap/Lsm8/Luc7l2/Tra2a/Hnrnpa2b1/Tia1/Hnrnpl/Rbm5/Cdc40/Nsrp1/Srsf1/Luc7l3/Sf3b6/Nova1/Prpf39/Rbm25/Srek1/Pspc1/Mbnl2/Rbfox2/Ddx17/Scaf11/Rbfox1/Dyrk1a/Wtap/Luc7l/Srsf3/Hnrnpm/Srsf7/Malat1/Mbnl3/Htatsf1/Rbmx/Fmr1/Rbm41/Zrsr2	53	BP	up	8.91022e-07	9.65639e-05
GO:0000398	mRNA splicing, via spliceosome	Dhx9/Prpf18/Celf2/Setx/Prpf40a/Cwc22/Celf1/Snrpb2/Rsrc1/2810403A07Rik/Rnpc3/Ptbp2/Ptbp3/Sfpq/Srsf10/Dhx15/Ythdc1/Sfswap/Lsm8/Luc7l2/Tra2a/Hnrnpa2b1/Tia1/Hnrnpl/Rbm5/Cdc40/Nsrp1/Srsf1/Luc7l3/Sf3b6/Nova1/Prpf39/Rbm25/Srek1/Pspc1/Mbnl2/Rbfox2/Ddx17/Scaf11/Rbfox1/Dyrk1a/Wtap/Luc7l/Srsf3/Hnrnpm/Srsf7/Malat1/Mbnl3/Htatsf1/Rbmx/Fmr1/Rbm41/Zrsr2	53	BP	up	8.91022e-07	9.65639e-05
GO:0043414	macromolecule methylation	Smyd3/Trdmt1/Bmi1/Ehmt1/Rif1/Mettl15/Trmt6/Nespas/Pik3ca/Ash1l/Trmt13/Tet2/Tgs1/Rnf20/Kdm4c/Rlf/Kmt2c/Mtf2/Auts2/Asz1/Ezh2/Prdm5/Atf7ip/Tdrd12/Eed/Ctcf/Alkbh8/Kmt2a/Setd2/Hdac2/Tet1/Sirt1/Suz12/Brca1/Asxl2/Arid4a/Tdrd9/Mtr/Arid4b/Nsun2/Ddx4/Mov10l1/Morc1/Trmt10c/Nsun3/Mis18a/Paxbp1/Airn/Wtap/Prdm9/Ndufaf7/Thada/Camkmt/Rnmt/Smad4/Hells/Ogt/Ftx/Atrx	59	BP	up	9.56512e-07	0.000101408
GO:0000375	RNA splicing, via transesterification reactions	Dhx9/Prpf18/Celf2/Setx/Prpf40a/Cwc22/Celf1/Snrpb2/Rsrc1/2810403A07Rik/Rnpc3/Ptbp2/Ptbp3/Sfpq/Srsf10/Dhx15/Ythdc1/Sfswap/Lsm8/Luc7l2/Tra2a/Hnrnpa2b1/Tia1/Hnrnpl/Rbm5/Cdc40/Nsrp1/Srsf1/Luc7l3/Sf3b6/Nova1/Prpf39/Rbm25/Srek1/Pspc1/Mbnl2/Rbfox2/Ddx17/Scaf11/Rbfox1/Dyrk1a/Wtap/Luc7l/Srsf3/Hnrnpm/Srsf7/Malat1/Mbnl3/Htatsf1/Rbmx/Fmr1/Rbm41/Zrsr2	53	BP	up	1.02581e-06	0.000106441
GO:0050684	regulation of mRNA processing	Cdc73/Dhx9/Ahcyl1/Rnf20/Ptbp3/Srsf10/Ythdc1/Sfswap/Tra2a/Hnrnpa2b1/Tia1/Hnrnpl/Rbm5/Nsrp1/Nova1/Zfp36l1/Rbm25/Papola/Srek1/Rbm26/Mbnl2/Rbfox2/Ddx17/Ccnt1/Rbfox1/Dyrk1a/Wtap/Srsf3/Srsf7/Malat1/Mbnl3/Rbmx/Fmr1	33	BP	up	1.09154e-06	0.000110902
GO:0000070	mitotic sister chromatid segregation	Terf1/Hecw2/Dis3l2/Vps4b/Kif18a/Ino80/Nusap1/Bub1/Anapc1/Cenpe/Smc2/Anapc4/Pds5a/Cenpc1/Pds5b/Mad2l1/Ncapd3/Atm/Cep57l1/Spdl1/Zfp207/Gen1/Trip13/Slf1/Pinx1/Pibf1/Mtbp/Nsmce2/Naa50/Chd1/Ndc80/Apc/Cep192/Smc5/Slf2/Kif4/Atrx/Smc1a	38	BP	up	1.24762e-06	0.000124173
GO:0043484	regulation of RNA splicing	Clk1/Setx/Ptbp2/Ptbp3/Srsf10/Ythdc1/Zfp326/Sfswap/Tra2a/Hnrnpa2b1/Tia1/Hnrnpl/Rbm5/Hnrnph1/Clk4/Nsrp1/Srsf1/Srsf5/Rbm25/Srek1/Mbnl2/Rbfox2/Ddx17/Rbfox1/Dyrk1a/Wtap/Srsf3/Hnrnpll/Srsf7/Malat1/Mbnl3/Rbmx/Fmr1	33	BP	up	1.34305e-06	0.000130997
GO:0016570	histone modification	Tex30/Cdc73/Rnf2/Smyd3/Bmi1/Ehmt1/Rif1/Hat1/Elp4/Tbl1xr1/Ash1l/Tet2/Rnf20/Kdm4c/Mysm1/Mier1/Rlf/Sfpq/Kmt2c/Mtf2/Auts2/Baz1b/Ezh2/Smarcad1/Prdm5/Rybp/Setd5/Kdm5a/Eed/Kat6a/Ctcf/Chek1/Kmt2a/Atm/Nek11/Setd2/Hdac2/Atg5/Tet1/Sirt1/Jmjd1c/Usp15/Suz12/Tada2a/Brca1/Prkca/Asxl2/Hdac9/Prkd1/Brms1l/Mbip/Arid4a/Rps6ka5/Rcor1/Arid4b/Uimc1/Parg/Eny2/Lrrk2/Crebbp/Yeats2/Naa50/Paxbp1/Airn/Prdm9/Brd4/Ubr2/Wac/Sma…	84	BP	up	1.51499e-06	0.00014487
GO:0051983	regulation of chromosome segregation	Terf1/Hecw2/Sgo2a/Bub1/Anapc1/Ect2/Hormad1/Cenpe/Sfpq/Anapc4/Mad2l1/Rad18/Mki67/Atm/Zfp207/Pum2/Gen1/Trip13/Slf1/Mtbp/Nsmce2/Chd1/Ndc80/Apc/Cep192/Smc5/Slf2/Hdac8/Atrx	29	BP	up	1.71704e-06	0.000161034
GO:0000724	double-strand break repair via homologous recombination	Mcmdc2/Nucks1/Fbxo18/Rif1/Psmd14/Ino80/Trp53bp1/Mcm8/Rad21l/Mms22l/Sfpq/Cdc7/Rpa3/Tex15/Chek1/Atm/Setd2/Mcm9/Brca1/Gen1/Rad51b/Nsmce2/Dmc1/Spidr/Polq/Meiob/Rbbp8/Smc5/Klhl15/D330045A20Rik	30	BP	up	2.03585e-06	0.000183861
GO:0000725	recombinational repair	Mcmdc2/Nucks1/Fbxo18/Rif1/Psmd14/Ino80/Trp53bp1/Mcm8/Rad21l/Mms22l/Sfpq/Cdc7/Rpa3/Tex15/Chek1/Atm/Setd2/Mcm9/Brca1/Gen1/Rad51b/Nsmce2/Dmc1/Spidr/Polq/Meiob/Rbbp8/Smc5/Klhl15/D330045A20Rik	30	BP	up	2.03585e-06	0.000183861
GO:0007088	regulation of mitotic nuclear division	Terf1/Hecw2/Vps4b/Nusap1/Bub1/Anapc1/Map9/Cenpe/Cdc42/Anapc4/Met/Mad2l1/Igf1r/Mki67/Chek1/Atm/Phip/Stag1/Fbxo5/Igf1/Zfp207/Gen1/Trip13/Slf1/Fbxo43/Mtbp/Nsmce2/Chd1/Ndc80/Apc/Cep192/Smc5/Kif20b/Kif11/Slf2/Smc3/Stag2/Atrx/Smc1a	39	BP	up	3.74024e-06	0.000331647
GO:0090068	positive regulation of cell cycle process	Cspp1/Terf1/Sgo2a/Vps4b/Cdc73/Pbx1/Dtl/Pkp4/Ino80/Nusap1/Plcb1/Ect2/Plk4/Cenpe/Sfpq/Dbf4/Ankrd17/Cdc7/Met/Casp2/Mad2l1/Chmp3/Igf1r/Tmod3/Phip/Topaz1/Fbxo5/Igf1/Stxbp4/Brca1/Gen1/Rock2/Id2/Rad51b/Slf1/Mtbp/Nsmce2/Crebbp/Trp63/App/Prdm9/Brd4/Dazl/Ndc80/Anxa1/Smc5/Uhrf2/Kif20b/Slf2/Ddx3x/Atrx	51	BP	up	4.0748e-06	0.00035486
GO:1903311	regulation of mRNA metabolic process	Boll/Gigyf2/Cdc73/Dhx9/Ythdf3/Rbm46/Ahcyl1/Rnf20/Ptbp3/Srsf10/Hnrnpr/Tardbp/Ythdc1/Hnrnpd/Sfswap/Tra2a/Hnrnpa2b1/Tia1/Hnrnpl/Syncrip/Rbm5/Pnpt1/Nsrp1/Meioc/Pum2/Nova1/Zfp36l1/Rbm25/Dicer1/Papola/Srek1/Rbm26/Mbnl2/Rbfox2/Ddx17/Ccnt1/Rbfox1/Dyrk1a/Qk/Wtap/Srsf3/Dazl/Srsf7/Malat1/Nanos1/Mbnl3/Rbmx/Fmr1	48	BP	up	4.84313e-06	0.000414372
GO:0033045	regulation of sister chromatid segregation	Terf1/Hecw2/Sgo2a/Bub1/Anapc1/Cenpe/Sfpq/Anapc4/Mad2l1/Atm/Zfp207/Gen1/Trip13/Slf1/Mtbp/Nsmce2/Chd1/Ndc80/Apc/Cep192/Smc5/Slf2/Hdac8/Atrx	24	BP	up	5.13099e-06	0.000431431
GO:0032259	methylation	Smyd3/Trdmt1/Bmi1/Ehmt1/Rif1/Mettl15/Trmt6/Nespas/Pik3ca/Ash1l/Trmt13/Tet2/Tgs1/Rnf20/Kdm4c/Rlf/Kmt2c/Tyms/Mtf2/Auts2/Bmt2/Asz1/Ezh2/Prdm5/Atf7ip/Tdrd12/Eed/Ctcf/Alkbh8/Kmt2a/Setd2/Trmt11/Hdac2/Mettl24/Tet1/Sirt1/Mettl25/Suz12/Brca1/Asxl2/Arid4a/Tdrd9/Mtr/Arid4b/Nsun2/Ddx4/Mov10l1/Morc1/Trmt10c/Nsun3/Mis18a/Paxbp1/Airn/Wtap/Prdm9/Ndufaf7/Thada/Camkmt/Rnmt/Smad4/Carnmt1/Hells/Ogt/Ftx/Atrx	65	BP	up	6.35821e-06	0.000525559
GO:0007140	male meiotic nuclear division	Mybl1/Sgo2a/Kif18a/Spo11/Sycp2/Asz1/Tdrd12/Tex15/Atm/Meioc/Tdrd9/Trip13/Ddx4/Dmc1/Mov10l1/Meiob/Ubr2/Tex11	18	BP	up	6.68734e-06	0.000543552
GO:0051656	establishment of organelle localization	Terf1/Rims1/Vps4b/Actr3/Cd84/Cdc42bpa/Syt14/Kif18a/Nusap1/Terb2/Rad21l/Spo11/Mgarp/Nmd3/Pdcd10/C2cd4d/Rap1a/Ap1ar/Cenpe/Lyn/Unc13b/Cdc42/Cenpa/Cenpc1/Dync1i1/Cadps2/Wasl/Copg2/Exoc4/Braf/D6Wsu163e/Styk1/Sytl2/Gab2/Map6/Syt9/Syt17/Stx4a/Hook3/Pcm1/Abce1/Atm/Map2k1/Myo5a/Clasp2/Syne1/Cep83/Rap1b/Kif5a/Actr2/Rab1a/Xpo1/Spdl1/Meioc/Tc2n/Pdcd6/Ap3m1/Pinx1/Pibf1/Rims2/Sybu/Ptk2/Lrrk2/Dnm1l/Dlg1/Spice1/…	77	BP	up	7.215e-06	0.000576827
GO:0016050	vesicle organization	Creb1/Bcl2/Vps4b/Pla2g4a/Rabgap1l/Syt14/Cd34/Stam/Rab14/Rabgap1/Snx5/Stx16/Prkci/S100a10/C2cd4d/Golph3l/Gnai3/Tbck/Sdcbp/Unc13b/Atp8a1/Uso1/Evi5/Bet1/Wasl/Vamp1/C2cd5/Vps33b/Picalm/Sytl2/Uvrag/Syt9/Syt17/Stx4a/Hook3/Clcn3/Dnajc13/Fbxo5/Stx7/Washc4/Eea1/Rab1a/Ankfy1/Stxbp6/Snx6/Tc2n/Lyst/Vps41/Pdcd6/Tbc1d4/Synj1/Park2/Cd2ap/Tbc1d5/Rab5a/Kif5b/Pik3c3/Snx2/Anxa1/Vti1a/Srpx/Sytl4/Shroom2	63	BP	up	7.79609e-06	0.00061323
GO:0098693	regulation of synaptic vesicle cycle	Rims1/Mff/Rap1a/Unc13b/Plaa/Braf/Cyfip1/Rap1b/Pcdh17/Rims2/Lrrk2/Dnm1l/Synj1/Btbd9/Rab5a/Rock1/Fmr1	17	BP	up	7.99029e-06	0.00061853
GO:0090398	cellular senescence	Akt3/Pla2r1/Kras/Arntl/Kat6a/Map2k1/Sirt1/Hmga2/Pnpt1/Id2/Zfp277/Zkscan3/Bmpr1a/Nsmce2/Rsl1d1/Prkdc/Trp63/Mapk14/Smc5	19	BP	up	1.01242e-05	0.000771473
GO:0048024	regulation of mRNA splicing, via spliceosome	Ptbp3/Srsf10/Ythdc1/Sfswap/Tra2a/Hnrnpa2b1/Tia1/Hnrnpl/Rbm5/Nsrp1/Rbm25/Srek1/Mbnl2/Rbfox2/Ddx17/Rbfox1/Dyrk1a/Wtap/Srsf3/Srsf7/Malat1/Mbnl3/Rbmx/Fmr1	24	BP	up	1.05608e-05	0.000792358
GO:0033047	regulation of mitotic sister chromatid segregation	Terf1/Hecw2/Bub1/Anapc1/Cenpe/Anapc4/Mad2l1/Atm/Zfp207/Gen1/Trip13/Slf1/Mtbp/Nsmce2/Chd1/Ndc80/Apc/Cep192/Smc5/Slf2/Atrx	21	BP	up	1.10167e-05	0.00081265
GO:0000245	spliceosomal complex assembly	Celf2/Setx/Celf1/2810403A07Rik/Ptbp2/Srsf10/Ythdc1/Sfswap/Luc7l2/Rbm5/Srsf1/Luc7l3/Prpf39/Scaf11/Luc7l/Rbmx/Zrsr2	17	BP	up	1.11645e-05	0.00081265
GO:0031570	DNA integrity checkpoint	Gigyf2/Dtl/Map3k20/Eif2ak4/Trp53bp1/Clspn/Babam2/Clock/Casp2/Nek1/Nae1/Chek1/Usp28/Atm/Rps27l/Topbp1/Nek11/Brca1/Uimc1/Top2b/Rnaseh2b/Stk3/Prkdc/Trp63/Mapk14/Msh2/Wac/Thoc1/Rbbp8/Brcc3	30	BP	up	1.25095e-05	0.000897156
GO:0043254	regulation of protein complex assembly	Arfgef1/Terf1/Rims1/Abi2/Creb1/Farp2/Actr3/Arpc5/Spta1/Setx/Wipf1/Mkks/Fnip2/Ap1ar/Gtf2b/Map3k7/Unc13b/Tlr4/Actr3b/Slit2/Eln/Ppp1r9a/Met/Capza2/Wasl/Wipf3/Capg/Mitf/Atf7ip/Eps8/Cyfip1/Pak1/Fchsd2/Trim30a/Palld/Vps35/Birc2/Atm/Tmod3/Senp6/Nck1/Clasp2/Bclaf1/Arhgap18/Wasf1/Cd24a/Nav3/Cnot2/Ikzf1/Actr2/Cnot6/Fnip1/Scin/Stxbp6/Nin/Evl/Vps41/Ice1/Slf1/Rasa1/Iqgap2/Mapk8/Psmc6/Gmfb/Rictor/Sub1/Spidr/Dn…	80	BP	up	1.3441e-05	0.000949998
GO:0007015	actin filament organization	Arfgef1/Tmeff2/Myo1b/Abi2/Bcl2/Actr3/Arpc5/Spta1/Abi1/Cobll1/Wipf1/Ttn/Ttc17/Mkks/Dstn/Prkci/Clrn1/S100a10/Ap1ar/Tgfbr1/Cdc42/Actr3b/Slit2/Eln/Ppp1r9a/Met/Capza2/Wasl/Cald1/Braf/Wipf3/Capg/Eps8/Cyfip1/Pak1/Fchsd2/Arhgap17/Dlc1/Sorbs2/Nrp1/Tmod3/Pls1/Nck1/Clasp2/Arhgap18/Wasf1/Hsp90b1/Mybpc1/Actr2/Scin/Cfl2/Ttc8/Evl/Nedd9/Rasa1/Iqgap2/Gmfb/Rictor/Sema5a/Dlg1/Park2/Cryaa/Cd2ap/Arhgap12/Rock1/Ctnna1…	73	BP	up	1.46892e-05	0.00102338
GO:2001252	positive regulation of chromosome organization	Terf1/Sgo2a/Rif1/Dhx36/Cenpe/Rnf20/Mier1/Sfpq/Hnrnpd/Mtf2/Auts2/Pot1a/Hnrnpa2b1/Eed/Naf1/Kmt2a/Atm/Tet1/Sirt1/Tada2a/Brca1/Asxl2/Prkd1/Rps6ka5/Slf1/Gnl3/Nsmce2/Lrrk2/Mapk1/Cct8/Paxbp1/Smad4/Smc5/Tnks2/Slf2/Slk/Fmr1/Ogt/Atrx	39	BP	up	1.76144e-05	0.00120989
GO:0016482	cytosolic transport	Pikfyve/Rab14/Tmem87a/Kif16b/Snx5/Stx16/Snx16/Ap1ar/Srsf10/Evi5/Chmp3/Erc1/Hook3/Vps35/Map2k1/Dopey1/Dnajc13/Gcc2/Actr2/Vps54/Ankfy1/Spag9/Snx6/Dab2/Sybu/Lrrk2/Mapk1/Tbc1d5/Rab5a/Pik3c3/Snx2/Vti1a/Msn	33	BP	up	1.80138e-05	0.00122014
GO:0045786	negative regulation of cell cycle	Terf1/Gigyf2/Bcl2/Mdm4/Cdc73/Dtl/Cdc123/Grb14/Map3k20/Thbs1/Eif2ak4/Trp53bp1/Bub1/Hormad1/Cenpe/Prkacb/Trp53inp1/Clspn/Babam2/Apbb2/Clock/Chfr/Zfp655/Casp2/Ezh2/Mad2l1/Gas2/Usp47/Casp3/Hpgd/Nek1/Nae1/Chek1/Usp28/Atm/Map2k1/Rps27l/Topbp1/Nek11/Fbxo5/Ptprk/Egfr/Pnpt1/Spdl1/Zfp207/Brca1/Meioc/Gen1/Id2/Zfp36l1/Gmnn/Uimc1/Nsun2/Trip13/Top2b/Rnaseh2b/Pinx1/Fzd3/Stk3/Fbxo43/Mtbp/Mov10l1/Prkdc/Trp63/Dlg1…	81	BP	up	1.93103e-05	0.00129004
GO:0032869	cellular response to insulin stimulus	Stat1/Pid1/Nucks1/Akt3/Grb14/Plcb1/Prkci/Foxo1/Dennd4c/Pparg/Ankrd26/C2cd5/Cyfip1/Igf1r/Cpeb1/Pak1/Pde3b/Ptpre/Myo5a/Phip/Nck1/Smarcc1/Sirt1/Igf1/Osbpl8/Grb10/Rps6kb1/Stxbp4/Prkca/Hdac9/Zfp36l1/Appl1/Tbc1d4/Prkdc/Ahsg/Srsf3/Apc/Ptpn2/Sorbs1/Ogt/Syap1	41	BP	up	2.02518e-05	0.00133466
GO:0031334	positive regulation of protein complex assembly	Terf1/Rims1/Abi2/Creb1/Actr3/Arpc5/Setx/Wipf1/Fnip2/Ap1ar/Gtf2b/Unc13b/Tlr4/Actr3b/Met/Wasl/Wipf3/Mitf/Cyfip1/Pak1/Palld/Atm/Nck1/Bclaf1/Wasf1/Cd24a/Nav3/Cnot2/Ikzf1/Actr2/Cnot6/Fnip1/Scin/Nin/Evl/Ice1/Slf1/Iqgap2/Mapk8/Psmc6/Gmfb/Rictor/Sub1/Spidr/Dlg1/Mpp7/Apc/Pcsk5/Slf2/Msn	50	BP	up	2.12261e-05	0.00138022
GO:0044728	DNA methylation or demethylation	Bmi1/Ehmt1/Nespas/Pik3ca/Tet2/Rlf/Asz1/Ezh2/Atf7ip/Tdrd12/Ctcf/Kmt2a/Tet1/Brca1/Tdrd9/Ddx4/Apobec3/Mov10l1/Morc1/Mis18a/Hells/Usp9x/Ftx	23	BP	up	2.19567e-05	0.0014076
GO:0035264	multicellular organism growth	Ercc5/Creb1/Gigyf2/Bcl2/Flvcr1/Rc3h2/Mbd5/Celf1/Atrn/Mkks/Nespas/Tbl1xr1/Pik3ca/Plag1/Cdc42/Kmt2c/Plac8/Lncpint/Ankrd26/Slco1a6/Nek1/Bbs2/Atm/Pls1/Rpl29/Igf1/Hmga2/Ikzf1/Zfp36l1/Ttc8/Unc79/Dicer1/Rmi1/Rarb/Ercc6/Ghr/Dlg1/App/Slc12a2/Tnks2/Zfp950/Kdm6a/Ar/Atrx	44	BP	up	2.22245e-05	0.0014076
GO:1902903	regulation of supramolecular fiber organization	Arfgef1/Terf1/Tmeff2/Abi2/Actr3/Arpc5/Spta1/Wipf1/Mkks/Dstn/S100a10/Ap1ar/Tgfbr1/Actr3b/Slit2/Eln/Ppp1r9a/Met/Capza2/Wasl/Braf/Wipf3/Capg/Eps8/Cyfip1/Akap13/Hdgfl3/Pak1/Fchsd2/Dlc1/Colgalt1/Nrp1/Tmod3/Nck1/Clasp2/Arhgap18/Hdac2/Wasf1/Nav3/Actr2/Scin/Cfl2/Nin/Ttc8/Evl/Mef2c/Rasa1/Iqgap2/Mapk8/Gmfb/Rictor/Sema5a/Dlg1/App/Dyrk1a/Park2/Eml4/Rock1/Apc/Smad4/Fgf13/Pak3/Shroom2/Tmsb4x/Arhgap6	65	BP	up	2.3801e-05	0.00145482
GO:0006305	DNA alkylation	Bmi1/Ehmt1/Nespas/Pik3ca/Rlf/Asz1/Ezh2/Atf7ip/Tdrd12/Ctcf/Kmt2a/Tet1/Brca1/Tdrd9/Ddx4/Mov10l1/Morc1/Mis18a/Hells/Ftx	20	BP	up	2.3865e-05	0.00145482
GO:0006306	DNA methylation	Bmi1/Ehmt1/Nespas/Pik3ca/Rlf/Asz1/Ezh2/Atf7ip/Tdrd12/Ctcf/Kmt2a/Tet1/Brca1/Tdrd9/Ddx4/Mov10l1/Morc1/Mis18a/Hells/Ftx	20	BP	up	2.3865e-05	0.00145482
GO:0007292	female gamete generation	Mcmdc2/Sgo2a/Bcl2/Aspm/Pla2g4a/Grb14/Mcm8/Plcb1/Spo11/Sycp2/Hormad1/Pde5a/Msh4/Stra8/Etv6/Pde3a/Atm/Mei4/Fbxo5/Mcm9/Sirt1/Igf1/Meioc/Immp2l/4930447C04Rik/Trip13/Dmc1/Nrip1/Adamts1/Meiob/Dazl/Taf4b/Diaph2	33	BP	up	2.50284e-05	0.00150691
GO:0051304	chromosome separation	Terf1/Hecw2/Dis3l2/Bub1/Anapc1/Cenpe/Anapc4/Smarcad1/Mad2l1/Ncapd3/Atm/Zfp207/Gen1/Fancm/Trip13/Top2b/Mtbp/Nsmce2/Chd1/Meiob/Ndc80/Apc/Cep192/Tex11	24	BP	up	2.5766e-05	0.0015324
GO:0000077	DNA damage checkpoint	Gigyf2/Dtl/Map3k20/Eif2ak4/Trp53bp1/Clspn/Babam2/Clock/Casp2/Nek1/Chek1/Usp28/Atm/Rps27l/Topbp1/Nek11/Brca1/Uimc1/Rnaseh2b/Stk3/Prkdc/Trp63/Mapk14/Msh2/Wac/Thoc1/Rbbp8/Brcc3	28	BP	up	2.68767e-05	0.00154054
GO:0034660	ncRNA metabolic process	Mybl1/Mrps9/Wdr75/Mars2/Tyw5/Nop58/Dis3l2/Dars2/Diexf/Trdmt1/Ssb/Prkra/Elp4/Mettl15/Zc3h8/Trmt6/Top1/Exosc9/Exosc8/Wars2/Wdr3/Trmt13/Mdn1/Rars2/Ikbkap/Snapc3/Ago3/Zbtb8os/Rpap2/Rpl5/Asz1/Hnrnpa2b1/Tdrd12/Mphosph10/Rps17/Nars2/Eri1/Naf1/Alkbh8/Ice2/Xrn1/Topaz1/Trmt11/Rpf2/Lin28b/Sirt1/Utp20/C1d/Pus10/Pnpt1/Rars/Tsr1/Utp6/Nol10/Dus4l/Snapc1/Samd15/Dicer1/Tdrd9/Cdkal1/Nol8/Nsun2/Ice1/Ddx4/Skiv2l2/Rp…	81	BP	up	2.6951e-05	0.00154054
GO:0098727	maintenance of cell number	Dis3l2/Aspm/Cdc73/Prrx1/Rif1/Mmp24/Mecom/Foxo1/Kdm4c/Ldb2/Rbpj/Mtf2/Braf/Ezh2/Med21/Tead1/Kat6a/Hook3/Pcm1/Tet1/Jmjd1c/Igf1/Cnot2/Hmga2/Med6/Dicer1/Gnl3/Mapk8/Bmpr1a/Loxl2/Crebbp/Trp63/Ss18/Apc/Smc3/Nkap/Stag2/Smc1a	38	BP	up	2.70965e-05	0.00154054
GO:0045787	positive regulation of cell cycle	Cspp1/Terf1/Sgo2a/Vps4b/Ccnt2/Mdm4/Cdc73/Pbx1/Dtl/Pkp4/Ino80/Nusap1/Plcb1/Ect2/Plk4/Ccnl1/Cenpe/Ccnc/Sfpq/Dbf4/Ankrd17/Cdc7/Met/Casp2/Mad2l1/Chmp3/Lrp6/Igf1r/Chek1/Tmod3/Phip/Topaz1/Fbxo5/Igf1/Egfr/Rps6kb1/Stxbp4/Brca1/Meioc/Prkca/Gen1/Rock2/Adam17/Id2/Rad51b/Slf1/Mtbp/Nsmce2/Ccnt1/Crebbp/Trp63/App/Prdm9/Brd4/Dazl/Ndc80/Ccny/Thoc1/Anxa1/Smc5/Uhrf2/Kif20b/Slf2/Dynlt3/Ddx3x/Atrx	66	BP	up	2.71665e-05	0.00154054
GO:0022604	regulation of cell morphogenesis	Rims1/Hecw2/Bmpr2/Actr3/Spta1/Prpf40a/Wipf1/Tnik/Postn/Rapgef2/S100a10/Ap1ar/Ppp3ca/Pdlim5/Epha7/E130308A19Rik/Ptprd/Plaa/Zmym6/Cdc42/Slit2/Cdc7/Rnf6/Wasf3/Ppp1r9a/Met/Wasl/Strip2/Mkln1/Ptn/Braf/Wipf3/Eps8/Caprin2/Gas2/Cyfip1/Ube3a/Pak1/Map6/Syt17/Dock1/Dlc1/Cfdp1/Nrp1/Trpc6/Map2k1/Phip/Ryk/Clasp2/Golga4/Syne1/Arhgap18/Fyn/Lims1/Plxnc1/Actr2/Cdc42se2/Ifrd1/Nin/Zswim6/Fermt2/Zmym5/Zmym2/Dab2/Sema5…	89	BP	up	2.90465e-05	0.00162822
GO:0045910	negative regulation of DNA recombination	Zranb3/Fbxo18/Rif1/Trp53bp1/Rad18/Msh3/Polq/Pot1b/Msh2/Thoc1/Klhl15/D330045A20Rik	12	BP	up	3.08372e-05	0.00170896
GO:0014897	striated muscle hypertrophy	Ttn/Trpc3/Foxo1/Pde5a/Camk2d/Ppp3ca/Pdlim5/Ezh2/Foxp1/Mef2a/Akap13/Pak1/Inpp5f/Sorbs2/Igf1/Map2k4/Prkca/Mef2c/Adk/Col14a1/Fbxo32/Ptk2/Nr3c1/Smad4/Ar	25	BP	up	3.59647e-05	0.00197072
GO:0007051	spindle organization	Vps4b/Aspm/Spc25/Ino80/Haus2/Map9/Cenpe/Haus6/Gnai1/Ints13/Tubgcp5/Uvrag/Tubgcp3/Dctn6/Birc2/Cep126/Senp6/Stag1/Clasp2/Fbxo5/Zfp207/Dicer1/Tbce/Cenpj/Mzt1/Pibf1/Dlg1/Spice1/Ndc80/Cep192/Kif11/Smc3/Xiap/Stag2/Haus7/Kif4/Atrx/Smc1a	38	BP	up	4.1336e-05	0.00223988
GO:0000381	regulation of alternative mRNA splicing, via spliceosome	Hnrnpl/Rbm5/Nsrp1/Rbm25/Srek1/Mbnl2/Rbfox2/Ddx17/Rbfox1/Dyrk1a/Wtap/Malat1/Mbnl3/Rbmx/Fmr1	15	BP	up	4.33043e-05	0.00232075
GO:0014812	muscle cell migration	Bcl2/Arpc5/Rapgef4/Sema6d/Postn/Camk2d/Slit2/Rbpj/Met/Pak1/Pdgfd/Myo5a/Igf1/Rps6kb1/Dock4/Mef2c/Bmpr1a/Ptk2/Rab5a/Rock1/Megf10/Pcsk5/Anxa1/Zfp950/Atp7a/Tmsb4x	26	BP	up	4.80229e-05	0.00254565
GO:0014896	muscle hypertrophy	Ttn/Trpc3/Foxo1/Pde5a/Camk2d/Ppp3ca/Pdlim5/Ezh2/Foxp1/Mef2a/Akap13/Pak1/Inpp5f/Sorbs2/Igf1/Map2k4/Prkca/Mef2c/Adk/Col14a1/Fbxo32/Ptk2/Nr3c1/Smad4/Ar	25	BP	up	5.31375e-05	0.00278648
GO:0003300	cardiac muscle hypertrophy	Ttn/Trpc3/Foxo1/Pde5a/Camk2d/Ppp3ca/Pdlim5/Ezh2/Foxp1/Mef2a/Akap13/Pak1/Inpp5f/Sorbs2/Igf1/Map2k4/Prkca/Mef2c/Adk/Col14a1/Fbxo32/Ptk2/Nr3c1/Smad4	24	BP	up	5.84665e-05	0.00300139
GO:0006304	DNA modification	Bmi1/Ehmt1/Nespas/Pik3ca/Tet2/Rlf/Asz1/Ezh2/Atf7ip/Tdrd12/Ctcf/Kmt2a/Ascc3/Tet1/Brca1/Tdrd9/Ddx4/Apobec3/Mov10l1/Morc1/Mis18a/Hells/Usp9x/Ftx	24	BP	up	5.84665e-05	0.00300139
GO:0009314	response to radiation	Rev1/Ercc5/Col3a1/Creb1/Bcl2/Zranb3/Nucks1/Ptprc/Cacna1e/Dtl/Dclre1c/Cacnb4/Tank/Map3k20/Eif2ak4/Ino80/Dynlrb1/Ect2/Ppid/Trp53inp1/Babam2/Ppp1cb/Clock/Mapk10/Braf/Rad18/Pparg/Kras/Usp47/Nps/Ddhd2/Primpol/Casp3/Nek1/Itgb1/Chek1/Kmt2a/Usp28/Atm/Topbp1/Ptprk/Sirt1/Egfr/Nf1/Brca1/Tlk2/Id2/Rad51b/Uimc1/Xrcc4/Ccdc66/Ercc6/Mapk8/Fbxl3/Sema5a/Dmc1/Crebbp/Prkdc/Spidr/Trp63/App/Mapk14/Cryaa/Map4k3/Msh2/Pol…	71	BP	up	6.29652e-05	0.00319866
GO:0051306	mitotic sister chromatid separation	Terf1/Hecw2/Dis3l2/Bub1/Anapc1/Cenpe/Anapc4/Mad2l1/Atm/Zfp207/Gen1/Trip13/Mtbp/Nsmce2/Chd1/Ndc80/Apc/Cep192	18	BP	up	6.66501e-05	0.00335095
GO:0071375	cellular response to peptide hormone stimulus	Stat1/Pid1/Nucks1/Akt3/Mbd5/Grb14/Plcb1/Prkci/Mgarp/Foxo1/Ahcyl1/Dennd4c/Pparg/Ankrd26/C2cd5/Cyfip1/Igf1r/Cpeb1/Pak1/Pde3b/Ptpre/Myo5a/Phip/Nck1/Smarcc1/Sirt1/Igf1/Osbpl8/Grb10/Rps6kb1/Stxbp4/Prkca/Hdac9/Zfp36l1/Appl1/Tbc1d4/Ghr/Ptk2/Prkdc/Ahsg/Srsf3/Apc/Ptpn2/Jak2/Sorbs1/Ogt/Syap1	47	BP	up	6.74697e-05	0.00335754
GO:0032956	regulation of actin cytoskeleton organization	Arfgef1/Tmeff2/Abi2/Actr3/Arpc5/Spta1/Neb/Wipf1/Mkks/Dstn/S100a10/Ap1ar/Tgfbr1/Cdc42/Actr3b/Slit2/Eln/Ppp1r9a/Met/Capza2/Wasl/Braf/Wipf3/Capg/Eps8/Cyfip1/Akap13/Pak1/Fchsd2/Arhgap17/Dlc1/Nrp1/Tmod3/Nck1/Clasp2/Arhgap18/Hdac2/Wasf1/Actr2/Ccdc88a/Bcas3/Rock2/Scin/Cfl2/Ttc8/Evl/Mef2c/Rasa1/Iqgap2/Gmfb/Rictor/Sema5a/Dlg1/Park2/Myo1f/Cd2ap/Rock1/Smad4/Pak3/Shroom2/Gpm6b/Tmsb4x/Arhgap6	63	BP	up	6.87451e-05	0.00338034
GO:0034502	protein localization to chromosome	Terf1/Spo11/Cenpa/Pot1a/Ezh2/Tex15/Ctcf/Setd2/Spdl1/Slf1/Gnl3/Pinx1/Esco2/Mtbp/Spidr/Cct8/Cenpq/Ndc80/Tnks2/Slf2/Hdac8/Atrx	22	BP	up	6.93142e-05	0.00338034
GO:0007623	circadian rhythm	Npas2/Creb1/Dhx9/Setx/Lgr4/Top1/Sfpq/Id3/Ppp1cb/Clock/Hnrnpd/Mapk10/Kcnd2/Ezh2/Mat2a/Pparg/Kdm5a/Arntl2/Ube3a/Arntl/Nps/Kmt2a/Rora/Hdac2/Sirt1/Igf1/Fbxw11/Rock2/Id2/Nampt/Nr1d2/Kcnma1/Mapk8/Pspc1/Fbxl3/Ppara/Prkdc/Nrip1/Dyrk1a/Btbd9/Ogt	41	BP	up	7.48653e-05	0.00361491
GO:0007130	synaptonemal complex assembly	Mcmdc2/Rad21l/Spo11/Hormad1/Sycp1/Cpeb1/Tex15/Meioc/Trip13/Tex11	10	BP	up	7.78731e-05	0.00368713
GO:0007141	male meiosis I	Mybl1/Spo11/Meioc/Tdrd9/Trip13/Ddx4/Dmc1/Mov10l1/Meiob/Ubr2	10	BP	up	7.78731e-05	0.00368713
GO:0051054	positive regulation of DNA metabolic process	Npas2/Ptprc/Dhx9/Cacybp/Nvl/Rif1/Ino80/Trp53bp1/Dhx36/Pdgfc/Cdc42/Dbf4/Babam2/Pdgfra/Hnrnpd/Cdc7/Met/Pot1a/Hnrnpa2b1/Igf1r/Naf1/Atm/Sirt1/Igf1/Kitl/Egfr/Map2k4/Atad5/Brca1/Uimc1/Slf1/Top2b/Gnl3/Parg/Mapk8/Spidr/Mapk1/Rfc4/Tfrc/Cct8/Prdm9/Msh2/Tnks2/Slf2/Usp9x/Brcc3/Atrx/Pak3	48	BP	up	8.04744e-05	0.00377366
GO:0110053	regulation of actin filament organization	Arfgef1/Tmeff2/Abi2/Actr3/Arpc5/Spta1/Wipf1/Mkks/Dstn/S100a10/Ap1ar/Tgfbr1/Actr3b/Slit2/Eln/Ppp1r9a/Met/Capza2/Wasl/Braf/Wipf3/Capg/Eps8/Cyfip1/Pak1/Fchsd2/Dlc1/Nrp1/Tmod3/Nck1/Clasp2/Arhgap18/Wasf1/Actr2/Scin/Cfl2/Ttc8/Evl/Rasa1/Iqgap2/Gmfb/Rictor/Sema5a/Dlg1/Park2/Rock1/Pak3/Shroom2/Tmsb4x/Arhgap6	50	BP	up	8.12548e-05	0.00377397
GO:0001952	regulation of cell-matrix adhesion	Bcl2/Thbs1/Postn/S100a10/Macf1/Dlc1/Nrp1/Clasp2/Utrn/Lims1/Wdpcp/Nf1/Bcas3/Rasa1/Ccl28/Enpp2/Ptk2/Rock1/Onecut2/Pcsk5/Slk/Cask/Dmd/Nexmif/Gpm6b/Arhgap6	26	BP	up	8.28066e-05	0.00380976
GO:0007091	metaphase/anaphase transition of mitotic cell cycle	Terf1/Hecw2/Bub1/Anapc1/Cenpe/Anapc4/Mad2l1/Atm/Zfp207/Gen1/Trip13/Mtbp/Nsmce2/Chd1/Ndc80/Apc/Cep192	17	BP	up	8.63543e-05	0.00393585
GO:0006403	RNA localization	Terf1/Nop58/Dhx9/Prpf18/Ssb/Eif5a2/Nmd3/Znhit6/Srsf10/Hnrnpa2b1/Nup210/Cpeb1/Naf1/Abce1/Nup93/Atm/Setd2/Sarnp/Xpo1/Pnpt1/Ranbp17/Srsf1/Zfp36l1/Xpo7/Rbm26/Eny2/Fyttd1/Cct8/Qk/Chd1/Srsf3/Srsf7/Lrpprc/Thoc1/A1cf/Thoc2/Fmr1/Nxf2/Nxf3/Nup62cl	40	BP	up	9.86896e-05	0.00445642
GO:0031346	positive regulation of cell projection organization	Rims1/Cflar/Bmpr2/Actr3/Setx/Prkci/Clrn1/Serpini1/Rapgef2/Rap1a/Negr1/Lyn/Tgfbr1/Ptprd/Plaa/Cdc42/Tapt1/Cep135/Auts2/Ppp1r9a/Met/Wasl/Ptn/Braf/Ezh2/Lrp6/Eps8/Caprin2/Cyfip1/Igf1r/Cpeb1/Pak1/Map6/Syt17/Ccp110/Mob2/Nrp1/Itgb1/Sept7/Map2k1/Nck1/Golga4/Fyn/Cd24a/Sirt1/Plxnc1/Nav3/Actr2/Efemp1/Ccdc88a/Nf1/Bcas3/Ccr7/Kidins220/Prkd1/Nin/Cenpj/Sema5a/Rims2/Enpp2/Dnm1l/Il1rap/Robo1/Robo2/Adamts1/Qk/Park2…	77	BP	up	0.000100454	0.00449446
GO:0055002	striated muscle cell development	Fhl2/Cflar/Bcl2/Smyd3/Neb/Cacnb4/Ttn/Casq2/Camk2d/Ppp3ca/Pdlim5/Nexn/Pdgfra/Met/Foxp1/Mef2a/Akap13/Pak1/Sorbs2/Itgb1/Fbxo22/Tmod3/Hdac2/Atg5/Igf1/Mybpc1/Tmtc3/Map2k4/Hdac9/Cfl2/Dicer1/Mef2c/Homer1/Col14a1/Slc8a1/Nr3c1/Smad4/Dmd	38	BP	up	0.000104427	0.00462975
GO:0010611	regulation of cardiac muscle hypertrophy	Trpc3/Foxo1/Pde5a/Camk2d/Ppp3ca/Foxp1/Mef2a/Akap13/Pak1/Igf1/Prkca/Mef2c/Adk/Col14a1/Fbxo32/Ptk2/Nr3c1/Smad4	18	BP	up	0.000109022	0.00472964
GO:0032970	regulation of actin filament-based process	Arfgef1/Tmeff2/Abi2/Actr3/Arpc5/Spta1/Neb/Wipf1/Mkks/Dstn/S100a10/Casq2/Ap1ar/Tgfbr1/Cdc42/Actr3b/Slit2/Eln/Ppp1r9a/Met/Capza2/Wasl/Braf/Wipf3/Capg/Eps8/Cyfip1/Akap13/Pak1/Fchsd2/Arhgap17/Dlc1/Pard3/Nrp1/Tmod3/Nck1/Clasp2/Abracl/Arhgap18/Hdac2/Wasf1/Actr2/Ccdc88a/Bcas3/Rock2/Scin/Cfl2/Ttc8/Evl/Mef2c/Rasa1/Iqgap2/Gmfb/Stc1/Rictor/Sema5a/Abra/Dlg1/Park2/Myo1f/Cd2ap/Rock1/Smad4/Fgf13/Pak3/Shroom2/Gp…	69	BP	up	0.000109462	0.00472964
GO:0030071	regulation of mitotic metaphase/anaphase transition	Terf1/Hecw2/Bub1/Cenpe/Anapc4/Mad2l1/Atm/Zfp207/Gen1/Trip13/Mtbp/Nsmce2/Chd1/Ndc80/Apc/Cep192	16	BP	up	0.000111368	0.00472964
GO:0010965	regulation of mitotic sister chromatid separation	Terf1/Hecw2/Bub1/Anapc1/Cenpe/Anapc4/Mad2l1/Atm/Zfp207/Gen1/Trip13/Mtbp/Nsmce2/Chd1/Ndc80/Apc/Cep192	17	BP	up	0.000111529	0.00472964
GO:0044784	metaphase/anaphase transition of cell cycle	Terf1/Hecw2/Bub1/Anapc1/Cenpe/Anapc4/Mad2l1/Atm/Zfp207/Gen1/Trip13/Mtbp/Nsmce2/Chd1/Ndc80/Apc/Cep192	17	BP	up	0.000111529	0.00472964
GO:0031062	positive regulation of histone methylation	Rif1/Rnf20/Mtf2/Auts2/Eed/Kmt2a/Tet1/Sirt1/Brca1/Asxl2/Paxbp1/Smad4/Ogt	13	BP	up	0.00012222	0.00513834
GO:0007160	cell-matrix adhesion	Col3a1/Bcl2/Cd34/Thbs1/Trpm7/Postn/Fgg/S100a10/Frem1/Macf1/Mkln1/Adamts9/Adam9/Dlc1/Nrp1/Itgb1/Clasp2/Utrn/Ptprk/Lims1/Wdpcp/Nf1/Bcas3/Rasa1/Ccl28/Fermt2/Adamts12/Enpp2/Ptk2/Rock1/Onecut2/Pcsk5/Sorbs1/Slk/Cask/Dmd/Eda/Nexmif/Gpm6b/Arhgap6	40	BP	up	0.00012575	0.00524155
GO:0010721	negative regulation of cell development	Col3a1/Bcl2/Actr3/Srgap2/Aspm/Lmx1a/Pbx1/Il15ra/Grb14/Eif2ak4/Fbn1/Postn/Rapgef2/Ap1ar/Ppp3ca/Epha7/Id3/Slit2/Rbpj/Rnf6/Cftr/Ptn/Dguok/Foxp1/Ube3a/Pak1/Xylt1/Inpp5f/Hook3/Pcm1/Mt3/Nrp1/Itgb1/Trpc6/Ntm/Ryk/Hdac2/Cd24a/Igf1/Hmga2/Meis1/Efemp1/Nf1/Adam17/Id2/Ifrd1/Dicer1/Gli3/D130043K22Rik/Spock1/Bmpr1a/Dleu2/Dab2/Sema5a/Ptk2/Lrrk2/App/Ttc3/Ctnna1/Smad4/Tjp2/Slit1/Thoc2/Fgf13/Fmr1/Nexmif	66	BP	up	0.000134527	0.00552187
GO:0046929	negative regulation of neurotransmitter secretion	Rap1a/Ppp1r9a/Braf/Rap1b/Nf1/Park2/Fmr1	7	BP	up	0.000134739	0.00552187
GO:1902115	regulation of organelle assembly	Pikfyve/Vps4b/Stam/Pip4k2a/Plk4/Sdcbp/Tapt1/Cep135/Akap13/Ccp110/Palld/Cyld/Cep295/Sept7/Senp6/Stag1/Syne1/Hdac2/Atg5/Cnot2/Ccdc88a/Cnot6/Scfd1/Mef2c/Mapk8/Cenpj/Lrrk2/Tctex1d2/Spice1/Atg3/Cep192/Smad4/Smc3/Stag2/Mtm1/Msn/Smc1a	37	BP	up	0.000138005	0.00558748
GO:0034968	histone lysine methylation	Smyd3/Ehmt1/Rif1/Ash1l/Tet2/Kdm4c/Rlf/Mtf2/Auts2/Ezh2/Prdm5/Eed/Kmt2a/Setd2/Hdac2/Sirt1/Suz12/Brca1/Asxl2/Arid4a/Arid4b/Airn/Prdm9/Smad4/Ogt/Atrx	26	BP	up	0.000138632	0.00558748
GO:1902099	regulation of metaphase/anaphase transition of cell cycle	Terf1/Hecw2/Bub1/Cenpe/Anapc4/Mad2l1/Atm/Zfp207/Gen1/Trip13/Mtbp/Nsmce2/Chd1/Ndc80/Apc/Cep192	16	BP	up	0.000144867	0.00579094
GO:1901988	negative regulation of cell cycle phase transition	Terf1/Gigyf2/Bcl2/Cdc73/Dtl/Bub1/Cenpe/Clspn/Babam2/Zfp655/Casp2/Ezh2/Mad2l1/Usp47/Nae1/Chek1/Atm/Rps27l/Topbp1/Zfp207/Brca1/Gen1/Zfp36l1/Uimc1/Trip13/Pinx1/Mtbp/Prkdc/Trp63/Ndc80/Apc/Cep192/Fhl1/Brcc3	34	BP	up	0.000147304	0.00584047
GO:0016571	histone methylation	Smyd3/Ehmt1/Rif1/Ash1l/Tet2/Rnf20/Kdm4c/Rlf/Kmt2c/Mtf2/Auts2/Ezh2/Prdm5/Eed/Ctcf/Kmt2a/Setd2/Hdac2/Tet1/Sirt1/Suz12/Brca1/Asxl2/Arid4a/Arid4b/Paxbp1/Airn/Prdm9/Smad4/Ogt/Atrx	31	BP	up	0.000151356	0.00591882
GO:0030832	regulation of actin filament length	Arfgef1/Abi2/Actr3/Arpc5/Spta1/Neb/Wipf1/Mkks/Dstn/Ap1ar/Actr3b/Slit2/Eln/Ppp1r9a/Capza2/Wasl/Wipf3/Capg/Eps8/Cyfip1/Fchsd2/Tmod3/Nck1/Arhgap18/Wasf1/Actr2/Scin/Cfl2/Evl/Rasa1/Iqgap2/Gmfb/Rictor/Sema5a/Dlg1/Pak3/Shroom2/Tmsb4x	38	BP	up	0.000151707	0.00591882
GO:0007264	small GTPase mediated signal transduction	Arfgef1/Col3a1/Abi2/Dock10/Farp2/Rasal2/Cdc42bpa/Rsu1/Rab14/Dennd1a/Scai/Rapgef4/Pak6/Ralgapa2/Ect2/Rapgef2/Rap1a/Camk2d/Rap1gds1/Sdcbp/Ctnnal1/Cdc42/Rheb/Slit2/Arap2/Arhgap24/Auts2/Met/Rab19/Stambp/Eps8/Kras/Cyfip1/Akap13/Pak1/Rras2/Arhgap17/Dock1/Dlc1/Fbxo8/Psd3/Nrp1/Itgb1/Arhgap42/Arhgap32/Usp28/Map2k1/Bnip2/Rasa2/Dock3/Arhgap18/Wasf1/Igf1/Kitl/Rap1b/Rab1a/Nf1/Rock2/Dock4/Prkd1/Ralgapa1/Elmo1/…	85	BP	up	0.000155977	0.00603709
GO:0032868	response to insulin	Stat1/Pid1/Nucks1/Akt3/Grb14/Plcb1/Prkci/Foxo1/Dennd4c/Pparg/Ankrd26/C2cd5/Cyfip1/Igf1r/Cpeb1/Pak1/Pde3b/Ptpre/Myo5a/Phip/Nck1/Smarcc1/Sirt1/Igf1/Osbpl8/Grb10/Rps6kb1/Stxbp4/Prkca/Hdac9/Zfp36l1/Srsf5/Appl1/Tbc1d4/Ppara/Prkdc/Ahsg/Srsf3/Apc/Ptpn2/Sorbs1/Ogt/Syap1	43	BP	up	0.000157415	0.00604477
GO:0022613	ribonucleoprotein complex biogenesis	Mrps9/Wdr75/Nop58/Fastkd2/Dis3l2/Cdc73/Dhx9/Nvl/Diexf/Prpf18/Celf2/Setx/Celf1/Mettl15/Exosc9/Exosc8/Eif2a/Nmd3/2810403A07Rik/Wdr3/Ptbp2/Znhit6/Mdn1/Ago3/Srsf10/Gtpbp10/Ythdc1/Rpl5/Sfswap/Luc7l2/Mphosph10/Rps17/Eri1/Naf1/Abce1/Atm/Rps27l/Rbm5/Rpf2/Sirt1/Utp20/Cnot2/C1d/Xpo1/Cnot6/Tsr1/Utp6/Srsf1/Luc7l3/Pum2/Nol10/Prpf39/Samd15/Dicer1/Nol8/Skiv2l2/Rps24/Gnl3/Dcaf13/Ddx17/Scaf11/Rsl1d1/Nsun3/Chd1/Lu…	72	BP	up	0.000167452	0.00630984
GO:0010948	negative regulation of cell cycle process	Terf1/Gigyf2/Bcl2/Mdm4/Cdc73/Dtl/Grb14/Bub1/Hormad1/Cenpe/Clspn/Babam2/Zfp655/Casp2/Ezh2/Mad2l1/Usp47/Nae1/Chek1/Atm/Rps27l/Topbp1/Fbxo5/Zfp207/Brca1/Gen1/Zfp36l1/Uimc1/Trip13/Pinx1/Fbxo43/Mtbp/Prkdc/Trp63/Ndc80/Msh2/Apc/Cep192/Smc3/Stag2/Fhl1/Brcc3/Atrx/Smc1a	44	BP	up	0.000167651	0.00630984
GO:0051236	establishment of RNA localization	Terf1/Dhx9/Ssb/Eif5a2/Nmd3/Srsf10/Hnrnpa2b1/Nup210/Cpeb1/Abce1/Nup93/Atm/Setd2/Sarnp/Xpo1/Pnpt1/Ranbp17/Srsf1/Zfp36l1/Xpo7/Rbm26/Eny2/Fyttd1/Qk/Chd1/Srsf3/Srsf7/Lrpprc/Thoc1/Thoc2/Fmr1/Nxf2/Nxf3/Nup62cl	34	BP	up	0.000168199	0.00630984
GO:0000018	regulation of DNA recombination	Zranb3/Ptprc/Fbxo18/Rif1/Trp53bp1/Smarcad1/Rad18/Tex15/Chek1/Setd2/Atad5/Msh3/Spidr/Tfrc/Polq/Prdm9/Pot1b/Msh2/Thoc1/Klhl15/D330045A20Rik	21	BP	up	0.000169809	0.00631245
GO:0008154	actin polymerization or depolymerization	Arfgef1/Abi2/Actr3/Arpc5/Spta1/Abi1/Cobll1/Wipf1/Ttc17/Mkks/Dstn/Ap1ar/Actr3b/Slit2/Eln/Ppp1r9a/Capza2/Wasl/Wipf3/Capg/Eps8/Cyfip1/Fchsd2/Tmod3/Nck1/Arhgap18/Wasf1/Actr2/Scin/Cfl2/Evl/Rasa1/Iqgap2/Gmfb/Rictor/Sema5a/Dlg1/Diaph2/Pak3/Shroom2/Tmsb4x	41	BP	up	0.000171794	0.00631245
GO:0014743	regulation of muscle hypertrophy	Trpc3/Foxo1/Pde5a/Camk2d/Ppp3ca/Foxp1/Mef2a/Akap13/Pak1/Igf1/Prkca/Mef2c/Adk/Col14a1/Fbxo32/Ptk2/Nr3c1/Smad4	18	BP	up	0.000173446	0.00631245
GO:0051784	negative regulation of nuclear division	Terf1/Bub1/Hormad1/Cenpe/Mad2l1/Chek1/Atm/Fbxo5/Zfp207/Gen1/Trip13/Fbxo43/Mtbp/Ndc80/Msh2/Apc/Cep192/Atrx	18	BP	up	0.000173446	0.00631245
GO:0055001	muscle cell development	Fhl2/Cflar/Bcl2/Smyd3/Neb/Cacnb4/Ttn/Casq2/Camk2d/Ppp3ca/Pdlim5/Nexn/Pdgfra/Met/Foxp1/Mef2a/Akap13/Pak1/Sgcz/Sorbs2/Itgb1/Fbxo22/Tmod3/Hdac2/Atg5/Igf1/Mybpc1/Tmtc3/Map2k4/Hdac9/Cfl2/Dicer1/Mef2c/Homer1/Col14a1/Slc8a1/Nr3c1/Megf10/Smad4/Dmd	40	BP	up	0.000178998	0.00646626
GO:0019827	stem cell population maintenance	Dis3l2/Aspm/Cdc73/Prrx1/Rif1/Mmp24/Foxo1/Kdm4c/Ldb2/Rbpj/Mtf2/Braf/Med21/Tead1/Kat6a/Hook3/Pcm1/Tet1/Jmjd1c/Cnot2/Hmga2/Med6/Dicer1/Gnl3/Mapk8/Bmpr1a/Loxl2/Crebbp/Trp63/Ss18/Apc/Smc3/Nkap/Stag2/Smc1a	35	BP	up	0.000187277	0.00671557
GO:1901653	cellular response to peptide	Stat1/Pid1/Nucks1/Akt3/Mbd5/Grb14/Plcb1/Prkci/Mgarp/Foxo1/Ahcyl1/Tlr4/Dennd4c/Cacna2d1/Pparg/Ankrd26/C2cd5/Cyfip1/Igf1r/Cpeb1/Pak1/Pde3b/Ptpre/Myo5a/Phip/Nck1/Smarcc1/Sirt1/Igf1/Osbpl8/Grb10/Rps6kb1/Stxbp4/Prkca/Hdac9/Zfp36l1/Appl1/Tbc1d4/Ghr/Ptk2/Prkdc/Ahsg/App/Srsf3/Apc/Ptpn2/Jak2/Sorbs1/Ogt/Syap1	50	BP	up	0.000202317	0.00715211
GO:0022412	cellular process involved in reproduction in multicellular organism	Mybl1/Mcmdc2/Boll/Sgo2a/Bcl2/Aspm/Rnf2/Grb14/Celf1/Wt1/Kif18a/Plcb1/Mkks/Spo11/Sycp2/Hormad1/Sycp1/Pde5a/Tgfbr1/Asz1/Cftr/Stra8/Etv6/Pde3a/Tdrd12/Tial1/Tex15/Bbs2/Itgb1/Atm/Mei4/Topaz1/Fbxo5/Igf1/Kitl/Aff4/Shbg/Brip1/Rps6kb1/Meioc/Dld/4930447C04Rik/Slirp/Catsperb/Dicer1/Tdrd9/Smad5/Nsun2/Trip13/Ddx4/Ccnb1ip1/Rnf17/Fndc3a/Dmc1/Mov10l1/Morc1/Qk/Meiob/Ubr2/Dazl/Msh2/Fshr/Taf4b/Tex11/Diaph2/Taf7l	66	BP	up	0.000202383	0.00715211
GO:0010639	negative regulation of organelle organization	Arfgef1/Terf1/Tmeff2/Pid1/Spta1/Bub1/Mkks/Hormad1/Cenpe/Kdm4c/Oma1/Slit2/Mtf2/Ppp1r9a/Met/Capza2/Pot1a/Mad2l1/Capg/Kdm5a/Eps8/Hdgfl3/Ccp110/Dlc1/Chek1/Atm/Tmod3/Clasp2/Fbxo5/Atg5/Tet1/Sirt1/Igf1/Nav3/Zfp207/Brca1/Atad2b/Gen1/Scin/Scfd1/Evl/Trip13/Xrcc4/Gmfb/Pinx1/Tbc1d4/Fbxo43/Mtbp/Atad2/Lrrk2/Dnm1l/Dyrk1a/Park2/Ndc80/Eml4/Msh2/Apc/Cep192/Smad4/Tnks2/Fgf13/Mtm1/Atrx/Shroom2/Tmsb4x/Arhgap6	66	BP	up	0.000219217	0.00769126
GO:0006892	post-Golgi vesicle-mediated transport	Myo1b/Rab14/Kif16b/Nbea/Golph3l/Ap1ar/Chic2/Exoc1/Exoc4/Exoc6b/Bbs2/D230025D16Rik/Myo5a/Dopey1/Golga4/Vps54/Ankfy1/Stxbp6/Scfd1/Exoc5/Exoc6/Vti1a	22	BP	up	0.000223546	0.00775429
GO:0000302	response to reactive oxygen species	Cflar/Bcl2/Setx/Thbs1/Ect2/Foxo1/Pdcd10/Prdx1/Pdgfra/Hnrnpd/Met/Ezh2/Foxp1/Adam9/Casp3/Nup93/Trpc6/Ptprk/Hdac2/Sesn1/Sirt1/Egfr/Ccr7/Prkca/Zfp277/Mtr/Ercc6l2/Dhfr/Top2b/Ercc6/Mapk8/Lrrk2/Mapk1/Cryaa/Slc8a1/Anxa1/Chuk/Stk26/Atp7a/Nox1	40	BP	up	0.000224985	0.00775429
GO:0008286	insulin receptor signaling pathway	Pid1/Nucks1/Grb14/Plcb1/Foxo1/Ankrd26/C2cd5/Igf1r/Ptpre/Phip/Nck1/Smarcc1/Sirt1/Igf1/Osbpl8/Grb10/Rps6kb1/Stxbp4/Prkca/Appl1/Ahsg/Srsf3/Apc/Ptpn2/Sorbs1/Ogt	26	BP	up	0.000225783	0.00775429
GO:0018022	peptidyl-lysine methylation	Smyd3/Ehmt1/Rif1/Ash1l/Tet2/Kdm4c/Rlf/Mtf2/Auts2/Ezh2/Prdm5/Eed/Kmt2a/Setd2/Hdac2/Sirt1/Suz12/Brca1/Asxl2/Arid4a/Arid4b/Airn/Prdm9/Camkmt/Smad4/Ogt/Atrx	27	BP	up	0.000230122	0.00784803
GO:0007283	spermatogenesis	Mybl1/Mcmdc2/Tsga10/Boll/Sept2/Aspm/Setx/Acvr2a/Celf1/Wt1/Lgr4/Mertk/Mkks/Xrn2/Rad21l/Spo11/4932438A13Rik/Hormad1/Sycp1/Msh4/Scmh1/Akap9/Clock/Ift81/Asz1/Cftr/Stra8/Wipf3/Rad18/Tdrd12/Arntl/Adam18/Tex15/Gsr/Nek1/Mgat4d/Clgn/Bbs2/Sept7/Cadm1/Mei4/Pgm3/Topaz1/Syne1/Hsf2/Sirt1/Cfap54/Hmga2/Aff4/Shbg/Brip1/Meioc/Tlk2/Dld/Immp2l/Arid4a/4930447C04Rik/Slirp/Catsperb/Dicer1/Tdrd9/Arid4b/Nsun2/Trip13/Ddx4…	83	BP	up	0.000238011	0.00803583
GO:0036465	synaptic vesicle recycling	Mff/Dennd1a/C2cd4d/Sh3gl2/Plaa/Cyfip1/Syt17/Cd24a/Fcho2/Lrrk2/Dnm1l/Synj1/Btbd9/Rab5a/Rock1/Ap1s2	16	BP	up	0.000238924	0.00803583
GO:1902275	regulation of chromatin organization	Rif1/Tlk1/Rnf20/Kdm4c/Mier1/Mtf2/Auts2/Setd5/Kdm5a/Eed/Mki67/Ctcf/Chek1/Kmt2a/Atm/Atg5/Tet1/Sirt1/Tada2a/Brca1/Tlk2/Asxl2/Atad2b/Prkd1/Rps6ka5/Parg/Atad2/Lrrk2/Paxbp1/Airn/Smad4/Uhrf2/Slk/Fmr1/Ogt/Atrx/Uty	37	BP	up	0.000254062	0.00848642
GO:0043500	muscle adaptation	Cflar/Trpc3/Foxo1/Pde5a/Camk2d/Ppp3ca/Ezh2/Foxp1/Mef2a/Akap13/Pak1/Tead1/Inpp5f/Igf1/Prkca/Tbce/Mef2c/Cmya5/Adk/Col14a1/Fbxo32/Ptk2/Nr3c1/Smad4/Ar	25	BP	up	0.00025803	0.00852952
GO:0072425	signal transduction involved in G2 DNA damage checkpoint	Dtl/Babam2/Chek1/Atm/Brca1/Uimc1/Brcc3	7	BP	up	0.000262504	0.00852952
GO:0030041	actin filament polymerization	Arfgef1/Abi2/Actr3/Arpc5/Spta1/Cobll1/Wipf1/Ttc17/Mkks/Ap1ar/Actr3b/Slit2/Eln/Ppp1r9a/Capza2/Wasl/Wipf3/Capg/Eps8/Cyfip1/Fchsd2/Tmod3/Nck1/Arhgap18/Wasf1/Actr2/Scin/Evl/Rasa1/Iqgap2/Gmfb/Rictor/Dlg1/Diaph2/Pak3/Tmsb4x	36	BP	up	0.000263411	0.00852952
GO:0099003	vesicle-mediated transport in synapse	Rims1/Mff/Syt14/Dennd1a/C2cd4d/Rap1a/Unc13b/Sh3gl2/Cadps2/Braf/Sytl2/Syt9/Syt17/Stx4a/Cd24a/Rap1b/Kif5a/Tc2n/Fcho2/Ap3m1/Rims2/Lrrk2/Dnm1l/Synj1/Btbd9/Rab5a/Kif5b/Rock1/Ap3s1/Fmr1/Sytl4	31	BP	up	0.000263972	0.00852952
GO:0048872	homeostasis of number of cells	Stat1/Dock10/Gigyf2/Bcl2/Spta1/Fh1/Akt3/Flvcr1/Bmi1/Rc3h2/Acvr2a/Sp3/Lgr4/Mertk/Zc3h8/Plcb1/Mecom/Tet2/Lyn/Ptbp3/Prdx1/Ezh2/Kras/Rps17/Tex15/Casp3/Cyld/Kmt2a/Ireb2/Tmod3/Cd24a/Kitl/Ikzf1/Vps54/Hba-a1/Ccr7/Adam17/Id2/Arid4a/Zfp36l1/Rcor1/Smad5/Mef2c/Ppp3cb/Rps24/Col14a1/Rbfox2/Afdn/Mapk14/Ptpn2/Anxa1/Jak2/Exoc6/Dock11/Heph/Tsc22d3	56	BP	up	0.000264097	0.00852952
GO:0051053	negative regulation of DNA metabolic process	Terf1/Bmpr2/Pid1/Zranb3/Fbxo18/Rif1/Trp53bp1/Pds5a/Pot1a/Rad18/Pparg/Chek1/Kmt2a/Atm/Tet1/Gmnn/Xrcc4/Msh3/Pinx1/Dach1/Polq/Pot1b/Msh2/Thoc1/Tnks2/Smc3/Stag2/Klhl15/D330045A20Rik/Smc1a	30	BP	up	0.000267264	0.00857503
GO:0004386	helicase activity	Zranb3/Dhx9/Fbxo18/Setx/Ifih1/Ino80/Mcm8/Chd6/Hltf/Dhx36/Dhx15/Smarcad1/Tdrd12/Chd2/Chd9/Ddx10/Ddx43/Shprh/Ascc3/Mcm9/Ddx50/Brip1/Helz/Fancm/Dicer1/Tdrd9/Ercc6l2/Ddx4/Skiv2l2/Ddx17/Mov10l1/Eif4a2/Chd1/Dhx57/Ythdc2/Anxa1/Hells/Ddx3x/Smarca1/Atrx/Ddx3y	41	MF	up	3.50232e-08	3.18158e-05
GO:0017016	Ras GTPase binding	Rims1/Abi2/Dock10/Farp2/Srgap2/Dennd1b/Rabgap1l/Rabgap1/Dennd1a/Rapgef4/Pak6/Kif16b/Cse1l/Ect2/Rapgef2/Sike1/Rap1a/Tbck/Usp33/Rabggtb/Dennd4c/Exoc1/Evi5/Exoc4/Braf/Srgap3/Erc1/Eps8/Cyfip1/Akap13/Picalm/Sytl2/Pak1/Sbf2/Arhgap17/Stx4a/Dmxl2/Map2k1/Myo5a/Stxbp5/Wasf1/Hace1/Xpo1/Ranbp17/Rapgef6/Ankfy1/Rock2/Dock4/Stxbp6/Strn3/Iqgap2/Vcl/Ap3m1/Slmap/Exoc5/Xpo7/Diaph3/Tbc1d4/Dock9/Rims2/Lrrk2/Dnm1l/Fgd…	81	MF	up	5.12841e-07	0.000215161
GO:0004674	protein serine/threonine kinase activity	Sgk3/Stk-ps2/Stk17b/Clk1/Bmpr2/Akt3/Cdc42bpa/Mark1/Acvr2a/Tlk1/Map3k20/Ttn/Eif2ak4/Pak6/Trpm7/Bub1/Mertk/Top1/Tnik/Prkci/Pik3ca/Plk4/Dclk2/Camk2d/Prkacb/Cpne3/Epha7/Map3k7/Melk/Tgfbr1/Ror1/Dbf4/Pdgfra/Bmp2k/Mapk10/Cdc7/Met/Braf/Stk31/Stk38l/Gtf2h1/Igf1r/Akap13/Pak1/Smg1/Nek1/Phkb/Chek1/Atm/Map2k5/Map2k1/Ryk/Nek11/Cdk19/Tbk1/Egfr/Clk4/Map2k4/Nlk/Rps6kb1/Tlk2/Prkca/Rock2/Prkd1/Rps6ka5/Mark3/Prpf4b/…	96	MF	up	7.10556e-07	0.000215161
GO:0016887	ATPase activity	Dnah7b/Myo1b/Pms1/Vps4b/Dhx9/Dnah14/Hspa14/Fbxo18/Yme1l1/Ola1/Kif18a/Ino80/Atp8b4/Kif16b/Chd6/Spo11/Hltf/Atp11b/Dhx36/Abcd3/Cenpe/Msh4/Macf1/Abcb4/Dhx15/Atp8a1/Abcg3/Dync1i1/Cftr/Rad18/Atf7ip/Gtf2h1/Abce1/Lonp2/Dync2h1/Ddx10/Ddx43/Atp2c1/Kif15/Ascc3/Ddx50/Atp2b1/Kif5a/Myo1d/Brip1/Abca6/Abca5/Rnf213/Atad2b/Rad51b/Tdrd9/Wdr60/Wrnip1/Msh3/Ddx4/Skiv2l2/Top2b/Ercc6/Psmc6/Atad2/Ddx17/Dmc1/Mov10l1/Kif21…	87	MF	up	1.42099e-06	0.000322715
GO:0031267	small GTPase binding	Rims1/Abi2/Dock10/Farp2/Rnf152/Srgap2/Dennd1b/Rabgap1l/Rabgap1/Dennd1a/Rapgef4/Pak6/Kif16b/Cse1l/Ect2/Rapgef2/Sike1/Rap1a/Tbck/Usp33/Rabggtb/Dennd4c/Arap2/Exoc1/Evi5/Exoc4/Braf/Srgap3/Erc1/Eps8/Cyfip1/Akap13/Picalm/Sytl2/Pak1/Sbf2/Arhgap17/Stx4a/Dmxl2/Map2k1/Myo5a/Stxbp5/Wasf1/Hace1/Xpo1/Ranbp17/Rapgef6/Ankfy1/Rock2/Dock4/Stxbp6/Strn3/Iqgap2/Vcl/Ap3m1/Slmap/Appl1/Exoc5/Xpo7/Diaph3/Tbc1d4/Dock9/Ri…	84	MF	up	3.25982e-06	0.000592258
GO:0003729	mRNA binding	Boll/Dhx9/Rc3h2/Ssb/Cstf3/Myef2/Eif2a/Ptbp2/Rnf20/Hnrnpr/Tardbp/Tyms/Hnrnpd/Rpl5/Luc7l2/Hnrnpa2b1/Hnrnpl/Cpeb1/Ireb2/Rbm5/Rbms3/Purb/Nsrp1/Srsf1/Luc7l3/Pum2/Nova1/Zfp36l1/Rbm25/Dhfr/Gnl3/Rbm26/Rbfox2/Rbfox1/Rsl1d1/Fyttd1/Qk/Luc7l/Srsf3/Hnrnpm/Dazl/Hnrnpll/Pum3/A1cf/Ddx3x/Thoc2/Rbmx/Fmr1/Nxf2/Nxf3	50	MF	up	4.76255e-06	0.000721067
GO:0019787	ubiquitin-like protein transferase activity	Eloc/Hecw2/Bard1/Asb18/Rnf152/Rnf2/Dtl/Fbxw2/Rc3h2/Klhl23/Ubr3/Ube2e3/Anapc1/Pex2/Hltf/Rnf13/Wwp1/Ccnc/Fbxl4/Bach2/Rnf20/Klhl7/Klhl5/Lnx1/Rnf212/Chfr/Rnf6/Cul1/Herc6/Rmnd5a/Kbtbd8/Pdzrn3/Rad18/Med21/Ube3a/Trim68/Trim5/Trim12a/Trim30a/Lonrf1/Kbtbd3/Birc2/Fbxo22/Shprh/Rnf217/Hace1/Znrf3/Peli1/Asb3/Fbxw11/Rnf130/Wsb1/Rnf43/Brca1/Rnf213/Med6/Rnf144b/Atg10/Trim23/Rnf180/Ccnb1ip1/Lmo7/Fbxl3/Fbxl7/Fbxo3…	86	MF	up	7.81374e-06	0.000975978
GO:0004842	ubiquitin-protein transferase activity	Eloc/Hecw2/Bard1/Asb18/Rnf152/Rnf2/Dtl/Fbxw2/Rc3h2/Klhl23/Ubr3/Ube2e3/Anapc1/Pex2/Hltf/Rnf13/Wwp1/Ccnc/Fbxl4/Bach2/Rnf20/Klhl7/Klhl5/Lnx1/Chfr/Rnf6/Cul1/Herc6/Rmnd5a/Kbtbd8/Pdzrn3/Rad18/Med21/Ube3a/Trim68/Trim5/Trim12a/Trim30a/Lonrf1/Kbtbd3/Birc2/Fbxo22/Shprh/Rnf217/Hace1/Znrf3/Peli1/Asb3/Fbxw11/Rnf130/Wsb1/Rnf43/Brca1/Rnf213/Med6/Rnf144b/Trim23/Rnf180/Ccnb1ip1/Lmo7/Fbxl3/Fbxl7/Fbxo32/Nsmce2/Cblb…	83	MF	up	8.59494e-06	0.000975978
GO:0003697	single-stranded DNA binding	Terf1/Prim2/Ercc5/Pms1/Nucks1/Dhx9/Fbxo18/Top1/Dhx36/Smc2/Hnrnpdl/Rpa3/Pot1a/Ssbp1/Hnrnpa2b1/Purb/Rad51b/Tdp2/Ssbp2/Msh3/Sub1/Dmc1/Meiob/Pot1b/Lrpprc/Msh2/Anxa1/D330045A20Rik	28	MF	up	1.22711e-05	0.00123859
GO:0042623	ATPase activity, coupled	Dnah7b/Myo1b/Vps4b/Dhx9/Dnah14/Hspa14/Fbxo18/Yme1l1/Kif18a/Atp8b4/Kif16b/Chd6/Spo11/Atp11b/Dhx36/Abcd3/Msh4/Abcb4/Dhx15/Atp8a1/Abcg3/Dync1i1/Cftr/Rad18/Gtf2h1/Lonp2/Dync2h1/Ddx10/Ddx43/Atp2c1/Ascc3/Ddx50/Atp2b1/Kif5a/Myo1d/Brip1/Abca6/Abca5/Rad51b/Tdrd9/Wdr60/Msh3/Ddx4/Skiv2l2/Top2b/Ercc6/Psmc6/Ddx17/Dmc1/Mov10l1/Abcc5/Eif4a2/Rfc4/Atp13a5/Atp13a3/Polq/Hspa13/Dhx57/Msh2/Kif5b/Ythdc2/Anxa1/Kif20b/K…	72	MF	up	1.79901e-05	0.00163426
GO:0008234	cysteine-type peptidase activity	Cflar/Casp8/Usp40/Uchl5/Mindy3/Tank/Psmd14/Gca/Ctss/Usp53/Usp33/Pigk/Usp45/Mysm1/Usp24/Casp2/Stambp/Usp35/Usp47/Usp31/Casp3/Cyld/Casp12/Usp28/Senp8/Mindy2/Senp6/Adgb/Usp15/Usp34/Blmh/4930486L24Rik/Pdcd6/Capn7/Senp7/Usp14/Usp9x/Usp26/Brcc3/Atg4a	40	MF	up	3.36287e-05	0.00277719
GO:0003779	actin binding	Myo1b/Actr3/Arpc5/Spta1/Cacnb2/Cobll1/Wipf1/Ttn/Kif18a/Ino80/Trpm7/Dstn/Pdlim5/Nexn/Ctnnal1/Macf1/Actr3b/Wasf3/Ppp1r9a/Capza2/Wasl/Cald1/Wipf3/Capg/Ctnna2/Antxr1/Eps8/Stk38l/Tnni3/Cyfip1/Palld/Itgb1/Trpc6/Myo5a/Tmod3/Pls1/Clasp2/Syne1/Utrn/Abracl/Wasf1/Mybpc1/Egfr/Actr2/Ccdc88a/Myo1d/Sntg2/Scin/Cfl2/Evl/Iqgap2/Vcl/Kcnma1/Gmfb/Diaph3/Ncald/Abra/Sntb1/Ptk2/Lrrk2/Mkl2/Fgd4/Dyrk1a/Park2/Myo1f/Svil/Ct…	75	MF	up	3.99472e-05	0.00302408
GO:0017124	SH3 domain binding	Rims1/Abi2/Abi1/Dennd1a/Wipf1/Lyn/Ptpn12/Wipf3/Picalm/Uvrag/Arhgap17/Adam12/Dock1/Adam9/Adam10/Sh3bgrl2/Dock3/Rufy2/Adam17/Dock4/Fut8/Evl/Elmo1/Cblb/Synj1/Qk/Cd2ap/Map4k3/Sh3bgrl/Pak3/Arhgap6	31	MF	up	5.39379e-05	0.003531
GO:0035091	phosphatidylinositol binding	Sgk3/Mitd1/Myo1b/Pard3b/Dennd1b/Mark1/Dennd1a/Sestd1/Plcb1/Kif16b/Snx5/Snx16/Golph3l/Sdcbp/Clvs1/Krit1/Rundc3b/Arap2/Exoc1/Pitpnb/Gsdme/Chmp3/Itpr1/Picalm/Sytl2/Gab2/Syt9/Sbf2/Pik3c2a/Snx25/Pard3/Arhgap32/Rufy2/Eea1/Osbpl8/Ccdc88a/Ankfy1/Snx13/Stxbp6/Snx6/Esyt2/Iqgap2/Fcho2/Hcn1/Fermt2/Dab2/Acap2/Snx2/Mtm1/Ogt	50	MF	up	5.44175e-05	0.003531
GO:0008094	DNA-dependent ATPase activity	Dhx9/Fbxo18/Chd6/Spo11/Dhx36/Msh4/Rad18/Gtf2h1/Ascc3/Brip1/Rad51b/Msh3/Top2b/Ercc6/Dmc1/Rfc4/Polq/Msh2/Anxa1/Ddx3x/Smarca1/Atrx	22	MF	up	8.03083e-05	0.00486358
GO:0017048	Rho GTPase binding	Abi2/Dock10/Farp2/Srgap2/Pak6/Ect2/Sike1/Exoc1/Srgap3/Eps8/Cyfip1/Akap13/Pak1/Arhgap17/Wasf1/Hace1/Rock2/Dock4/Stxbp6/Strn3/Iqgap2/Vcl/Slmap/Diaph3/Dock9/Lrrk2/Fgd4/Tiam2/Rock1/Dock11/Ocrl/Atp7a/Diaph2/Nox1/Pak3/Cdkl5	36	MF	up	0.000102081	0.00579576
GO:0015631	tubulin binding	Terf1/Kif18a/Ino80/Nusap1/Kif16b/Map9/Cenpe/Lyn/Ift74/Macf1/Krit1/Ift81/Dync1i1/Gas2/Tubgcp5/Hdgfl3/Saxo2/Map6/Tubgcp3/Hook3/Tmod3/Setd2/Clasp2/Kif15/Fyn/Cep57l1/Nav3/Kif5a/Ccdc88a/Nf1/Zfp207/Bcas3/Ska2/Eml5/Vps41/Cetn3/Cenpj/Mzt1/Ncald/Sybu/Kif21a/Lrrk2/Dnm1l/Dyrk1a/Park2/Eml4/Lrpprc/Kif5b/Apc/Kif20b/Kif11/Smc3/Map7d3/Fgf13/Fmr1/Cetn2/Kif4/Mid2/Ofd1	59	MF	up	0.000115476	0.00617065
GO:0098687	chromosomal region	Terf1/Sgo2a/Sept2/Dclre1c/Setx/Orc4/Mbd5/Rif1/Spc25/Kif18a/Trp53bp1/Terb2/Bub1/Spo11/Dhx36/Sycp1/Lrif1/Cenpe/Orc3/Kdm4c/Itgb3bp/Scmh1/Cenpa/Ppp1cb/Cenpc1/Baz1b/Dync1i1/Pot1a/Hnrnpa2b1/Mad2l1/Uvrag/Mki67/Dctn6/Zfp330/Ctcf/Cfdp1/Sept7/Ncapd3/Chek1/Atm/Clasp2/Ppp1r12a/Ikzf1/Xpo1/Spdl1/Zfp207/Ska2/Cbx1/Mis18bp1/Wrnip1/Cenpp/Xrcc4/Cenpk/Wdhd1/Pinx1/Esco2/Mtbp/Nsmce2/Dmc1/Smc1b/Crebbp/Mis18a/Cenpq/Pot1…	79	CC	up	7.51673e-13	4.23311e-10
GO:0000775	chromosome, centromeric region	Sgo2a/Sept2/Spc25/Kif18a/Trp53bp1/Bub1/Sycp1/Cenpe/Kdm4c/Itgb3bp/Cenpa/Cenpc1/Baz1b/Dync1i1/Mad2l1/Uvrag/Mki67/Dctn6/Zfp330/Ctcf/Cfdp1/Sept7/Ncapd3/Clasp2/Ppp1r12a/Ikzf1/Xpo1/Spdl1/Zfp207/Ska2/Cbx1/Mis18bp1/Cenpp/Cenpk/Wdhd1/Pinx1/Esco2/Mtbp/Smc1b/Crebbp/Mis18a/Cenpq/Ndc80/Apc/Hells/Smc3/Dynlt3/Stag2/Fmr1/Atrx/Cenpi/Smc1a	52	CC	up	2.82265e-09	7.94798e-07
GO:0005819	spindle	Cspp1/Terf1/Hecw2/Sept2/Vps4b/Aspm/Rif1/Pkp4/Kif18a/Katnbl1/Nusap1/Haus2/Tbl1xr1/Ect2/Map9/Tbck/Cenpe/Cdc7/Ttc28/Hepacam2/Dync1i1/Mad2l1/Capg/Tubgcp5/Cpeb1/Tubgcp3/Cdc16/Cep44/Cyld/Pard3/Atm/Map2k5/Bnip2/Stag1/Clasp2/Syne1/Fbxo5/Nedd1/Spdl1/Tada2a/Ska2/Cbx1/Rock2/Nin/Wdr60/Nedd9/Pinx1/Mzt1/Yeats2/Tctex1d2/Spice1/App/Mapk14/Birc6/Eml4/Kif20b/Kif11/Smc3/Dynlt3/Stag2/Tbl1x/Smc1a	62	CC	up	1.71832e-08	3.22561e-06
GO:0005813	centrosome	Cspp1/Vps4b/Aspm/Dhx9/Sdccag8/Dtl/Ola1/Ccdc141/Haus2/Cep152/Mkks/Macrod2/Dynlrb1/Plk4/Gnai3/Odf2l/Prkacb/Usp33/Cntln/Haus6/Ift74/Akap9/Gnai1/Tapt1/Cep135/Ttc28/Ift81/Hepacam2/Rad18/Ankrd26/Caprin2/Tubgcp5/Cpeb1/Uvrag/Psma1/Ccp110/Tubgcp3/Cdc16/Hook3/Dctn6/Vps37a/Pcm1/Cep44/Nek1/Cyld/Rpgrip1l/Cep126/Cep295/Chek1/Bnip2/Cep162/Cep70/Nek11/Cep57l1/Ric8b/Nedd1/Cep290/Ppp1r12a/Sfi1/Ppp4r3b/Ccdc88a/Fbxw…	99	CC	up	6.92585e-08	9.75087e-06
GO:0000793	condensed chromosome	Sgo2a/Rif1/Spc25/Ttn/Bub1/Rad21l/Sycp2/Hormad1/Sycp1/Cenpe/Msh4/Smc2/Ago3/Cenpa/Cenpc1/Rnf212/Baz1b/Mki67/Ctcf/Ncapd3/Chek1/Mei4/Stag1/Topbp1/Hormad2/Spdl1/Ska2/Brca1/Mis18bp1/4930447C04Rik/Ccnb1ip1/Nsmce2/Dmc1/Smc1b/Crebbp/Brd4/Ndc80/Lrpprc/Smc5/Add3/Smc3/Stag2/1700013H16Rik/Gm773/Xlr4a/Xlr3a/Tex11/Atrx/Smc1a	49	CC	up	2.95645e-07	3.32989e-05
GO:0016607	nuclear speck	Bard1/Dennd1b/Ifi204/Gpatch2/Prpf40a/Ppig/Cwc22/Wt1/Plcb1/Snrpb2/Rbm39/Mecom/Maml3/Ccnl1/Rsrc1/Srsf11/Plag1/Pnisr/Fbxl4/Haus6/Srsf10/Dhx15/Ythdc1/Bmp2k/Dusp11/Dock1/Kat6a/Il15/Fam76b/Tcf12/Bclaf1/Arhgap18/Sarnp/Ppp4r3b/Nsrp1/Srsf1/Luc7l3/Nampt/Pnn/Srsf5/Ylpm1/Gli3/Prpf4b/Mef2c/Srek1/Erbin/Zc3h13/Ddx17/Fyttd1/Nrip1/Dyrk1a/Park2/Wtap/Afdn/Mapk14/Srsf3/Thoc1/Nr3c1/Poli/Malat1/Smc5/Noc3l/Grk5/Ccnb3/Ar	65	CC	up	9.6021e-07	9.0125e-05
GO:0044450	microtubule organizing center part	Sdccag8/Cep152/Plk4/Fam92a/Cntln/Akap9/Cep135/Mphosph9/Capg/Tubgcp5/Saxo2/Ccp110/Tubgcp3/Hook3/Pcm1/Nek1/Cep295/Bnip2/Cep162/Dzip1l/Nedd1/Cep83/Cep290/Ccdc88a/Nin/Wdr60/Cetn3/Mss51/Cenpj/Mzt1/Pibf1/Ccdc14/Spice1/Cep192/Cep78/Tnks2/Cetn2/Ofd1	38	CC	up	2.36057e-06	0.00018991
GO:0008023	transcription elongation factor complex	Eloc/Aff3/Ccnt2/Cdc73/Elp4/Zc3h8/Pex2/Ccnl1/Mms22l/Ikbkap/Mllt3/Setd5/Ice2/Aff4/Ice1/Ercc6/Supt16/Ccnt1/Brd4	19	CC	up	4.75102e-06	0.000334447
GO:0000781	chromosome, telomeric region	Terf1/Dclre1c/Setx/Orc4/Rif1/Trp53bp1/Terb2/Spo11/Dhx36/Lrif1/Orc3/Ppp1cb/Pot1a/Hnrnpa2b1/Chek1/Atm/Cbx1/Wrnip1/Xrcc4/Pinx1/Nsmce2/Dmc1/Pot1b/Smchd1/Thoc1/Smc5/Tnks2/Thoc2/Atrx	29	CC	up	9.5906e-06	0.000600113
GO:0005814	centriole	Sdccag8/Cep152/Plk4/Fam92a/Cntln/Cep135/Mphosph9/Capg/Saxo2/Ccp110/Tubgcp3/Pcm1/Cep295/Bnip2/Cep162/Dzip1l/Nedd1/Cep83/Cep290/Ccdc88a/Nin/Cetn3/Cenpj/Spice1/Cep192/Cep78/Cetn2/Ofd1	28	CC	up	1.87909e-05	0.00105822
GO:0000794	condensed nuclear chromosome	Sgo2a/Ttn/Bub1/Rad21l/Sycp2/Hormad1/Sycp1/Cenpe/Msh4/Ago3/Cenpa/Cenpc1/Rnf212/Ncapd3/Chek1/Mei4/Topbp1/Hormad2/Brca1/Mis18bp1/4930447C04Rik/Ccnb1ip1/Dmc1/Smc1b/Brd4/Ndc80/Lrpprc/Add3/Smc3/1700013H16Rik/Gm773/Xlr4a/Xlr3a/Tex11/Atrx	35	CC	up	2.46269e-05	0.0012608
GO:0072686	mitotic spindle	Hecw2/Aspm/Pkp4/Kif18a/Katnbl1/Nusap1/Ect2/Map9/Tbck/Cenpe/Cdc7/Ttc28/Mad2l1/Capg/Stag1/Clasp2/Tada2a/Nin/Yeats2/Eml4/Kif20b/Kif11/Smc3/Dynlt3/Stag2/Smc1a	26	CC	up	2.69947e-05	0.00126686
GO:0000242	pericentriolar material	Cep152/Akap9/Hook3/Pcm1/Nek1/Nedd1/Nin/Wdr60/Cep192/Tnks2	10	CC	up	3.0697e-05	0.00132979
GO:0000776	kinetochore	Sgo2a/Sept2/Spc25/Kif18a/Trp53bp1/Bub1/Cenpe/Itgb3bp/Cenpa/Cenpc1/Dync1i1/Mad2l1/Dctn6/Cfdp1/Sept7/Ncapd3/Clasp2/Ppp1r12a/Xpo1/Spdl1/Zfp207/Ska2/Mis18bp1/Cenpk/Pinx1/Mtbp/Crebbp/Ndc80/Apc/Dynlt3/Cenpi/Smc1a	32	CC	up	3.56609e-05	0.00143448
GO:0031252	cell leading edge	Abi2/Raph1/Actr3/Srgap2/Arpc5/Cdc42bpa/Ush2a/Abi1/Kif18a/Trpm7/Prkci/Pik3ca/Clrn1/Tacr3/Wls/Cdc42/Ldb2/Ptpn13/Wasf3/Sgce/Ppp1r9a/Wasl/Mkln1/Exoc4/Ctnna2/Antxr1/Eps8/C2cd5/Cyfip1/Pak1/Stx4a/Dlc1/Palld/Psd3/Itgb1/Myo5a/Tmod3/Clasp2/Ptprk/Wasf1/Atp2b1/Kitl/Actr2/Ccdc88a/Myo1d/Bcas3/Adam17/Evl/Rasa1/Iqgap2/Hcn1/Cacna1d/Ptk2/Fgd4/Acap2/Robo1/Robo2/App/Cd2ap/Rab5a/Ptprm/Rock1/Apc/Ctnna1/Slk/Ablim1/Mtm1…	69	CC	up	3.92139e-05	0.00147224
GO:0044420	extracellular matrix component	Col3a1/Col5a2/Hmcn1/Ush2a/Mfap1b/Mfap1a/Fbn1/Col11a1/Tnc/Megf9/Frem1/Eln/Col28a1/Ptn/Cfdp1/Itgb1/Thsd4/Lama2/Lum/Vwc2/Efemp1/Loxl2/Matn2/Dlg1/Adamts1/Thbs2/Adamts10/Lama1/Smc3/Cask/Col4a6	31	CC	up	7.63564e-05	0.00268754
GO:0005721	pericentric heterochromatin	Kdm4c/Cenpa/Cenpc1/Baz1b/Ncapd3/Ikzf1/Cbx1/Esco2/Hells/Atrx	10	CC	up	8.59365e-05	0.00284681
GO:0008287	protein serine/threonine phosphatase complex	Ppp3ca/Ppp1cb/Ppp2r2c/Itpr1/Cnep1r1/Nck1/Ppp2r3a/Ppp1r12a/Ppp4r3b/Strn3/Ppp4r3a/Ppp4r4/Ppp3cb/Ppp2r2a/Shoc2	15	CC	up	0.000122775	0.00363904
GO:1903293	phosphatase complex	Ppp3ca/Ppp1cb/Ppp2r2c/Itpr1/Cnep1r1/Nck1/Ppp2r3a/Ppp1r12a/Ppp4r3b/Strn3/Ppp4r3a/Ppp4r4/Ppp3cb/Ppp2r2a/Shoc2	15	CC	up	0.000122775	0.00363904
GO:0008278	cohesin complex	Sgo2a/Rad21l/Stag1/Smc1b/Smc3/Stag2/Smc1a	7	CC	up	0.000145056	0.00408447
GO:0005657	replication fork	Prim2/Ercc5/Zranb3/Trp53bp1/Top1/Mms22l/Baz1b/Rpa3/Smarcad1/Rad18/Chek1/Hdac2/Purb/Rad51b/Wdhd1/Dmc1/Rfc4/Pola1/D330045A20Rik	19	CC	up	0.00028805	0.00759127
GO:0035770	ribonucleoprotein granule	Fastkd2/Bard1/Dis3l2/Gigyf2/Dhx9/Upf2/Gabpb1/Top1/Ago3/Pnrc2/Clock/Dync1i1/Asz1/Hnrnpa2b1/Tia1/Hnrnpl/Trim5/Arntl/Tnrc6a/Tial1/Xrn1/Syne1/Cnot2/Kif5a/Sarnp/Pum2/Rock2/Zfp36l1/Tdrd9/Larp4b/Nsun2/Ddx4/Ghr/Mov10l1/Larp4/Poli/Ddx3x/Fmr1/Ddx3y	39	CC	up	0.000296556	0.00759127
GO:0099568	cytoplasmic region	Rims1/Dnah7b/Pard3b/Atg16l1/Sept2/Hmcn1/Spta1/Cytip/Wipf1/Dstn/Dynlrb1/Ccdc39/Kcnab1/Fgg/Wls/Unc13b/Melk/Macf1/Cdc42/Gnai1/Exoc1/Sept11/Ppp1r9a/Dync1i1/Capza2/Wasl/Mkln1/Exoc4/Cald1/Hnrnpa2b1/Wipf3/Exoc6b/Grm7/Eps8/C2cd5/Nlrp5/Akap13/Saxo2/Dlc1/Rpgrip1l/Pard3/Dync2h1/Sept7/Arhgap32/Map2k1/Cep162/Pls1/Clasp2/Utrn/Atg5/Grik2/Osbpl8/Kif5a/Actr2/Wdpcp/Drc3/Map2k4/Stxbp6/Prkd1/Gli3/Mapk8/Exoc5/Rims2/S…	77	CC	up	0.00032267	0.00790061
mmu04520	Adherens junction	Q91VS8/Q543B5/Q64729/P60766/Q04736/Q8VHI6/A4FUV6/Q6PDL3/Q61301/E9QNX9/Q99NH2/P39688/Q8R5H6/B2RU80/Q9WVF5/O54949/Q64727/E9PYI7/F8VPR5/P63085/Q9QZQ1/P28828/P26231/P97471/Q62432	25	kegg	up	1.3638e-06	0.000338796
mmu04360	Axon guidance	O35607/Q91Z67/Q3ULB5/Q76KF0/P42337/B1ATV3/Q9DC51/Q6PHZ2/P63328/Q8CC52/P60766/B2RSH2/A4FUV6/F8VPQ4/P32883/Q99NH2/P97333/P09055/Q3UZG1/Q8BH99/P39688/Q9CRY9/B2RX06/P20444/F8VPK5/P45591/E9PYG6/Q61086/Q3UPZ0/P34152/P63085/G5E843/P70335/Q80TR4/Q8K4G5	35	kegg	up	0.000183341	0.0193088
mmu05100	Bacterial invasion of epithelial cells	P42208/Q9CPW4/Q6S5L9/P42337/P60766/Q8C1B7/A4FUV6/Q6PDL3/Q61301/Q8BUR4/Q6Y5D8/P09055/Q8R5H6/Q8BPU7/Q64727/P34152/Q9JLQ0/P26231	18	kegg	up	0.000233178	0.0193088
mmu00562	Inositol phosphate metabolism	Q9Z1T6/O70172/Q3UPW0/P42337/F8VPL2/Q8CDA1/Q9Z2C9/Q1A6V1/Q9EP69/E9Q7S0/Q6PF93/P70181/Q8K4S1/Q6NVF0/Q9D4L1/Q9Z2C4	16	kegg	up	0.00058838	0.0265125
mmu04720	Long-term potentiation	Q3UPW0/P62835/Q6PHZ2/P63328/P68181/P62141/P28028/P11881/P32883/P31938/Q52L50/P20444/F8VPR5/P63085/P0DP26/P21279/E9QK39	17	kegg	up	0.000608679	0.0265125
mmu04510	Focal adhesion	P10417/Q8C6X4/Q3TR40/Q3ULB5/Q6S5L9/P42337/Q8CI19/P62835/Q148T5/P60766/P62141/P26618/Q78GB8/Q62082/A4FUV6/P28028/E9QNX9/Q8BUR4/P09055/Q925I7/Q62210/P31938/Q5DTP0/P39688/Q9DBR7/Q52L50/Q9WVF5/P20444/F8VPK5/Q0VBD0/Q64727/P34152/P63085/Q03350/P70335/Q60989/B1AVK5	37	kegg	up	0.000960652	0.0265125
mmu03008	Ribosome biogenesis in eukaryotes	Q3U821/Q6DFW4/Q9DBY8/Q9DBR1/Q99L48/Q8BHB4/J3QMC5/Q810V0/A0A087WQN7/Q6P5F9/Q8VCY6/Q8CI11/Q6ZQL4/Q640M1/Q4ZGD8/Q4ZGD9	16	kegg	up	0.000961708	0.0265125
mmu01521	EGFR tyrosine kinase inhibitor resistance	P10417/Q8C6X4/Q6S5L9/P42337/Q8CI19/B1ASP2/P26618/A4FUV6/P28028/P32883/E9QNX9/Q925I7/P31938/Q9WVF5/Q04690/Q3UXD8/P20444/P63085/G5E852	19	kegg	up	0.00103725	0.0265125
mmu04530	Tight junction	Q3ULF7/Q5DTK3/E9QNQ4/P62835/P68181/P60766/Q641P0/Q8BG02/Q78GB8/P26361/Q6PDL3/Q6RHR9/Q99NH2/P09055/P61161/B2RUJ6/B1AR69/F8VPK5/B2RRY4/Q99246/Q6P1F6/Q9Z0S6/O88551/Q811D0/Q9JI59/Q9QZQ1/P70335/Q9Z0U1/Q8BU31/P26041/A2ANA3	31	kegg	up	0.00111435	0.0265125
mmu05206	MicroRNAs in cancer	D3Z7P3/O35607/P10417/O35618/P25916/Q3TR40/Q6S5L9/Q9WTR0/A2RSP9/Q148T5/P26618/A4FUV6/Q3TZH6/P32883/P70677/B9EHX4/P31938/P52927/Q9WVF5/P48754/P20444/Q3TUH8/F8VQ54/Q61086/Q8CCH7/F8VPR5/O88898/Q64318/P70335/Q61823	30	kegg	up	0.00114366	0.0265125
mmu04670	Leukocyte transendothelial migration	A2ASW4/P42337/P62835/Q9DC51/P60766/B2RSH2/Q62082/Q61301/P09055/Q52L50/P20444/F8VPK5/Q64727/Q9Z0S6/P34152/O88551/Q9JI59/Q9QZQ1/P47811/P70335/P26231/Q3U6G0/P26041/A2ANA3	24	kegg	up	0.00132482	0.0265125
mmu01524	Platinum drug resistance	O89110/P10417/Q8C6X4/P42337/Q8K211/P62897/P70677/Q62210/B9EHX4/P10648/Q61493/O88879/P48754/Q64511/P63085/P43247/Q60989	17	kegg	up	0.00134431	0.0265125
mmu04114	Oocyte meiosis	P53995/Q6PHZ2/P63328/P68181/P62141/Q3TM92/Q9WTX6/Q5HZH8/P11881/E9QNX9/P70166/Q3TI84/P31938/Q7TSG3/Q5SRY7/G3X9B2/A1L2Z0/P63085/P0DP26/Q1HL32/P19091/E9QK39/Q9CU62	23	kegg	up	0.00142846	0.0265125
mmu04810	Regulation of actin cytoskeleton	P62484/Q9Z1T6/Q9CPW4/O70172/Q3ULB5/P42337/Q8CI19/P60766/P62141/P26618/Q62082/Q6PDL3/P28028/P32883/Q7TMB8/P62071/Q8BUR4/P09055/Q925I7/P31938/Q8R5H6/Q9DBR7/Q9WVF5/F8VPK5/Q60604/P45591/Q0VBD0/Q3UQ44/Q64727/Q9Z207/P34152/P63085/P70335/P70181/P26041/Q6W4W7/P20065	37	kegg	up	0.0015438	0.0265125
mmu04070	Phosphatidylinositol signaling system	Q9Z1T6/O70172/Q3UPW0/P42337/P11881/F8VPL2/Q8CDA1/Q9Z2C9/Q1A6V1/Q9EP69/P20444/E9Q7S0/P0DP26/Q6PF93/P70181/Q8K4S1/Q6NVF0/Q9D4L1/Q9Z2C4	19	kegg	up	0.00168783	0.0265125
mmu04914	Progesterone-mediated oocyte maturation	Q8C6X4/P53995/P42337/Q9DC51/P68181/B2RSH2/Q3TM92/Q78GB8/P28028/Q5HZH8/P32883/E9QNX9/P70166/E9QLQ3/Q3TI84/P31938/P63085/P47811/A2AEP2/E9QK39	20	kegg	up	0.0017495	0.0265125
mmu04933	AGE-RAGE signaling pathway in diabetic complications	P08121/A0A087WSP5/P10417/Q8C6X4/Q3UPW0/P42337/Q9R1E0/Q64729/P60766/Q78GB8/P32883/P70677/P20444/P63085/P47811/P97471/Q62432/G5E852/Q8K4S1/Q3U6G0/Q8CIZ9/B1AVK5	22	kegg	up	0.00181431	0.0265125
mmu04728	Dopaminergic synapse	Q8C6X4/Q3UPW0/Q9DC51/Q6PHZ2/P63328/P68181/B2RSH2/P62141/Q8BG02/O08785/Q78GB8/P11881/Q3UHZ2/Q32XG7/B2RXC8/P33175/P20444/Q99246/Q6P1F6/P47811/P0DP26/Q61768/P21279/Q8BRU6/Q3TPD9/Q0VGS8	26	kegg	up	0.00204979	0.0282895
mmu04140	Autophagy - animal	O35732/P10417/Q8C6X4/Q9QZ05/P42337/P68181/Q543B5/Q540E6/Q78GB8/P11881/P32883/E9QNX9/Q8K245/G9M4M8/P62071/P31938/Q99J83/Q3UXD8/A0A0R4J029/P63085/Q9CPX6/Q6PF93/P17047/Q5EBK1/Q6NTA4	25	kegg	up	0.00224609	0.0293671
mmu04015	Rap1 signaling pathway	Q91VS8/Q8C6X4/A2ASW4/Q3TR40/Q3UPW0/Q5DTK3/P42337/E9QNQ4/Q8CI19/P62835/Q9DC51/P60766/Q6S5J6/B2RSH2/P26618/A4FUV6/P28028/Q6RHR9/P32883/E9QNX9/Q99NH2/P09055/Q925I7/P31938/P20826/Q52L50/Q9WVF5/B2RUJ6/P20444/P59764/Q62101/P63085/Q9QZQ1/P47811/P0DP26/P21279/Q8K4S1	37	kegg	up	0.0024142	0.0299869
mmu05145	Toxoplasmosis	A0A087WSP5/O89110/P10417/Q8C6X4/Q9DC51/Q543B5/L0CL36/B1ASP2/B2RSH2/Q78GB8/P62897/P48999/P70677/P09055/Q62210/Q99K90/Q5DTP0/P63085/P47811/O35424/G5E852/E9Q605/Q60989	23	kegg	up	0.00289251	0.0342172
mmu03440	Homologous recombination	O70445/Q8K3W0/Q9CQ71/B9EHX4/Q6ZQF0/Q5SXJ3/P48754/O35719/Q80YR6/P46737	10	kegg	up	0.00337542	0.0381148
GO:0007283	spermatogenesis	Sox17/Adcy10/Mael/Atp1a4/D1Pas1/Odf2/Cfap157/Tbc1d20/Bcl2l1/Spag4/Adig/Spata25/Rnf114/Adrm1/Ccna1/Pygo2/Creb3l4/Oaz3/Celf3/Ube2j1/1110017D15Rik/Fancg/Spag8/Ccin/Phc2/Tssk3/Eif4g3/Chd5/Spata18/Kit/Pebp1/Kdm2b/Ccdc136/Txnrd3/Acrbp/Ybx3/Aurkc/Zfp541/Foxa3/Ercc1/Zfp296/Nectin2/Ggn/Ccdc155/Abhd2/Cib1/Zscan2/Micalcl/Tdrp/Tssk6/Prkaca/Drc7/Herpud2/H2afx/Pafah1b2/Ccdc33/Tbc1d21/Tle3/Prss44/Crtap/Wdr48/Sl…	136	BP	dn	4.64328e-17	2.4844e-13
GO:0007286	spermatid development	Cfap157/Tbc1d20/Adrm1/Pygo2/Ube2j1/Fancg/Tssk3/Chd5/Kit/Pebp1/Ccdc136/Acrbp/Nectin2/Abhd2/Cib1/Tssk6/Prkaca/Tpgs1/Stk11/Pcsk4/Osbp2/Pld6/Ccdc42/Spem1/Ybx2/Zmynd15/Sept4/Klhl10/Hspa2/Hist1h2ba/Dnah1/Rec8/Ropn1l/Mei1/Ttll1/H1fnt/Tarbp2/Prm2/Prm1/Rimbp3/Tssk1/Tssk2/Ropn1/Tcp11/Rsph1/Ehmt2/Catsperd/Rfx2/Cabyr/Neurl1a	50	BP	dn	2.1089e-09	5.64185e-06
GO:0048515	spermatid differentiation	Cfap157/Tbc1d20/Adrm1/Pygo2/Ube2j1/Fancg/Tssk3/Chd5/Kit/Pebp1/Ccdc136/Acrbp/Nectin2/Abhd2/Cib1/Tssk6/Prkaca/Tbata/Tpgs1/Stk11/Pcsk4/Osbp2/Pld6/Ccdc42/Spem1/Ybx2/Zmynd15/Sept4/Klhl10/Hspa2/Hist1h2ba/Dnah1/Rec8/Ropn1l/Mei1/Ttll1/H1fnt/Tarbp2/Prm2/Prm1/Rimbp3/Tssk1/Tssk2/Ropn1/Tcp11/Rsph1/Ehmt2/Catsperd/Rfx2/Cabyr/Neurl1a	51	BP	dn	5.97295e-09	1.06528e-05
GO:0042176	regulation of protein catabolic process	Sox17/Dnajb2/Pacsin3/Ddrgk1/Psmf1/Edem2/Rnf114/Aurka/Ubqln4/Oaz3/Ube2j1/Rgp1/Azin2/Rnf19b/Atp13a2/Mad2l2/Park7/Dvl1/Ube2k/Hspbp1/Nop53/Gsk3a/Egln2/Rgma/Furin/Plk1/Rnf40/Adam8/Cd81/Nrg1/Ndufa13/Dda1/Prkaca/Rad23a/Herpud1/Wwp2/Pin1/Ldlr/Snx33/Oaz2/Gpx1/Usp19/Arih2/Snx3/Pttg1ip/Ube2g2/Tmem259/Apc2/Sgta/Fzr1/Agap2/Os9/Lrp1/Rnf41/Rhbdd3/Commd1/Ubb/Cdk5rap3/Psmd3/Timp2/Csnk1d/Odc1/Psen1/Akt1/Hecw1/Gpld…	88	BP	dn	9.45947e-09	1.26533e-05
GO:0045732	positive regulation of protein catabolic process	Sox17/Dnajb2/Pacsin3/Ddrgk1/Edem2/Rnf114/Aurka/Oaz3/Rnf19b/Dvl1/Hspbp1/Nop53/Gsk3a/Egln2/Rgma/Plk1/Rnf40/Adam8/Cd81/Ndufa13/Rad23a/Herpud1/Wwp2/Ldlr/Snx33/Oaz2/Arih2/Pttg1ip/Tmem259/Apc2/Sgta/Fzr1/Lrp1/Rnf41/Rhbdd3/Csnk1d/Psen1/Akt1/Hecw1/Gpld1/Ubqln1/Wnt5a/Clu/Rnf139/Trib1/Vps28/Gga1/Sgsm3/Ezr/Uqcc2/Bag6/Rnf125/Rnf138/Stx5a/Ddb1/Asb9	56	BP	dn	1.70136e-07	0.000182064
GO:0010498	proteasomal protein catabolic process	Dnajb2/Pomt1/Kbtbd4/Ddrgk1/Psmf1/Rbck1/Edem2/Rnf114/Aurka/Ubqln4/Psmd4/Ube2j1/Ube2r2/Hectd3/Cdc20/Rnf19b/Ubxn11/Fbxo44/Spsb1/Park7/Dvl1/Ube2j2/Psmc2/Tmub1/Ube2k/Hectd4/Get4/Rnf181/Aup1/Spsb2/Hspbp1/Ube2s/Nop53/Gsk3a/Psmd8/Klhl25/Plk1/Rnf40/Fbxl19/Dda1/Prkaca/Rad23a/Herpud1/Wwp2/Znrf1/Keap1/Gpx1/Usp19/Arih2/Dnajb12/Ube2g2/Cdc34/Rnf126/Tmem259/Btbd2/Sgta/Fzr1/Usp44/Os9/Rnf41/Commd1/Rmnd5b/Rnf187/Ub…	95	BP	dn	1.21647e-06	0.000947942
GO:0032386	regulation of intracellular transport	Ptpn14/Prkcq/Abca2/Nup214/Prr5l/Tbc1d20/Bcl2l1/Tm9sf4/Edem2/Src/Pkig/Rims4/Kcnb1/Ptpn1/Kcnn3/Oaz3/Pdzk1/Ubl4b/Sh3glb1/Ube2j1/Snip1/Oscp1/Fgr/Pink1/Atp13a2/Zbtb17/Park7/Ube2j2/Preb/Hps4/Ppp1cc/Fis1/Micall2/Tcaf1/Gata2/Wbp11/Napa/Grik5/Gsk3a/Tgfb1/Akt2/Psmd8/Cib1/Mapk3/Bag3/Stxbp2/Bag4/Rab3a/Use1/Hmox1/Prkaca/Ndrg4/Cdh3/Ubl5/Oaz2/Hyal2/Arih2/Snx3/Ube2g2/Reep6/Map2k2/Os9/Thoc5/Commd1/Pemt/Srebf1/Inp…	92	BP	dn	1.24018e-06	0.000947942
GO:0007281	germ cell development	Cfap157/Tbc1d20/Bcl2l1/Src/Aurka/Adrm1/Pygo2/Ube2j1/Fancg/Shb/Tssk3/Paqr7/Chd5/Kit/Pebp1/Ccdc136/Acrbp/Aurkc/Ercc1/Nectin2/Ccdc155/Abhd2/Cib1/Tssk6/Prkaca/Prss44/Tpgs1/Stk11/Pcsk4/Osbp2/Gdf9/Pld6/Ccdc42/Spem1/Ybx2/Zmynd15/Sept4/Rara/Klhl10/Hspa2/Akt1/Hist1h2ba/Dnah1/Rec8/Ropn1l/Mei1/Ttll1/H1fnt/Tarbp2/Prm2/Prm1/Rimbp3/Tssk1/Tssk2/Etv5/Ropn1/Tcp11/Rsph1/Ehmt2/Tdrd6/Catsperd/Rfx2/Washc1/Cabyr/Neurl…	65	BP	dn	1.94753e-06	0.00117126
GO:0009896	positive regulation of catabolic process	Sox17/Dnajb2/Apoa2/Pacsin3/Prr5l/Ddrgk1/Edem2/Rnf114/Ptpn1/Aurka/Oaz3/Sh3glb1/Rnf19b/Sesn2/Pink1/Mul1/Mfn2/Dvl1/Tpcn1/Hspbp1/Nop53/Gsk3a/Egln2/Akt2/Supt5/Rgma/Plk1/Mapk3/Rnf40/Adam8/Pnpla2/Cd81/Cnot7/Ndufa13/Upf1/Hmox1/Rad23a/Herpud1/Wwp2/Ldlr/Pafah1b2/Snx33/Oaz2/Arih2/Pttg1ip/Tmem259/Stk11/Apc2/Mex3d/Sgta/Fzr1/Lrp1/Rnf41/Rhbdd3/Larp1/Becn1/Csnk1d/Psen1/Akt1/Hecw1/Gpld1/Ubqln1/Wnt5a/Prkcd/Clu/Rnf…	86	BP	dn	1.97015e-06	0.00117126
GO:0019318	hexose metabolic process	Igfbp5/Pask/Pfkfb2/Adipor1/Slc2a8/Soga1/Src/Pdha2/Sesn2/Wdtc1/Fuca1/C1qtnf12/Man2b2/G6pd2/Hectd4/Brat1/Bpgm/Tpi1/Akt2/Gpi1/Gdpgp1/Dgat2/Inppl1/Aldoa/Igf2/Ppp1r3b/Npy1r/Man2c1/Mpi/Pkm/Pfkfb4/Hk1/Pofut2/Stk11/Midn/Pgam2/Inpp5k/Pdk2/Kat2a/G6pc3/Galk1/Dcxr/Akt1/Gpld1/Fbp1/C1qtnf3/Gpd1/Pmm2/Adipoq/Pgp/Sik1/Cpt1a/Lrp5/Bad/Tkfc	55	BP	dn	2.44041e-06	0.00130575
GO:0044782	cilium organization	Stk36/Cfap126/Odf2/Wdr34/Cfap157/Gsn/Ttc30a2/Ttbk2/Celsr2/Dnali1/Kif17/Ubxn10/Ift172/Tchp/Dynll1/Tctn2/Cep41/Ttll3/Ift122/Dnaaf3/Klc3/Nectin2/Fuz/Gfy/Evi5l/Rab8a/Tmem231/Atmin/Dnaaf1/Dnm2/Ccdc151/Ift46/Cep164/Zmynd10/Map4/Ulk4/Ccdc13/Tpgs1/Rab3ip/Fam161a/Tekt3/Sept4/Dynll2/Hap1/Dnaic2/Kif19a/Fbf1/Foxj1/Sept9/Ccdc40/Csnk1d/Dnaaf2/Ift43/Tbc1d7/Ptpdc1/BC048507/Dnah1/Spert/Ift27/Cby1/Ttll1/Ccdc65/Sep…	73	BP	dn	5.21167e-06	0.00253501
GO:1903362	regulation of cellular protein catabolic process	Dnajb2/Ddrgk1/Psmf1/Edem2/Rnf114/Aurka/Ubqln4/Ube2j1/Rgp1/Rnf19b/Atp13a2/Park7/Dvl1/Ube2k/Hspbp1/Nop53/Gsk3a/Furin/Plk1/Rnf40/Cd81/Dda1/Prkaca/Rad23a/Herpud1/Ldlr/Gpx1/Usp19/Arih2/Pttg1ip/Ube2g2/Tmem259/Sgta/Os9/Lrp1/Commd1/Ubb/Cdk5rap3/Csnk1d/Psen1/Akt1/Ubqln1/Taf9/Clu/Ccar2/Rnf139/Trib1/Ezr/Uqcc2/Bag6/Trim39/Rnf125/Rnf138/Ubxn1/Sufu	55	BP	dn	6.84037e-06	0.00304997
GO:0006839	mitochondrial transport	Cox5b/Mpc2/Bcl2l1/Eya2/Slc25a44/Mtx1/Kcnn3/Ubl4b/Sh3glb1/Snip1/Oscp1/Slc9a1/Pink1/Mul1/Zbtb17/Slc25a34/Mfn2/Slc25a33/Ube2j2/Pmpcb/Slc35f6/Hps4/Hip1r/Fis1/Micall2/Wbp11/Bbc3/Gsk3a/Psmd8/Slc25a22/Bag4/Ndufa13/Ubl5/Arih2/Slc25a38/Timm13/Pemt/Srebf1/Slc25a35/Lrrc46/Kat2a/Slc25a39/Slc25a19/Slc25a10/Tomm20l/Psen1/Slc25a29/Bap1/Slc25a37/Tomm22/Srebf2/Smdt1/Slc25a1/Atp5o/Zfp13/Hspa1l/Alkbh7/Gpha2/Bad/Slc…	62	BP	dn	9.97644e-06	0.00410609
GO:0033157	regulation of intracellular protein transport	Ptpn14/Prkcq/Prr5l/Tm9sf4/Edem2/Pkig/Kcnb1/Ptpn1/Kcnn3/Oaz3/Pdzk1/Ubl4b/Sh3glb1/Ube2j1/Snip1/Oscp1/Pink1/Atp13a2/Zbtb17/Park7/Ube2j2/Hps4/Fis1/Micall2/Tcaf1/Wbp11/Gsk3a/Tgfb1/Akt2/Psmd8/Cib1/Bag3/Bag4/Prkaca/Ubl5/Oaz2/Hyal2/Arih2/Snx3/Ube2g2/Os9/Thoc5/Commd1/Pemt/Srebf1/Inpp5k/Myo1c/Akap1/Lrrc46/Jup/Kat2a/Tmem30b/Psen1/Prkcd/Bap1/Rangap1/Srebf2/Rapgef3/Adipoq/Cdkn1a/Hspa1l/Gpha2/Nutf2	63	BP	dn	1.35305e-05	0.00484381
GO:0120031	plasma membrane bounded cell projection assembly	Stk36/Prdx6/Prkcq/Odf2/Wdr34/Abl1/Cfap157/Gsn/Ttc30a2/Ttbk2/Zmynd8/Eps8l3/Celsr2/Lpar3/Dnali1/Wasf2/Rap1gap/Ubxn10/Capzb/Epha2/Espn/Ift172/Kit/Tchp/Dynll1/Pxn/Tctn2/Cep41/Ttll3/Ift122/Cdc42ep5/Dnaaf3/Fuz/Gfy/Inppl1/Sh2b1/Hras/Evi5l/Bag4/Rab8a/Mtss1l/Tmem231/Atmin/Dnaaf1/Dnm2/Ccdc151/Ift46/Cep164/Zmynd10/Map4/Ulk4/Ccdc13/Tpgs1/Rab3ip/Fam161a/Tekt3/Ntn1/Pfn1/Inpp5k/Sept4/Dynll2/Ppp1r9b/Hap1/Cdc42ep…	100	BP	dn	1.35794e-05	0.00484381
GO:0010867	positive regulation of triglyceride biosynthetic process	Nr1h3/Scarb1/Nr1h2/Dgat2/Ldlr/Acsl6/Srebf1/Gpld1/Dgat1/Plin5	10	BP	dn	1.71577e-05	0.00573766
GO:2001243	negative regulation of intrinsic apoptotic signaling pathway	Ndufs3/Creb3l1/Mapk8ip1/Bcl2l1/Src/Ptpn1/Sh3glb1/Hdac1/Pink1/Park7/Hspb1/Ybx3/Bcl2l12/Pgap2/Ndufa13/Herpud1/Cdkn2d/Gpx1/Pttg1ip/Vdac2/Clu/Ccar2/Tpt1/Grina/Tmbim6/Zfp385a/Sod2/Cd74/Syvn1	29	BP	dn	1.98895e-05	0.00625996
GO:0051186	cofactor metabolic process	Adhfe1/Pfkfb2/Prdx6/Mpc2/Sardh/Coq4/Prdx6b/Ggt7/Eif6/Mocs3/Naxe/Flad1/Pmvk/Slc27a3/Hmgcs2/Gstm5/Gstm2/Gstm1/Pdha2/Pm20d2/Mmachc/Pink1/Akr7a5/Mthfr/Nmnat1/Park7/Acot7/Kcnab2/Prkag2/Mvk/Bpgm/Gstk1/Suclg1/Txnrd3/Aldh1l1/Tpi1/Gpi1/Folh1/Dgat2/Aldoa/Gpat4/Pgls/Hmox1/Gpt2/Ces1d/Ciapin1/Hp/Mpi/Pkm/Nmnat3/Alas1/Gpx1/Snx3/Hk1/Gstt3/Gstt1/Gstt2/Gpx4/Pgam2/Ogdh/Pemt/Shmt1/Aldoc/Pdk2/Coasy/Slc25a39/Galk1/Dcx…	95	BP	dn	2.47488e-05	0.0065736
GO:0009205	purine ribonucleoside triphosphate metabolic process	Cox5b/Pfkfb2/Ndufs2/Ak1/Ndufa8/Bcl2l1/Eif6/Atp5e/Ndufb6/Ak2/Pink1/Nmnat1/Slc25a33/Park7/Pmpcb/Prkag2/Cox6a1/Ran/Impdh1/Bpgm/Tpi1/Tgfb1/Gpi1/Efl1/Aldoa/Cox5a/Mpi/Pkm/Impdh2/Uqcrc1/Nme6/Hk1/Chchd10/Atp5d/Ndufa12/Uqcr10/Pgam2/Ogdh/Aldoc/Atp5g1/Galk1/Cox8c/Fbp1/Ndufs6/Gpd1/Atp5o/Uqcc2/Ndufv3/Ndufa7/Atp5a1/Ndufv1/Bad/Cox8a/Uqcc3/Tkfc/Entpd1/Ndufb8	57	BP	dn	2.62157e-05	0.0065736
GO:0051348	negative regulation of transferase activity	Abl1/Mapk8ip1/Src/Pkig/Ptpn1/Bmp7/Fabp4/Tesk1/Shb/Cdkn2c/Ephb2/Camk2n1/Mad2l2/Park7/Dvl1/Prkag2/Hspb1/Actb/Dusp16/Gprc5a/Gsk3a/Akt1s1/Inppl1/Plk1/Dusp4/Pkn1/Csk/Hyal2/Prkar2a/Pkib/Chchd10/Midn/Usp44/Pik3ip1/Inpp5k/Cdk5rap3/Srcin1/Dusp3/Hexim2/Prpsap1/Chmp6/Psen1/Wars/Akt1/Trim27/Rtraf/Prkcd/Lats2/Deptor/Trib1/Mcrs1/Socs1/Adipoq/Rubcn/Tsc2/Cdkn1a/Fem1a/Mllt1/Washc1/Lrp5/Gstp1/Bgn	62	BP	dn	2.64761e-05	0.0065736
GO:2001242	regulation of intrinsic apoptotic signaling pathway	Nacc2/Ndufs3/Creb3l1/Mapk8ip1/Bcl2l1/Src/Ptpn1/Sh3glb1/Hdac1/Pink1/Park7/Erp29/Hspb1/Fis1/Ybx3/Bbc3/Bcl2l12/Pgap2/Ndufa13/Herpud1/Cdkn2d/Gpx1/Pttg1ip/Pias4/Ubb/Sept4/Slc9a3r1/Ubqln1/Vdac2/Clu/Nkx3-1/Ccar2/Tpt1/Grina/Tmbim6/Zfp385a/Sod1/Sod2/Cd74/Syvn1/Bad/Ankrd2	42	BP	dn	2.65252e-05	0.0065736
GO:0043161	proteasome-mediated ubiquitin-dependent protein catabolic process	Dnajb2/Kbtbd4/Ddrgk1/Rbck1/Edem2/Rnf114/Aurka/Ubqln4/Psmd4/Ube2j1/Ube2r2/Hectd3/Cdc20/Rnf19b/Ubxn11/Spsb1/Park7/Dvl1/Ube2j2/Psmc2/Tmub1/Ube2k/Hectd4/Rnf181/Aup1/Spsb2/Hspbp1/Ube2s/Nop53/Gsk3a/Psmd8/Plk1/Fbxl19/Dda1/Rad23a/Herpud1/Wwp2/Znrf1/Keap1/Usp19/Arih2/Ube2g2/Cdc34/Rnf126/Btbd2/Sgta/Fzr1/Usp44/Os9/Commd1/Rmnd5b/Rnf187/Psmb6/Fbxo39/Rffl/Psmc5/Csnk1d/Psen1/Akt1/Mta1/Hecw1/Rnf44/Ubqln1/Taf9/Ps…	79	BP	dn	2.81165e-05	0.0065736
GO:0010866	regulation of triglyceride biosynthetic process	Nr1h3/Scarb1/Nr1h2/Dgat2/Ldlr/Acsl6/Srebf1/Gpld1/Dgat1/Sik1/Plin5	11	BP	dn	2.82576e-05	0.0065736
GO:0033673	negative regulation of kinase activity	Abl1/Mapk8ip1/Pkig/Ptpn1/Bmp7/Fabp4/Tesk1/Shb/Cdkn2c/Ephb2/Camk2n1/Park7/Dvl1/Prkag2/Hspb1/Actb/Dusp16/Gprc5a/Akt1s1/Inppl1/Plk1/Dusp4/Pkn1/Csk/Hyal2/Prkar2a/Pkib/Midn/Pik3ip1/Inpp5k/Cdk5rap3/Srcin1/Dusp3/Hexim2/Prpsap1/Chmp6/Psen1/Wars/Akt1/Trim27/Rtraf/Prkcd/Lats2/Deptor/Trib1/Socs1/Adipoq/Rubcn/Tsc2/Cdkn1a/Fem1a/Mllt1/Washc1/Lrp5/Gstp1/Bgn	56	BP	dn	3.18027e-05	0.00709006
GO:0046034	ATP metabolic process	Cox5b/Pfkfb2/Ndufs2/Ak1/Ndufa8/Bcl2l1/Eif6/Atp5e/Ndufb6/Ak2/Pink1/Nmnat1/Slc25a33/Park7/Pmpcb/Prkag2/Cox6a1/Bpgm/Tpi1/Tgfb1/Gpi1/Aldoa/Cox5a/Mpi/Pkm/Uqcrc1/Hk1/Chchd10/Atp5d/Ndufa12/Uqcr10/Pgam2/Ogdh/Aldoc/Atp5g1/Galk1/Cox8c/Fbp1/Ndufs6/Gpd1/Atp5o/Uqcc2/Ndufv3/Ndufa7/Atp5a1/Ndufv1/Bad/Cox8a/Uqcc3/Tkfc/Entpd1/Ndufb8	52	BP	dn	3.65252e-05	0.00767595
GO:0090083	regulation of inclusion body assembly	Dnajb2/Dnajb8/Dnajb1/Dnaja4/Cdc34/Hap1/Psmc5/Hspa2/Clu	9	BP	dn	3.73e-05	0.00767595
GO:0009123	nucleoside monophosphate metabolic process	Cox5b/Pfkfb2/Uck2/Ndufs2/Ak1/Ndufa8/Bcl2l1/Eif6/Atp5e/Ndufb6/Ak2/Pink1/Nmnat1/Slc25a33/Park7/Pmpcb/Prkag2/Cox6a1/Impdh1/Bpgm/Tpi1/Tgfb1/Gpi1/Aldoa/Cox5a/Mpi/Pkm/Impdh2/Uqcrc1/Hk1/Chchd10/Atp5d/Ndufa12/Uqcr10/Pgam2/Ogdh/Nt5m/Shmt1/Aldoc/Atp5g1/Galk1/Cox8c/Fbp1/Ndufs6/Adsl/Gpd1/Atp5o/Uqcc2/Ndufv3/Ndufa7/Atp5a1/Ndufv1/Bad/Cox8a/Uqcc3/Tkfc/Rfk/Entpd1/Ndufb8	59	BP	dn	4.17214e-05	0.00767902
GO:0061136	regulation of proteasomal protein catabolic process	Dnajb2/Ddrgk1/Psmf1/Edem2/Rnf114/Aurka/Ubqln4/Ube2j1/Rnf19b/Park7/Dvl1/Ube2k/Hspbp1/Nop53/Gsk3a/Plk1/Rnf40/Dda1/Prkaca/Rad23a/Herpud1/Gpx1/Usp19/Arih2/Ube2g2/Tmem259/Sgta/Os9/Commd1/Ubb/Csnk1d/Psen1/Akt1/Ubqln1/Taf9/Clu/Ccar2/Trib1/Bag6/Rnf125/Rnf138/Ubxn1	42	BP	dn	4.21347e-05	0.00767902
GO:0009199	ribonucleoside triphosphate metabolic process	Cox5b/Pfkfb2/Ndufs2/Ak1/Ndufa8/Bcl2l1/Eif6/Atp5e/Ndufb6/Ak2/Pink1/Nmnat1/Slc25a33/Park7/Pmpcb/Prkag2/Cox6a1/Ran/Impdh1/Bpgm/Tpi1/Tgfb1/Gpi1/Efl1/Aldoa/Cox5a/Mpi/Pkm/Impdh2/Uqcrc1/Nme6/Hk1/Chchd10/Atp5d/Ndufa12/Uqcr10/Pgam2/Ogdh/Aldoc/Atp5g1/Galk1/Cox8c/Fbp1/Ndufs6/Gpd1/Atp5o/Uqcc2/Ndufv3/Ndufa7/Atp5a1/Ndufv1/Bad/Cox8a/Uqcc3/Tkfc/Entpd1/Ndufb8	57	BP	dn	4.2821e-05	0.00767902
GO:0060271	cilium assembly	Stk36/Odf2/Wdr34/Cfap157/Gsn/Ttc30a2/Ttbk2/Celsr2/Dnali1/Ubxn10/Ift172/Tchp/Dynll1/Tctn2/Cep41/Ttll3/Ift122/Dnaaf3/Fuz/Gfy/Evi5l/Rab8a/Tmem231/Atmin/Dnaaf1/Dnm2/Ccdc151/Ift46/Cep164/Zmynd10/Map4/Ulk4/Ccdc13/Tpgs1/Rab3ip/Fam161a/Tekt3/Sept4/Dynll2/Hap1/Dnaic2/Fbf1/Foxj1/Sept9/Ccdc40/Csnk1d/Dnaaf2/Ift43/Tbc1d7/Ptpdc1/BC048507/Dnah1/Spert/Cby1/Ttll1/Ccdc65/Sept12/Tekt5/Sept5/1110004E09Rik/Ift140/Rsp…	66	BP	dn	4.30557e-05	0.00767902
GO:0042775	mitochondrial ATP synthesis coupled electron transport	Cox5b/Ndufs2/Ndufa8/Ndufb6/Pink1/Park7/Pmpcb/Cox6a1/Cox5a/Uqcrc1/Ndufa12/Uqcr10/Cox8c/Ndufs6/Ndufv3/Ndufa7/Ndufv1/Cox8a/Uqcc3/Ndufb8	20	BP	dn	4.75328e-05	0.00792869
GO:0009161	ribonucleoside monophosphate metabolic process	Cox5b/Pfkfb2/Uck2/Ndufs2/Ak1/Ndufa8/Bcl2l1/Eif6/Atp5e/Ndufb6/Ak2/Pink1/Nmnat1/Slc25a33/Park7/Pmpcb/Prkag2/Cox6a1/Impdh1/Bpgm/Tpi1/Tgfb1/Gpi1/Aldoa/Cox5a/Mpi/Pkm/Impdh2/Uqcrc1/Hk1/Chchd10/Atp5d/Ndufa12/Uqcr10/Pgam2/Ogdh/Aldoc/Atp5g1/Galk1/Cox8c/Fbp1/Ndufs6/Adsl/Gpd1/Atp5o/Uqcc2/Ndufv3/Ndufa7/Atp5a1/Ndufv1/Bad/Cox8a/Uqcc3/Tkfc/Rfk/Entpd1/Ndufb8	57	BP	dn	4.82654e-05	0.00792869
GO:0072594	establishment of protein localization to organelle	Prkcq/Nup188/Nup214/Nup35/Pex16/Srp14/Nxt1/Pkig/Mtx1/Kcnn3/Ubl4b/Sh3glb1/Ipo13/Snip1/Oscp1/Kpna6/Oprd1/Pink1/Zbtb17/Mfn2/Ube2j2/Pmpcb/Hps4/Ran/Pom121/Lrwd1/Fis1/Micall2/Sec61a1/Ift122/Pex26/Pex5/Phb2/Wbp11/Cacng8/Rasl2-9/Bbc3/Gsk3a/Tgfb1/Psmd8/Pih1d1/Ruvbl2/Bag4/Ndufa13/Acd/Vps4a/Agt/Ubl5/Srpr/Hyal2/Dag1/Arih2/Hk1/Pttg1ip/Ap3d1/Timm13/Nabp2/Pemt/Srebf1/Pex12/Akap1/Lrrc46/Jup/Kat2a/Hgs/Tomm20l/Pse…	88	BP	dn	4.89011e-05	0.00792869
GO:1903829	positive regulation of cellular protein localization	Cnst/Prkcq/Prr5l/Ddrgk1/Tm9sf4/Edem2/Src/Kcnb1/Kcnn3/Oaz3/Pdzk1/Ubl4b/Sh3glb1/Snip1/Oscp1/Sesn2/Ephb2/Pink1/Epha2/Zbtb17/Park7/Ube2j2/Hps4/Fis1/Micall2/Tcaf1/Wbp11/Bbc3/Gsk3a/Tgfb1/Akt2/Psmd8/Cib1/Mesd/Bag3/Nrg1/Prkaca/Pard6a/Ubl5/Snx33/Oaz2/Hyal2/Arih2/Stk11/Abhd17a/Lrp1/Commd1/Sqstm1/Pemt/Myo1c/Ppp1r9b/Kat7/Cdk5rap3/Lrrc46/Jup/Kat2a/Tmem30b/Psen1/Akt1/Prkcd/Bap1/Vps28/Srebf2/Rapgef3/Mcrs1/Ezr/T…	73	BP	dn	5.0781e-05	0.00799133
GO:0006749	glutathione metabolic process	Ggt7/Gstm5/Gstm2/Gstm1/Mmachc/Park7/Gstk1/Txnrd3/Gpx1/Gstt3/Gstt1/Gstt2/Gpx4/Oplah/Sod1/Sod2/Hagh/Gstp1/Eef1g	19	BP	dn	5.32026e-05	0.00799266
GO:0036503	ERAD pathway	Dnajb2/Pomt1/Edem2/Ube2j1/Ube2j2/Psmc2/Tmub1/Get4/Aup1/Herpud1/Usp19/Dnajb12/Ube2g2/Tmem259/Sgta/Os9/Psmc5/Nploc4/Pomt2/Ubqln1/Rnf139/Sdf2l1/Nrros/Bag6/Ubxn6/Syvn1/Ubxn1	27	BP	dn	5.37771e-05	0.00799266
GO:0005996	monosaccharide metabolic process	Igfbp5/Pask/Pfkfb2/Adipor1/Slc2a8/Soga1/Src/Pdha2/Sesn2/Wdtc1/Fuca1/C1qtnf12/Man2b2/G6pd2/Hectd4/Brat1/Bpgm/Tpi1/Akt2/Gpi1/Gdpgp1/Dgat2/Inppl1/Aldoa/Igf2/Ppp1r3b/Npy1r/Man2c1/Mpi/Pkm/Pfkfb4/Hk1/Pofut2/Stk11/Midn/Pgam2/Inpp5k/Pdk2/Kat2a/G6pc3/Galk1/Dcxr/Akt1/Gpld1/Fbp1/C1qtnf3/Gpd1/Pmm2/Adipoq/Pgp/Sik1/Prkce/Cpt1a/Lrp5/Bad/Tkfc	56	BP	dn	5.8451e-05	0.008421
GO:0006644	phospholipid metabolic process	Inpp1/Plcd4/Inpp5d/Etnk2/Prdx6/Apoa2/Inpp5e/Dpm2/Lpcat4/Pla2g4e/Src/Pigt/Fdps/Pmvk/Hmgcs2/Pla2g12a/Sgms2/Sh3glb1/Pigo/Fabp3/Smpdl3b/Fgr/Pla2g2c/Pla2g5/Pik3cd/Cds1/Lpcat2b/Mvk/Scarb1/Lpcat3/Tgfb1/Sphk2/Inppl1/Pgap2/Gde1/Plpp4/Ptdss2/Cd81/Gpat4/Isyna1/Pik3r2/Ldlr/Agpat3/Pik3ip1/Acsl6/Pemt/Pik3r6/Inpp5k/Pigs/Mtmr4/Pgs1/Pcyt2/Gpld1/Plpp1/Prkcd/Fitm1/Fdft1/Mtmr9/Gpaa1/Sh3bp1/Pla2g6/Smpd4/Pcyt1a/Rubcn/…	71	BP	dn	5.98068e-05	0.008421
GO:0009144	purine nucleoside triphosphate metabolic process	Cox5b/Pfkfb2/Ndufs2/Ak1/Ndufa8/Bcl2l1/Eif6/Atp5e/Ndufb6/Ak2/Pink1/Nmnat1/Slc25a33/Park7/Pmpcb/Prkag2/Cox6a1/Ran/Impdh1/Bpgm/Tpi1/Tgfb1/Gpi1/Efl1/Aldoa/Cox5a/Mpi/Pkm/Impdh2/Uqcrc1/Nme6/Hk1/Chchd10/Atp5d/Ndufa12/Uqcr10/Pgam2/Ogdh/Aldoc/Atp5g1/Galk1/Cox8c/Fbp1/Ndufs6/Gpd1/Atp5o/Uqcc2/Ndufv3/Ndufa7/Atp5a1/Ndufv1/Bad/Cox8a/Uqcc3/Tkfc/Entpd1/Ndufb8	57	BP	dn	6.86349e-05	0.00918673
GO:0045185	maintenance of protein location	Cops9/Ciz1/Gsn/Nr5a1/Spag4/Pink1/Nbl1/Park7/Get4/Tmsb10/Grik5/Nfkbib/Kdelr1/Dand5/Arl2bp/Keap1/Tln2/Dag1/Hk1/Os9/Mprip/Pfn1/Akt1/Dbn1/Sun2/Rangap1/Arl2/Sufu/Tmsb15a	29	BP	dn	6.86791e-05	0.00918673
GO:0003735	structural constituent of ribosome	Mrpl15/Rpl37a/Mrps5/Rps21/Mrpl24/Dap3/Rps20/Rps8/Mrto4/Rplp0/Rpl32/Mrpl51/Rps9/Rpl28/Mrps12/Rps11/Rpl18/Mrps11/Rps13/Rplp2/Rpl18a/Mrpl34/Imp3/Rsl24d1/Rps15/Rps26/Mrpl55/Rpl19/Rpl27/Mrpl12/Rpl10l/Rps29/Mrpl36/Mrps16/Mrpl57/Rpl37/Rpl8/Rpl3/Rpl39l/Rps2/Mrpl28/Rps10/Rps28/Ndufa7/Rps18/Mrps18b/Mrps18a/Rpl36/Rps14/Mrpl11/Mrpl16/Mrpl43	52	MF	dn	1.05328e-10	1.0566e-07
GO:0008135	translation factor activity, RNA binding	Eif4e2/Eif6/Eif4g3/Eif2b4/Eif2b1/Eif4h/Eif3b/Mtif3/Eif3k/Efl1/Eif3f/Tufm/Eif3c/Eif3g/Eef1a1/Eef2/Eif5a/Eif1/Eif3h/Eef1d/Eif3d/Eif3l/Eif2b5/Eif4g1/Gtpbp2/Eif3j2/Eef1g	27	MF	dn	7.20176e-06	0.00356234
GO:0044389	ubiquitin-like protein ligase binding	Dnajb2/Eif4e2/Prdx6/Ndufs2/Kbtbd4/Prr5l/Pax6/Ddrgk1/Map1lc3a/Src/Tmem189/Cebpb/Aurka/Smg5/Ubl4b/Uba52/Ube2j1/Ube2r2/Pink1/Mul1/Mfn2/Ube2j2/Ube2k/Pxn/Dtx1/Ubc/Tpi1/Gabarapl1/Ube2s/Trim28/Ggn/Gpi1/Rnf40/Tollip/Bag4/Prkaca/Smad6/Srprb/Usp19/Prkar2a/Uqcrc1/Ube2g2/Cdc34/Btbd2/Pias4/Ube2n/Sqstm1/Ubb/Per1/Gabarap/Rffl/Cdk5rap3/Casc3/Becn1/Ube2o/Actg1/Nploc4/Hgs/Hist1h2bq/Clu/Trib1/Rangap1/Tmbim6/Tnk2/Tc…	75	MF	dn	1.11236e-05	0.00356234
GO:0003743	translation initiation factor activity	Eif4e2/Eif6/Eif4g3/Eif2b4/Eif2b1/Eif4h/Eif3b/Mtif3/Eif3k/Eif3f/Eif3c/Eif3g/Eif1/Eif3h/Eif3d/Eif3l/Eif2b5/Eif4g1/Eif3j2	19	MF	dn	1.42045e-05	0.00356234
GO:0005874	microtubule	Tuba4a/Kif1a/Kif21b/Tubb4b/Camsap1/Spaca9/Odf2/Dnm1/Knstrn/Kif3b/Map1lc3a/Spag4/Arfgef2/Aurka/Arhgef2/Pde4dip/Nudc/Stmn1/Kif17/Klhl21/Kcnab2/Dvl1/Ttll10/Mapre3/Tmem214/Dynll1/Ttll3/Tuba8/Fkbp4/Gabarapl1/Aurkc/Slc8a2/Eml2/Klc3/Mark4/Gsk3a/Tbcb/Ttll13/Plk1/Camsap3/Map1s/Hook2/Katnb1/Kifc3/Tppp3/Enkd1/Dynlrb2/Dnm2/Rab3d/Srprb/Map4/Tpgs1/Apc2/Map2k2/Dctn2/Gas2l1/Fam161a/Tekt3/Dnah2/Gabarap/Kif1c/Dynl…	104	CC	dn	3.217e-10	1.12588e-07
GO:0097223	sperm part	Spaca9/Ak8/Pomt1/Ak1/Usp8/Oaz3/Gstm5/Spag8/Aldoart1/Ak2/Capzb/Park7/Ift172/Spata18/Kit/Grk3/Ran/Ccdc136/Slc2a3/Acrbp/Akap3/Tsks/Dkkl1/Izumo1/Abhd2/Aldoa/Rab3a/Prkaca/Loxl1/Tbc1d21/Spesp1/Ctsh/Tacr2/Hk1/Bsg/Pcsk4/Atp8b3/Sqstm1/Tekt3/Odf4/Gabarap/Flot2/Spaca3/Sept4/Ace/Ace3/Dnaic2/Slc9a3r1/Serpina5/Tex22/Vdac2/Dnah1/Fam170b/Tssk4/Odf1/Ift27/Wbp2nl/Arsa/Sept12/Tekt5/Tssk1/Tssk2/Ropn1/Tcp1/Tcp11/Rsph…	70	CC	dn	3.8683e-10	1.12588e-07
GO:0031514	motile cilium	Cfap65/Adcy10/Spaca9/Ak8/Ak1/Spef1/Spag4/Oaz3/Gstm5/Actl7a/Aldoart1/Ak2/Ift172/Spata18/Grk3/Ran/Akap3/Klc3/Abhd2/Stard10/Aldoa/Prkaca/Drc7/Ift46/Ctsh/Tacr2/Hk1/Tpgs1/Sqstm1/Tekt3/Odf4/Dnah2/Gabarap/Sept4/Ace/Dnaic2/Slc9a3r1/Dnah17/Ccdc40/Dnah11/Dnah1/Tssk4/Ropn1l/Odf1/Ift27/Wbp2nl/Sept12/Tekt5/Tssk1/Ropn1/Tcp11/Rsph1/Tcte1/Rsph9/Catsperd/Cabyr	56	CC	dn	1.02005e-09	1.73311e-07
GO:0044391	ribosomal subunit	Mrpl15/Rpl37a/Mrpl44/Mrps5/Mrps26/Rps21/Mrpl24/Dap3/Rps20/Uba52/Rps8/Mrto4/Rplp0/Rpl32/Mrpl51/Rps9/Rpl28/Mrps12/Rps11/Rpl18/Mrps11/Rps13/Rplp2/Rpl18a/Mrpl34/Imp3/Rsl24d1/Rps15/Mrpl54/Rps26/Gemin5/Mrpl55/Rpl19/Rpl27/Mrpl38/Mrpl12/Rpl10l/Rps29/Mrpl36/Mrps36/Mrps16/Rpl37/Rpl8/Rpl3/Rpl39l/Rps2/Mrpl28/Rps10/Rps28/Rps18/Mrps18b/Mrps18a/Rpl36/Rps14/Mrpl11/Fau/Mrpl16/Mrpl43	58	CC	dn	1.19092e-09	1.73311e-07
GO:0098798	mitochondrial protein complex	Mrpl15/Cox5b/Mrpl44/Ndufs2/Ndufa8/Ndufs3/Mrps5/Mrps26/Atp5e/Ndufc1/Mrpl24/Dap3/Ndufb6/Dmac1/Pink1/Sdhb/Park7/Pmpcb/Cox6a1/Suclg1/Mrpl51/Ndufa3/Dmac2/Bckdha/Mrps12/Mrps11/Polg/Ndufa13/Mrpl34/Ndufb7/Cox5a/Uqcrc1/Polrmt/Atp5d/Ndufs7/Timm13/Mrpl54/Ndufa12/Ndufa4l2/Uqcr10/Mrpl55/Pdk2/Atp5g1/Mrpl38/Mrpl12/1110008L16Rik/Tomm20l/Cox8c/Ndufs6/Mrpl36/Mrps36/Mrps16/Mrpl57/Tomm22/Smdt1/Atp5o/Ndufb10/Mrpl28/N…	72	CC	dn	2.22748e-09	2.59325e-07
GO:0097729	9+2 motile cilium	Spaca9/Ak8/Ak1/Oaz3/Gstm5/Aldoart1/Ak2/Ift172/Spata18/Grk3/Ran/Akap3/Abhd2/Aldoa/Prkaca/Ctsh/Tacr2/Hk1/Sqstm1/Tekt3/Odf4/Gabarap/Sept4/Ace/Dnaic2/Slc9a3r1/Dnah11/Dnah1/Odf1/Ift27/Wbp2nl/Sept12/Tekt5/Ropn1/Tcp11/Rsph1/Tcte1/Catsperd/Cabyr	39	CC	dn	2.02364e-08	1.96328e-06
GO:0036126	sperm flagellum	Spaca9/Ak8/Ak1/Oaz3/Gstm5/Aldoart1/Ak2/Ift172/Spata18/Grk3/Ran/Akap3/Abhd2/Aldoa/Prkaca/Ctsh/Tacr2/Hk1/Sqstm1/Tekt3/Odf4/Gabarap/Sept4/Ace/Dnaic2/Slc9a3r1/Dnah1/Odf1/Ift27/Wbp2nl/Sept12/Tekt5/Ropn1/Tcp11/Rsph1/Tcte1/Catsperd/Cabyr	38	CC	dn	3.92295e-08	3.26224e-06
GO:0005743	mitochondrial inner membrane	Cox5b/Efhd1/Tmem177/Mpc2/Ndufs2/Marc2/Coq4/Crat/Ndufa8/Ndufs3/Ndufaf5/Bcl2l1/Src/Atp5e/Ndufc1/Slc25a44/Mtx1/Hmgcs2/Ndufb6/Dmac1/Cpt2/Ak2/Fgr/Pink1/Sdhb/Slc25a34/Slc25a33/Park7/Pmpcb/Cox6a1/Gstk1/Suclg1/Phb2/Ndufa3/Cox6b2/Dmac2/Cox6b1/Polg/Spns1/Tufm/Slc25a22/Pet100/Star/Ndufa13/Ndufb7/Tk2/Cox5a/Cyp11a1/Ndufaf3/Uqcrc1/Slc25a38/Gpx4/Atp5d/Ndufs7/Uqcr11/Timm13/Ndufa12/Ndufa4l2/Mtfp1/Uqcr10/Slc25a35/…	99	CC	dn	7.86609e-08	5.72362e-06
GO:0005840	ribosome	Mrpl15/Rpl37a/Mrpl44/Mrps5/Mrps26/Rps21/Mrpl24/Dap3/Rps20/Uba52/Rps8/Mrto4/Rplp0/Rpl32/Mrpl51/Rps9/Rpl28/Mrps12/Rps11/Rpl18/Mrps11/Rps13/Rplp2/Rpl18a/Mrpl34/Imp3/Rsl24d1/Rps15/Eef2/Mrpl54/Rps26/Gemin5/Mrpl55/Rpl19/Rpl27/Mrpl38/Mrpl12/Rpl10l/Rps29/Mrpl36/Mrps36/Mrps16/Mrpl57/Rpl37/Rpl8/Rpl3/Rpl39l/Rps2/Mrpl28/Rps10/Rps28/Ndufa7/Rps18/Mrps18b/Abcf1/Mrps18a/Rpl36/Rps14/Mrpl11/Fau/Mrpl16/Mrpl43	62	CC	dn	1.35606e-07	8.77078e-06
GO:0044455	mitochondrial membrane part	Cox5b/Tmem177/Mpc2/Ndufs2/Ndufa8/Ndufs3/Ndufaf5/Atp5e/Ndufc1/Slc25a44/Ndufb6/Dmac1/Pink1/Mul1/Sdhb/Mfn2/Park7/Pmpcb/Cox6a1/Fis1/Ndufa3/Cox6b2/Dmac2/Pet100/Star/Ndufa13/Ndufb7/Cox5a/Cyp11a1/Uqcrc1/Atp5d/Ndufs7/Ndufa12/Ndufa4l2/Uqcr10/Akap1/Atp5g1/Coa3/Slc25a19/Tomm20l/Cox8c/Ndufs6/Sox10/Tomm22/Smdt1/Atp5o/Ndufb10/Ndufv3/Ndufa7/2410015M20Rik/Atp5a1/Cpt1a/Ndufv1/Cox8a/Uqcc3/Ndufb8/Timm17b/Dusp21	58	CC	dn	1.70116e-07	9.90252e-06
GO:0098803	respiratory chain complex	Cox5b/Ndufs2/Ndufa8/Ndufs3/Ndufc1/Ndufb6/Dmac1/Sdhb/Park7/Pmpcb/Cox6a1/Ndufa3/Dmac2/Ndufa13/Ndufb7/Cox5a/Uqcrc1/Ndufs7/Ndufa12/Ndufa4l2/Uqcr10/Cox8c/Ndufs6/Ndufb10/Ndufv3/Ndufa7/Ndufv1/Cox8a/Uqcc3/Ndufb8	30	CC	dn	1.9668e-07	1.0408e-05
GO:0005746	mitochondrial respiratory chain	Cox5b/Ndufs2/Ndufa8/Ndufs3/Ndufc1/Ndufb6/Dmac1/Sdhb/Park7/Pmpcb/Cox6a1/Ndufa3/Dmac2/Ndufa13/Ndufb7/Cox5a/Uqcrc1/Ndufs7/Ndufa12/Ndufa4l2/Uqcr10/Cox8c/Ndufs6/Ndufb10/Ndufv3/Ndufa7/Ndufv1/Cox8a/Uqcc3/Ndufb8	30	CC	dn	2.67576e-07	1.29798e-05
GO:0070469	respiratory chain	Cox5b/Ndufs2/Ndufa8/Ndufs3/Ndufc1/Ndufb6/Dmac1/Sdhb/Park7/Pmpcb/Cox6a1/Ndufa3/Dmac2/Ndufa13/Ndufb7/Cox5a/Uqcrc1/Ndufs7/Uqcr11/Ndufa12/Ndufa4l2/Uqcr10/Cox8c/Ndufs6/Ndufb10/Ndufv3/Ndufa7/Ndufv1/Cox8a/Uqcc3/Ndufb8	31	CC	dn	5.83633e-07	2.61335e-05
GO:0019866	organelle inner membrane	Cox5b/Efhd1/Tmem177/Mpc2/Ndufs2/Marc2/Coq4/Crat/Ndufa8/Ndufs3/Ndufaf5/Bcl2l1/Src/Atp5e/Ndufc1/Slc25a44/Mtx1/Hmgcs2/Ndufb6/Dmac1/Cpt2/Ak2/Fgr/Pink1/Sdhb/Slc25a34/Tmem201/Slc25a33/Park7/Pmpcb/P2rx2/Cox6a1/Gstk1/Suclg1/Phb2/Ndufa3/Cox6b2/Dmac2/Cox6b1/Polg/Spns1/Tufm/Slc25a22/Pet100/Star/Ndufa13/Ndufb7/Tk2/Cox5a/Cyp11a1/Ndufaf3/Uqcrc1/Slc25a38/Gpx4/Atp5d/Ndufs7/Uqcr11/Timm13/Ndufa12/Ndufa4l2/Mtfp1/Uq…	103	CC	dn	7.10282e-07	2.95328e-05
GO:1990204	oxidoreductase complex	Ndufs2/Ndufa8/Ndufs3/Ndufc1/Pdha2/Ndufb6/Dmac1/Sdhb/Park7/Pmpcb/Ndufa3/Dmac2/Bckdha/Ndufa13/Ndufb7/Gcsh/Uqcrc1/Ndufs7/Ndufa12/Uqcr10/Ogdh/Pdk2/Kat2a/Ndufs6/Mrps36/Ogdhl/Gpd1/Noxo1/Ndufb10/Ndufv3/Ndufa7/Ndufv1/Uqcc3/Ndufb8	34	CC	dn	1.43766e-06	5.57913e-05
GO:0022626	cytosolic ribosome	Rpl37a/Mrps5/Rps21/Rps20/Uba52/Rps8/Mrto4/Rplp0/Rpl32/Rps9/Rpl28/Rps11/Rpl18/Rps13/Rplp2/Rpl18a/Rsl24d1/Rps15/Rps26/Gemin5/Rpl19/Rpl27/Rpl10l/Rps29/Rpl37/Rpl8/Rpl3/Rpl39l/Rps2/Rps10/Rps28/Rps18/Mrps18a/Rpl36/Rps14/Fau	36	CC	dn	2.10654e-06	7.66394e-05
GO:0015935	small ribosomal subunit	Mrps5/Mrps26/Rps21/Dap3/Rps20/Rps8/Rps9/Mrps12/Rps11/Mrps11/Rps13/Imp3/Rps15/Rps26/Rps29/Mrps36/Mrps16/Rps2/Rps10/Rps28/Rps18/Mrps18b/Mrps18a/Rps14/Fau	25	CC	dn	5.96491e-06	0.000204248
GO:0001669	acrosomal vesicle	Spaca9/Pomt1/Usp8/Spag8/Capzb/Kit/Ccdc136/Slc2a3/Acrbp/Akap3/Tsks/Dkkl1/Izumo1/Abhd2/Rab3a/Prkaca/Loxl1/Tbc1d21/Spesp1/Ctsh/Bsg/Pcsk4/Atp8b3/Tekt3/Flot2/Spaca3/Ace3/Serpina5/Tex22/Vdac2/Fam170b/Tssk4/Arsa/Tssk1/Tssk2/Tcp1/Tcp11/Capn11	38	CC	dn	6.38173e-06	0.00020638
GO:0098800	inner mitochondrial membrane protein complex	Cox5b/Ndufs2/Ndufa8/Ndufs3/Atp5e/Ndufc1/Ndufb6/Dmac1/Sdhb/Park7/Pmpcb/Cox6a1/Ndufa3/Dmac2/Ndufa13/Ndufb7/Cox5a/Uqcrc1/Atp5d/Ndufs7/Ndufa12/Ndufa4l2/Uqcr10/Atp5g1/Cox8c/Ndufs6/Smdt1/Atp5o/Ndufb10/Ndufv3/Ndufa7/2410015M20Rik/Atp5a1/Ndufv1/Cox8a/Uqcc3/Ndufb8/Timm17b	38	CC	dn	7.7355e-06	0.000236993
GO:0005747	mitochondrial respiratory chain complex I	Ndufs2/Ndufa8/Ndufs3/Ndufc1/Ndufb6/Dmac1/Park7/Ndufa3/Dmac2/Ndufa13/Ndufb7/Ndufs7/Ndufa12/Ndufs6/Ndufb10/Ndufv3/Ndufa7/Ndufv1/Ndufb8	19	CC	dn	1.26616e-05	0.000335018
GO:0030964	NADH dehydrogenase complex	Ndufs2/Ndufa8/Ndufs3/Ndufc1/Ndufb6/Dmac1/Park7/Ndufa3/Dmac2/Ndufa13/Ndufb7/Ndufs7/Ndufa12/Ndufs6/Ndufb10/Ndufv3/Ndufa7/Ndufv1/Ndufb8	19	CC	dn	1.26616e-05	0.000335018
GO:0045271	respiratory chain complex I	Ndufs2/Ndufa8/Ndufs3/Ndufc1/Ndufb6/Dmac1/Park7/Ndufa3/Dmac2/Ndufa13/Ndufb7/Ndufs7/Ndufa12/Ndufs6/Ndufb10/Ndufv3/Ndufa7/Ndufv1/Ndufb8	19	CC	dn	1.26616e-05	0.000335018
GO:0042175	nuclear outer membrane-endoplasmic reticulum membrane network	Dnajb2/Dolpp1/Pomt1/Dpm2/Creb3l1/Pex16/Ddrgk1/Tbc1d20/Pigt/Ptpn1/Ubqln4/Krtcap2/Sgms2/AI464131/Pigo/Ddost/Preb/Cds1/Rab35/Abcb9/Retsat/Aup1/Rpn1/Sec61a1/Jagn1/Yif1b/Tmem147/Emc10/Cpt1c/Ccdc155/Nomo1/Furin/Dgat2/Pgap2/Ptdss2/Dhcr7/Gpat4/Fkbp8/Tecr/Herpud1/Ndrg4/Rp9/Srpr/Slc37a4/Elovl5/Srprb/Usp19/Dnajb12/Reep6/Sppl2b/Ncln/Os9/Pemt/Eif5a/Emc6/Pigs/Ormdl3/G6pc3/Sppl2c/Cant1/Nploc4/Psen1/Pomt2/Stard3…	101	CC	dn	3.02493e-05	0.00072958
GO:0005789	endoplasmic reticulum membrane	Dnajb2/Dolpp1/Pomt1/Dpm2/Creb3l1/Pex16/Ddrgk1/Tbc1d20/Pigt/Ptpn1/Ubqln4/Krtcap2/Sgms2/AI464131/Pigo/Ddost/Preb/Cds1/Rab35/Abcb9/Retsat/Aup1/Rpn1/Sec61a1/Jagn1/Yif1b/Tmem147/Emc10/Cpt1c/Nomo1/Furin/Dgat2/Pgap2/Ptdss2/Dhcr7/Gpat4/Fkbp8/Tecr/Herpud1/Ndrg4/Rp9/Srpr/Slc37a4/Elovl5/Srprb/Usp19/Dnajb12/Reep6/Sppl2b/Ncln/Os9/Pemt/Emc6/Pigs/Ormdl3/G6pc3/Sppl2c/Cant1/Nploc4/Pomt2/Stard3nl/Lman2/Anxa7/Tkt/S…	97	CC	dn	3.23205e-05	0.00072958
GO:0019867	outer membrane	Marc2/Miga2/Bcl2l1/Fam210b/Slc25a44/Msto1/Mtx1/Hax1/Smcp/Sh3glb1/Pink1/Mul1/Mfn2/Spata18/Pebp1/Ppp1cc/Bri3bp/Fis1/Retsat/Rab11fip5/Phb2/Cpt1c/Ccdc155/Dhcr7/Acsl1/Nlrx1/Aifm2/Hk1/Acsl6/Pld6/Akap1/Vat1/Lpin1/Tomm20l/Psen1/Agtr1a/Vdac2/Sox10/Tomm22/Mief1/Cyb5r3/Snn/Cpt1a/Bad/Nutf2/Armcx6/Armcx2	47	CC	dn	3.2587e-05	0.00072958
GO:0031968	organelle outer membrane	Marc2/Miga2/Bcl2l1/Fam210b/Slc25a44/Msto1/Mtx1/Hax1/Smcp/Sh3glb1/Pink1/Mul1/Mfn2/Spata18/Pebp1/Ppp1cc/Bri3bp/Fis1/Retsat/Rab11fip5/Phb2/Cpt1c/Ccdc155/Dhcr7/Acsl1/Nlrx1/Aifm2/Hk1/Acsl6/Pld6/Akap1/Vat1/Lpin1/Tomm20l/Psen1/Agtr1a/Vdac2/Sox10/Tomm22/Mief1/Cyb5r3/Snn/Cpt1a/Bad/Nutf2/Armcx6/Armcx2	47	CC	dn	3.2587e-05	0.00072958
GO:0098827	endoplasmic reticulum subcompartment	Dnajb2/Dolpp1/Pomt1/Dpm2/Creb3l1/Pex16/Ddrgk1/Tbc1d20/Pigt/Ptpn1/Ubqln4/Krtcap2/Sgms2/AI464131/Pigo/Ddost/Tmem201/Preb/Cds1/Rab35/Abcb9/Retsat/Aup1/Rpn1/Sec61a1/Jagn1/Yif1b/Tmem147/Emc10/Cpt1c/Nomo1/Furin/Dgat2/Pgap2/Ptdss2/Dhcr7/Gpat4/Fkbp8/Tecr/Herpud1/Ndrg4/Rp9/Srpr/Slc37a4/Elovl5/Srprb/Usp19/Dnajb12/Reep6/Sppl2b/Ncln/Os9/Rnf41/Pemt/Emc6/Pigs/Ormdl3/G6pc3/Sppl2c/Cant1/Nploc4/Pomt2/Stard3nl/Lma…	99	CC	dn	3.555e-05	0.000758271
GO:0044441	ciliary part	Efhc1/Phlpp1/Cfap126/Inpp5e/Spaca9/Ak8/Odf2/Wdr34/Ak1/Cfap157/Ttbk2/Arfgef2/Gstm5/Whrn/Aldoart1/Dnali1/Ak2/Kif17/Nphp4/Ttll10/Nupl2/Ift172/Grk3/Kctd10/Tchp/Tctn2/Iqce/Cep41/Ttll3/Ift122/Akap3/Klc3/Mark4/Gpi1/Aldoa/Rab8a/Prkaca/Tmem231/Dynlrb2/Dnaaf1/1700012B09Rik/Ccdc151/Ift46/Cep164/Ctsh/Prkar2a/Map4/Tacr2/Hk1/Fam161a/Sqstm1/Odf4/Dnah2/Gabarap/Sept4/Ttll6/Tubg1/Ace/Dnaic2/Slc9a3r1/Fbf1/Exoc7/Sep…	90	CC	dn	3.64738e-05	0.000758271
GO:0015934	large ribosomal subunit	Mrpl15/Rpl37a/Mrpl44/Mrpl24/Uba52/Mrto4/Rplp0/Rpl32/Mrpl51/Rpl28/Rpl18/Rplp2/Rpl18a/Mrpl34/Rsl24d1/Mrpl54/Gemin5/Mrpl55/Rpl19/Rpl27/Mrpl38/Mrpl12/Rpl10l/Mrpl36/Rpl37/Rpl8/Rpl3/Rpl39l/Mrpl28/Rpl36/Mrpl11/Mrpl16/Mrpl43	33	CC	dn	4.87832e-05	0.000979205
GO:0022627	cytosolic small ribosomal subunit	Mrps5/Rps21/Rps20/Rps8/Rps9/Rps11/Rps13/Rps15/Rps26/Rps29/Rps2/Rps10/Rps28/Rps18/Mrps18a/Rps14/Fau	17	CC	dn	7.36614e-05	0.00142929
GO:0005852	eukaryotic translation initiation factor 3 complex	Eif3b/Eif3k/Eif3f/Eif3c/Eif3g/Eif3h/Eif3d/Eif3l/Eif3j2	9	CC	dn	8.18118e-05	0.00150635
GO:0005759	mitochondrial matrix	Mrpl15/Mrpl44/Sardh/Ivd/Mrps5/Mrps26/Mrpl24/Dap3/Fdps/Hmgcs2/Park7/Acads/Gstk1/Suclg1/Mrpl51/Bckdha/Mrps12/Mrps11/Polg/Tufm/Mrpl34/Alas1/Dhx30/Polrmt/Mrpl54/Tbrg4/Lyrm7/Mrpl55/Acadvl/Poldip2/Akap1/Lrrc59/Pdk2/Coasy/Nags/Mrpl38/Mrpl12/1110008L16Rik/Mrpl36/Mrps36/Mrps16/Vdac2/Mrpl57/Ccar2/Sod2/Hagh/Mrpl28/Uqcc2/Ndufa7/Mrps18b/Mrps18a/Clpp/Alkbh7/Mrpl11/Mrpl16/Mrpl43/Dusp21	57	CC	dn	8.28084e-05	0.00150635
GO:0044445	cytosolic part	Rpl37a/Bloc1s6/Mrps5/Rps21/Ubqln4/Npr1/Rps20/Uba52/Rps8/Mrto4/Eno1/Psmc2/Cct8l1/Hps4/Rplp0/Get4/Rpl32/Rps9/Rpl28/Ctu1/Rps11/Rpl18/Gucy2d/Rps13/Rplp2/Rpl18a/Dnajb1/Rsl24d1/Rps15/Rps26/Adcy1/Gemin5/Borcs6/Rpl19/Rpl27/Psmc5/Rpl10l/Rps29/Bloc1s5/Rpl37/Rpl8/Rpl3/Rpl39l/Tcp1/Tsc2/Rps2/Narfl/Rps10/Rps28/Rps18/Bag6/Mrps18a/Rpl36/Washc1/Rps14/Fau	56	CC	dn	0.000174296	0.00307451
GO:0005875	microtubule associated complex	Kif1a/Kif21b/Pea15a/Wdr34/Kif3b/Aurka/Dnali1/Kif17/Dynll1/Aurkc/Klc3/Map1s/Katnb1/Kifc3/Dynlrb2/Map4/Dctn2/Dnah2/Gabarap/Kif1c/Dynll2/Kif2b/Dnaic2/Kif19a/Dnah17/Kif26a/Dnah11/BC048507/Dnah1/Haus4/Dnal4/Dynlt1c/Dynlt1f/Kif20a/Klc2/Actr1a/Hdac6	37	CC	dn	0.00019059	0.00326304
GO:0005741	mitochondrial outer membrane	Marc2/Miga2/Bcl2l1/Fam210b/Slc25a44/Msto1/Mtx1/Hax1/Smcp/Sh3glb1/Pink1/Mul1/Mfn2/Spata18/Pebp1/Ppp1cc/Bri3bp/Fis1/Rab11fip5/Phb2/Cpt1c/Acsl1/Nlrx1/Aifm2/Hk1/Acsl6/Pld6/Akap1/Vat1/Lpin1/Tomm20l/Vdac2/Sox10/Tomm22/Mief1/Cyb5r3/Snn/Cpt1a/Bad/Armcx6/Armcx2	41	CC	dn	0.000205122	0.00329571
GO:0000313	organellar ribosome	Mrpl15/Mrpl44/Mrps5/Mrps26/Mrpl24/Dap3/Mrpl51/Mrps12/Mrps11/Mrpl34/Mrpl54/Mrpl55/Mrpl38/Mrpl12/Mrpl36/Mrps36/Mrps16/Mrpl57/Mrpl28/Ndufa7/Mrps18b/Mrps18a/Mrpl11/Mrpl16/Mrpl43	25	CC	dn	0.000209483	0.00329571
GO:0005761	mitochondrial ribosome	Mrpl15/Mrpl44/Mrps5/Mrps26/Mrpl24/Dap3/Mrpl51/Mrps12/Mrps11/Mrpl34/Mrpl54/Mrpl55/Mrpl38/Mrpl12/Mrpl36/Mrps36/Mrps16/Mrpl57/Mrpl28/Ndufa7/Mrps18b/Mrps18a/Mrpl11/Mrpl16/Mrpl43	25	CC	dn	0.000209483	0.00329571
GO:0030135	coated vesicle	Gpr107/Arfgap2/Hax1/Rab13/Necap2/Dvl1/Rab35/Fam109a/Hip1r/Hip1/Sec13/Vwf/Ap2s1/Yif1b/Ap2a1/Furin/Rab8a/Dnm2/Tmed3/Snx3/Lrp1/Tmed4/Dvl2/Synrg/Copz2/Tepsin/Sec23a/Tmed10/Ston2/Cltb/Lman2/Sec24c/Arfgap3/Aqp2/Tnk2/Pacsin1/Ier3ip1/Yif1a/Scyl1/Actr1a	40	CC	dn	0.000283684	0.00434564
GO:0031300	intrinsic component of organelle membrane	Tmem177/Qsox1/Mpc2/Pex16/Tbc1d20/Slc25a44/Sgms2/Pink1/Mul1/Atp13a2/Mfn2/Tmem201/P2rx2/Rab35/Fis1/Pex26/Yif1b/Slc17a7/Gfy/Pex11g/Pet100/Rab3a/B4galnt1/Emc6/Pex12/Coa3/Slc25a19/Tomm20l/Slc22a17/Itm2b/Tomm22/Sun2/Smdt1/Aqp2/Lemd2/2410015M20Rik/Ier3ip1/Cpt1a/Yif1a/Uqcc3/Sgms1/Timm17b/Abcd1	43	CC	dn	0.00030467	0.00454744
GO:0043209	myelin sheath	Cox5b/Glul/Igsf8/Tubb4b/Dnm1/Gsn/Ndufs3/Cd59b/Car2/Gstm1/Uba52/Eno1/Prkcz/Wdr1/Cox6a1/Pebp1/Ubc/Actb/Napa/Calm3/Mag/Gpi1/Tufm/Aldoa/Cox5a/Pkm/Eef1a1/Uqcrc1/Ubb/Sept4/Actg1/Hspa2/Vdac2/Tkt/Ndrg1/Scrib/Aco2/Cntn1/Tuba1a/Sod1/Atp5o/Ezr/Tcp1/Sod2/Pacsin1/Atp5a1/Ehd1/Actr1a	48	CC	dn	0.000389706	0.00567124
GO:0031301	integral component of organelle membrane	Tmem177/Qsox1/Mpc2/Pex16/Tbc1d20/Slc25a44/Sgms2/Pink1/Mul1/Atp13a2/Tmem201/P2rx2/Fis1/Pex26/Yif1b/Slc17a7/Gfy/Pex11g/Pet100/B4galnt1/Emc6/Pex12/Coa3/Slc25a19/Tomm20l/Slc22a17/Itm2b/Tomm22/Sun2/Smdt1/Aqp2/Lemd2/2410015M20Rik/Ier3ip1/Cpt1a/Yif1a/Uqcc3/Sgms1/Timm17b/Abcd1	40	CC	dn	0.000418474	0.00594136
GO:0002080	acrosomal membrane	Ccdc136/Slc2a3/Izumo1/Bsg/Pcsk4/Tekt3/Flot2/Spaca3/Serpina5/Fam170b	10	CC	dn	0.00050501	0.00699927
GO:0016235	aggresome	Prkcq/Fgr/Hspb7/Pold1/Trim66/Eef2/Sqstm1/Dvl2/Psen1/Ubqln1/Clu/Pick1/Rangap1/Hdac6	14	CC	dn	0.00059875	0.00810547
mmu05016	Huntington disease	Q9D881/Q91WD5/Q9DCJ5/Q9DCT2/A0A0R4J082/P56382/Q9CQY9/Q9D2A5/A2AP31/Q0IIN3/O09106/Q9CQA3/P43024/Q8VD75/G3X9V4/Q9CQ91/Q059Q8/B2RVL4/P62743/P60898/P56391/P17426/Q9ERS2/Q9CR61/P97760/P12787/P11352/Q9CZ13/Q9DC70/Q9CPX8/A0A0R4J275/Q3TPZ5/Q4FZG9/Q5NCJ9/D3Z667/Q5SWR1/Q9CR84/O35668/A2AC93/E9Q7P0/A6H666/E9Q7N9/Q3TJ95/P52503/Q60930/E9Q8T7/P61219/Q9DCM4/P08228/Q9DB20/P09671/Q9DCS9/Q8BK30/Q9Z1P6/Q03265/Q91YT0…	58	kegg	dn	7.14355e-11	1.99267e-08
mmu03010	Ribosome	Q9CPR5/P61514/Q99N87/Q9CQR2/Q9CQ06/P60867/P62984/P62242/P14869/Q9D1R9/P62911/Q6ZWN5/P41105/O35680/P62281/P35980/P62301/P99027/P62717/Q99N91/Q5EBK7/P62855/P61358/Q9DB15/P62274/Q99N90/Q9CPX7/Q9D823/P62918/P27659/Q9CQD0/P25444/Q9D1B9/P63325/P62858/P62270/Q5U5I3/Q6ZWZ4/P62264/Q9CQF0/P35545/Q99N93	42	kegg	dn	2.75327e-08	3.84008e-06
mmu05012	Parkinson disease	Q9D881/Q91WD5/Q9DCJ5/Q9DCT2/P56382/Q9CQY9/Q9JJZ4/A2AP31/Q99MQ3/Q9CQA3/Q99LX0/P43024/Q9CQ91/Q059Q8/P56391/Q9ERS2/Q9CR61/P05132/P12787/Q9CZ13/P60605/Q9DC70/Q9CPX8/A0A0R4J275/Q4FZG9/Q5NCJ9/P0CG49/Q9CR84/A6H666/P52503/Q60930/Q9Z2Q6/Q9DB20/Q9DCS9/Q8BK30/Q9Z1P6/Q3TY78/Q03265/Q91YT0/Q64445/B9EHN0	41	kegg	dn	7.02964e-08	6.53633e-06
mmu04714	Thermogenesis	Q9D881/Q8C0T9/Q91WD5/Q9DCJ5/Q9DCT2/A0A0R4J082/A2APY7/P56382/Q9CQY9/Q9D2A5/P18293/A2AP31/P52825/P18653/Q9CQA3/P43024/B2RRX1/Q9CQ91/Q059Q8/P56391/Q9D1F4/Q8BGD5/Q61411/Q8BJ56/P16092/P41216/Q9ERS2/Q9CR61/P05132/P12787/Q9JKL4/Q9CZ13/Q3UDA4/Q9DC70/Q9CPX8/A0A0R4J275/Q4FZG9/Q5NCJ9/O88444/Q9CR84/Q9D2R6/Q3TXH6/Q4KL81/A6H666/Q8BL03/P52503/Q9DB20/Q3UGI8/Q9DCS9/Q8BK30/Q9Z1P6/Q03265/P97742/Q91YT0/Q64445	55	kegg	dn	1.64723e-06	0.000114872
mmu04932	Non-alcoholic fatty liver disease (NAFLD)	Q9D881/Q3UPA4/Q91WD5/A2AJP1/Q9DCJ5/Q9DCT2/Q91X41/Q9CQY9/A2AP31/Q9CQA3/P43024/Q9CQ91/Q059Q8/Q2NL51/P04202/Q3TY95/P56391/P53566/Q9ERS2/O08908/Q9CR61/P12787/Q9CZ13/Q9DC70/Q9CPX8/A0A0R4J275/Q4FZG9/Q5NCJ9/Q9WTN3/A6H666/P31750/P52503/Q60994/Q9DCS9/Q8BK30/Q9Z1P6/Q91YT0/Q04207/Q80XI6/Q64445	40	kegg	dn	1.15446e-05	0.000644065
mmu03013	RNA transport	Q6ZQH8/Q80U93/Q8R4R6/Q9QZV9/Q3UYV9/A0A0R4J112/Q8CIC2/Q61749/Q3UZR8/P62827/Q3U425/Q8JZQ9/Q9D1M0/A6H622/Q3U8X1/Q8R1B4/Q3ULJ3/Q9EPU0/Q544H0/P10126/A0A0R4J0J6/Q8K3W3/P48024/Q91VC3/Q8CIG8/Q52KR6/E9Q317/Q5M9L0/O70194/P46061/Q9JIH2/P58742/Q8CHW4/Q6NZJ6/Q9D4E6/Q99M28/P63280/Q8R040/Q66JS6	39	kegg	dn	5.04719e-05	0.00190099
mmu01212	Fatty acid metabolism	P52825/Q9EPL9/Q07417/Q8BGD5/P41216/Q8BHI7/P50544/Q9R0H0/P19096/Q8R3F5/O35448/Q2XU92/Q08EE8/P97742/Q9Z0R9/Q920L1/P13011/P13516	18	kegg	dn	5.08389e-05	0.00190099
mmu00190	Oxidative phosphorylation	Q9D881/Q91WD5/Q9DCJ5/Q9DCT2/P56382/Q9CQY9/A2AP31/Q9CQA3/P43024/Q9D1K2/Q9CQ91/Q059Q8/P56391/Q9ERS2/Q9CR61/P51863/P12787/Q9CZ13/Q9DC70/Q9CPX8/A0A0R4J275/Q4FZG9/Q5NCJ9/Q9CR84/A6H666/P52503/Q9DB20/Q9DCS9/Q8BK30/Q9Z1P6/Q03265/Q91YT0/Q64445	33	kegg	dn	5.45191e-05	0.00190099
mmu05010	Alzheimer disease	Q9D881/Q91WD5/Q9DCJ5/Q9DCT2/P56382/Q9CQY9/A2AP31/Q9CQA3/P43024/G3X9V4/Q9CQ91/Q059Q8/P0DP26/Q9CQR7/P56391/Q03391/A0A0R4J2C1/Q63844/Q9ERS2/Q9CR61/P12787/Q9CZ13/Q9DC70/Q9CPX8/A0A0R4J275/Q4FZG9/A0A0R4J0I9/Q5NCJ9/Q9CR84/A6H666/P52503/Q9DB20/Q9DCS9/Q8BK30/Q9Z1P6/Q03265/Q91YT0/P51432/Q64445	39	kegg	dn	0.000174985	0.0054235
mmu00564	Glycerophospholipid metabolism	P97823/A7MCT6/A2AJ88/Q6NVG1/Q50L42/Q9EPR2/Q9WTL7/A2APR1/P97391/P98191/B2RT16/Q91V01/O35405/Q0VBU9/Q9Z1X2/Q8K2C8/Q9D517/Q61907/B9EKS7/Q61469/P97819/P13707/P49586/A0A0R4J263/Q8R3U1	25	kegg	dn	0.000309878	0.00864396
mmu03320	PPAR signaling pathway	P09813/A2AJP1/Q91X41/P04117/P54869/O54794/P43883/P52825/P11404/Q9EPL9/P0CG50/Q8BGD5/P41216/Q9R0H0/Q60994/O88492/Q8BVZ1/Q2XU92/Q08EE8/P97742/Q9Z0R9/P13011/P13516	23	kegg	dn	0.000724261	0.0183664
mmu05322	Systemic lupus erythematosus	P02301/Q64522/Q149V4/B2RTM0/P14106/Q8CG16/G3X9V4/Q8R1M2/P27661/Q9D2U9/P68433/P10853/B2RVF0/Q8CGP2/B2RVD5/Q6ZWY9/B9EI85/P70696/D3YXF5/P14434/O78196/P01029/L7MU04/Q5M8Q2	24	kegg	dn	0.00103837	0.0241376
mmu01200	Carbon metabolism	Q9NYQ2/P35487/A6ZI46/Q9CQA3/P17182/G3UWD6/Q07417/Q8R238/Q9WUM5/P17751/P06745/Q8BGT5/Q91WK5/P52480/Q3TTB4/Q80X68/O70250/Q60597/P50431/P05063/Q9QXD6/P40142/B2RXT3/Q99KI0/Q8CHP8/Q8VC30	26	kegg	dn	0.00171332	0.0367637
mmu05225	Hepatocellular carcinoma	P30115/P22727/Q9CPU4/Q5HZH3/P48774/P15626/P10649/P51141/Q08048/Q9R216/B2RRX1/Q99MD6/P04202/Q3TY95/Q63844/Q61411/P09535/O08908/P14901/Q542Y0/Q9Z2X8/Q64471/Q61133/Q3UDA4/G5E832/Q8CB46/Q60838/A2A649/Q3TXH6/Q4KL81/P31750/P22725/K4DI61/P39689/Q61091/Q91VN0/P19157/B2RU64/Q8K025	39	kegg	dn	0.00187266	0.0373125
mmu00051	Fructose and mannose metabolism	Q922H4/A6ZI46/P17751/Q3V100/Q8BTZ7/Q6DTY7/Q3TTB4/P05063/Q9QXD6/P23591/Q545N8/Q8VC30	12	kegg	dn	0.00224445	0.0417389

## Sheet: WT_vs_KO
ID	GO Biological process	Gene ID	Count	Ontology	Up/Dn	p-value	FDR
GO:0007059	chromosome segregation	Mcmdc2/Terf1/Sgo2a/Vps4b/Actr3/Tpr/Spc25/Kif18a/Ino80/Nusap1/Terb2/Bub1/Anapc1/Rad21l/Csnk2a1/Dsn1/Top1/Spo11/Ect2/Hormad1/Sycp1/Cenpe/Smc2/Sfpq/Anapc4/Pds5a/Cenpc1/Brca2/Pds5b/Smarcad1/Mad2l1/Rad18/Cpeb1/Mcmbp/Mki67/Tex15/Terb1/Cep57/Ncapd3/Atm/Rab11a/Mei4/Stag1/Mlh1/Zwint/Nup37/Actr2/Spdl1/Mis12/Zfp207/Brip1/Top2a/Brca1/Meioc/Cdc27/Tlk2/Pum2/Gen1/Smc6/Fancm/4930447C04Rik/Trip13/Slf1/Cenph/Top2b…	95	BP	up	4.0359e-20	2.02772e-16
GO:0006281	DNA repair	Mcmdc2/Rev1/Npas2/Nabp1/Pms1/Bard1/Zranb3/Nucks1/Dhx9/Dtl/Dclre1c/Fbxo18/Setx/Epc2/Rif1/Psmd14/Ino80/Trp53bp1/Mcm8/Mgme1/Xrn2/Rad21l/Spo11/Sycp1/Ube2d3/Usp45/Mms22l/Smc2/Inip/Clspn/Sfpq/Paxip1/Bod1l/Pds5a/Cdc7/Rad9b/Pms2/Brca2/Pds5b/Rpa3/Smarcad1/Rad18/Rad51ap1/Gtf2h1/Ticrr/Emsy/Usp47/Smg1/Palb2/Tex15/Primpol/Chek1/Usp28/Atm/Usp3/Atr/Topbp1/Mlh1/Shprh/Ascc3/Sirt1/Hus1/Zswim7/Taok1/Brip1/Brca1/Mei…	115	BP	up	4.97353e-19	1.2494e-15
GO:0000280	nuclear division	Mybl1/Mcmdc2/Terf1/Sgo2a/Vps4b/Actr3/Aspm/Tpr/Mastl/Golga2/Kif18a/Ino80/Nusap1/Terb2/Bub1/Anapc1/Rad21l/Dsn1/Spo11/Sycp2/Map9/Hormad1/Sycp1/Cenpe/Smc2/Cdc42/Anapc4/Pds5a/Cenpc1/Brca2/Pds5b/Met/Asz1/Mad2l1/Eps8/Tdrd12/Tubgcp5/Cpeb1/Mki67/Tubgcp3/Tex15/Terb1/Birc2/Cep57/Ncapd3/Chek1/Atm/Rab11a/Mei4/Phip/Stag1/Topbp1/Mlh1/Clasp2/Fbxo5/Ranbp2/Zwint/Igf1/Actr2/Spdl1/Mis12/Zfp207/Brip1/Tom1l1/Top2a/Mei…	109	BP	up	3.97775e-18	6.66168e-15
GO:0048285	organelle fission	Mybl1/Mcmdc2/Terf1/Sgo2a/Mff/Vps4b/Actr3/Aspm/Tpr/Mastl/Golga2/Kif18a/Ino80/Nusap1/Terb2/Bub1/Anapc1/Rad21l/Dsn1/Spo11/Sycp2/Map9/Hormad1/Sycp1/Cenpe/Smc2/Cdc42/Anapc4/Pds5a/Cenpc1/Brca2/Pds5b/Met/Asz1/Gimap3/Mad2l1/Eps8/Tdrd12/Tubgcp5/Cpeb1/Tmem135/Mki67/Tubgcp3/Ddhd2/Tex15/Vps35/Terb1/Birc2/Cep57/Ncapd3/Chek1/Atm/Rab11a/Mei4/Phip/Stag1/Topbp1/Mlh1/Clasp2/Fbxo5/Ranbp2/Zwint/Igf1/Actr2/Spdl1/Mis1…	117	BP	up	8.8999e-18	1.11787e-14
GO:0051321	meiotic cell cycle	Mybl1/Mcmdc2/Terf1/Boll/Sgo2a/Actr3/Aspm/Mastl/Golga2/Grb14/Kif18a/Terb2/Bub1/Rad21l/Dsn1/Spo11/Sycp2/Hormad1/Sycp1/Prkacb/Smc2/Cenpc1/Pms2/Brca2/Asz1/Stra8/Tdrd12/Tubgcp5/Cpeb1/Mki67/Tubgcp3/Tex15/Clgn/Terb1/Ncapd3/Rbm7/Atm/Rec114/Mns1/Mei4/Xrn1/Topbp1/Mlh1/Clasp2/Topaz1/Fbxo5/Hus1/Actr2/Brip1/Top2a/Meioc/Fancm/4930447C04Rik/Dicer1/Tdrd9/Zfp386/Spin1/Nsun2/Trip13/Msh3/Top2b/Ccnb1ip1/Fbxo43/Dmc1/…	86	BP	up	9.70695e-17	9.75395e-14
GO:0098813	nuclear chromosome segregation	Mcmdc2/Terf1/Sgo2a/Vps4b/Actr3/Tpr/Kif18a/Ino80/Nusap1/Terb2/Bub1/Anapc1/Rad21l/Dsn1/Spo11/Ect2/Hormad1/Sycp1/Cenpe/Smc2/Sfpq/Anapc4/Pds5a/Cenpc1/Brca2/Pds5b/Mad2l1/Cpeb1/Mcmbp/Tex15/Terb1/Cep57/Ncapd3/Atm/Rab11a/Mei4/Mlh1/Zwint/Actr2/Spdl1/Mis12/Zfp207/Brip1/Top2a/Meioc/Cdc27/Gen1/Fancm/4930447C04Rik/Trip13/Slf1/Top2b/Ccnb1ip1/Pinx1/Pibf1/Rad21/Nsmce2/Dmc1/Smc1b/Naa50/Spice1/Chd1/Meiob/Cenpq/Ndc…	76	BP	up	1.40413e-16	1.17577e-13
GO:0034660	ncRNA metabolic process	Mybl1/Mrps9/Wdr75/Mars2/Tyw5/Nop58/Wdr12/Farsb/Dars2/Tfb2m/Eprs/Diexf/Rpp38/Trdmt1/Ssb/Prkra/Elp4/Zc3h8/Trmt6/Top1/Exosc9/Exosc8/Wdr3/Trmt13/Aimp1/Trmt10a/Ints8/Mdn1/Rars2/Ikbkap/Snapc3/Ebna1bp2/Ago3/Sepsecs/Rpap2/Rpl5/Asz1/Hnrnpa2b1/Polr1a/Thumpd3/Tsen2/Tdrd12/Mphosph10/Rps17/Nars2/Eri1/Naf1/Alkbh8/Ice2/Xrn1/Topaz1/Trmt11/Rpf2/Lin28b/Sirt1/Utp20/Krr1/C1d/Pus10/Pnpt1/Rars/Tsr1/Utp6/Ddx52/Utp18/Dd…	104	BP	up	1.46743e-13	1.05324e-10
GO:0006302	double-strand break repair	Mcmdc2/Nabp1/Nucks1/Dclre1c/Fbxo18/Setx/Rif1/Psmd14/Ino80/Trp53bp1/Mcm8/Rad21l/Spo11/Mms22l/Sfpq/Cdc7/Brca2/Rpa3/Smarcad1/Rad51ap1/Palb2/Tex15/Chek1/Atm/Mlh1/Hus1/Zswim7/Brip1/Brca1/Meioc/Gen1/Smc6/Ddx1/4930447C04Rik/Tdp2/Dek/Uimc1/Trip13/Slf1/Top2b/Esco2/Rad21/Nsmce2/Dmc1/Marf1/Prkdc/Spidr/Polq/Meiob/Msh2/Rbbp8/Smc5/Slf2/Brcc3/Pola1/Klhl15/D330045A20Rik/Usp51	58	BP	up	3.51125e-13	2.20516e-10
GO:1903046	meiotic cell cycle process	Mybl1/Mcmdc2/Terf1/Sgo2a/Actr3/Aspm/Mastl/Golga2/Grb14/Kif18a/Terb2/Bub1/Rad21l/Dsn1/Spo11/Sycp2/Hormad1/Sycp1/Smc2/Cenpc1/Brca2/Asz1/Tdrd12/Cpeb1/Tex15/Terb1/Ncapd3/Atm/Mei4/Topbp1/Mlh1/Topaz1/Fbxo5/Hus1/Actr2/Brip1/Top2a/Meioc/Fancm/4930447C04Rik/Dicer1/Tdrd9/Spin1/Nsun2/Trip13/Msh3/Top2b/Ccnb1ip1/Fbxo43/Dmc1/Mov10l1/Marf1/Prdm9/Meiob/Ubr2/Dazl/Msh2/Tex11/Atrx	59	BP	up	4.34735e-13	2.42689e-10
GO:0000819	sister chromatid segregation	Terf1/Sgo2a/Vps4b/Tpr/Kif18a/Ino80/Nusap1/Bub1/Anapc1/Rad21l/Dsn1/Hormad1/Cenpe/Smc2/Sfpq/Anapc4/Pds5a/Cenpc1/Pds5b/Mad2l1/Mcmbp/Cep57/Ncapd3/Atm/Rab11a/Zwint/Spdl1/Mis12/Zfp207/Top2a/Cdc27/Gen1/Trip13/Slf1/Top2b/Pinx1/Pibf1/Rad21/Nsmce2/Smc1b/Naa50/Chd1/Ndc80/Esco1/Apc/Cep192/Smc5/Slf2/Smc3/Stag2/Kif4/Atrx/Smc1a	53	BP	up	6.38717e-12	3.20905e-09
GO:0006310	DNA recombination	Mcmdc2/Nabp1/Zranb3/Nucks1/Dclre1c/Fbxo18/Setx/Rif1/Psmd14/Ino80/Trp53bp1/Mcm8/Xrn2/Rad21l/Spo11/Sycp1/Mms22l/Sfpq/Paxip1/Cdc7/Pms2/Brca2/Rpa3/Smarcad1/Rad18/Rad51ap1/Palb2/Tex15/Chek1/Atm/Rec114/Mei4/Topbp1/Mlh1/Hus1/Zswim7/Atad5/Brip1/Top2a/Brca1/Gen1/Smc6/Fancm/4930447C04Rik/Trip13/Msh3/Top2b/Ccnb1ip1/Nsmce2/Dmc1/Prkdc/Spidr/Tfrc/Polq/Prdm9/Meiob/Ubr2/Msh2/Thoc1/Rbbp8/Smc5/Klhl15/Tex11/D330045…	65	BP	up	7.55966e-12	3.45285e-09
GO:0006260	DNA replication	Mcmdc2/Terf1/Usp37/Pid1/Ilkap/Zranb3/Nucks1/Dhx9/Cacybp/Dtl/Fbxo18/Orc4/Ino80/Mcm8/Mgme1/Top1/Mms22l/Orc3/Nfib/Rbbp4/Cdc42/Dbf4/Orc5/Bod1l/Pds5a/Ankrd17/Cdc7/Brca2/Rpa3/Met/Stra8/Ssbp1/Ticrr/Mcmbp/Primpol/Orc6/Gins3/Atr/Topbp1/Igf1/Kitl/Hus1/Ccdc88a/Map2k4/Atad5/Fancm/Gtpbp4/Gmnn/Wrnip1/Rmi1/Polk/Mapk8/Wdhd1/Supt16/Esco2/Mcm4/Rfc4/Polq/Thoc1/Esco1/Poli/Fam111a/Smc3/Stag2/Pola1/Nexmif/Atrx/Smc1a	68	BP	up	1.17161e-11	4.90534e-09
GO:0140013	meiotic nuclear division	Mybl1/Mcmdc2/Terf1/Sgo2a/Actr3/Aspm/Mastl/Golga2/Kif18a/Terb2/Bub1/Rad21l/Dsn1/Spo11/Sycp2/Hormad1/Sycp1/Smc2/Cenpc1/Brca2/Asz1/Tdrd12/Cpeb1/Tex15/Terb1/Ncapd3/Atm/Mei4/Topbp1/Mlh1/Fbxo5/Actr2/Brip1/Top2a/Meioc/Fancm/4930447C04Rik/Tdrd9/Spin1/Trip13/Msh3/Top2b/Ccnb1ip1/Fbxo43/Dmc1/Mov10l1/Marf1/Prdm9/Meiob/Ubr2/Dazl/Msh2/Tex11	53	BP	up	1.67199e-11	6.46185e-09
GO:0140014	mitotic nuclear division	Terf1/Vps4b/Tpr/Golga2/Kif18a/Ino80/Nusap1/Bub1/Anapc1/Dsn1/Map9/Cenpe/Smc2/Cdc42/Anapc4/Pds5a/Cenpc1/Pds5b/Met/Mad2l1/Eps8/Tubgcp5/Mki67/Tubgcp3/Birc2/Cep57/Ncapd3/Chek1/Atm/Rab11a/Phip/Stag1/Clasp2/Fbxo5/Ranbp2/Zwint/Igf1/Spdl1/Mis12/Zfp207/Tom1l1/Cdc27/Gen1/Trip13/Slf1/Pinx1/Mzt1/Pibf1/Fbxo43/Rad21/Nsmce2/Naa50/Spice1/Chd1/Ndc80/Spast/Apc/Cep192/Smc5/Kif20b/Kif11/Slf2/Smc3/Xiap/Stag2/Kif4/Atrx…	68	BP	up	2.97295e-11	1.06691e-08
GO:0051052	regulation of DNA metabolic process	Terf1/Npas2/Bmpr2/Usp37/Pid1/Ilkap/Zranb3/Nucks1/Dhx9/Cacybp/Nvl/Fbxo18/Rif1/Ino80/Trp53bp1/Pik3ca/Dhx36/Rlf/Cdc42/Dbf4/Paxip1/Pds5a/Ankrd17/Cdc7/Pms2/Brca2/Met/Pot1a/Hnrnpa2b1/Smarcad1/Rad18/Pparg/Rad51ap1/Ticrr/Smg1/Tex15/Naf1/Chek1/Kmt2a/Atm/Atr/Mlh1/Sirt1/Igf1/Apaf1/Kitl/Hus1/Ccdc88a/Map2k4/Atad5/Brca1/Gtpbp4/Gmnn/Wrnip1/Kdm1b/Dek/Uimc1/Slf1/Msh3/Gzma/Top2b/Gnl3/Parg/Mapk8/Pinx1/Esco2/Spidr/R…	92	BP	up	4.64047e-11	1.55431e-08
GO:0045132	meiotic chromosome segregation	Mcmdc2/Terf1/Sgo2a/Actr3/Terb2/Bub1/Rad21l/Dsn1/Spo11/Hormad1/Sycp1/Smc2/Cenpc1/Brca2/Cpeb1/Tex15/Terb1/Ncapd3/Atm/Mei4/Mlh1/Actr2/Brip1/Top2a/Meioc/Fancm/4930447C04Rik/Trip13/Top2b/Ccnb1ip1/Dmc1/Meiob/Tex11	33	BP	up	8.95801e-10	2.81293e-07
GO:0006397	mRNA processing	Dhx9/Celf2/Setx/Prpf40a/Cwc22/Celf1/Snrpb2/Xrn2/Rbm39/Srsf6/2810403A07Rik/Ahcyl1/Rnpc3/Ptbp2/Zranb2/Rngtt/Rnf20/Ptbp3/Sfpq/Srsf10/Tardbp/Dhx15/Zfp326/Lsm8/Hnrnpa2b1/Tia1/Lsm3/Tsen2/Strap/Hnrnpl/Gpatch1/Cpeb1/Fam103a1/Adam3/Hspa8/Rbm7/Syncrip/Dbr1/Rbm5/Cdc40/Cpsf6/Papolg/Pnpt1/Hnrnph1/Nsrp1/Srsf1/Luc7l3/Sf3b6/Ddx1/Prpf39/Zfp36l1/Srsf5/Papola/Prpf4b/Snrnp48/Papd4/Srek1/Ppwd1/Srek1ip1/Skiv2l2/Thoc7/…	91	BP	up	1.29117e-09	3.67755e-07
GO:0000724	double-strand break repair via homologous recombination	Mcmdc2/Nabp1/Nucks1/Fbxo18/Rif1/Psmd14/Ino80/Trp53bp1/Mcm8/Rad21l/Mms22l/Sfpq/Cdc7/Brca2/Rpa3/Rad51ap1/Palb2/Tex15/Chek1/Atm/Hus1/Zswim7/Brca1/Gen1/Smc6/Nsmce2/Dmc1/Spidr/Polq/Meiob/Rbbp8/Smc5/Klhl15/D330045A20Rik/Usp51	35	BP	up	1.39074e-09	3.67755e-07
GO:0000725	recombinational repair	Mcmdc2/Nabp1/Nucks1/Fbxo18/Rif1/Psmd14/Ino80/Trp53bp1/Mcm8/Rad21l/Mms22l/Sfpq/Cdc7/Brca2/Rpa3/Rad51ap1/Palb2/Tex15/Chek1/Atm/Hus1/Zswim7/Brca1/Gen1/Smc6/Nsmce2/Dmc1/Spidr/Polq/Meiob/Rbbp8/Smc5/Klhl15/D330045A20Rik/Usp51	35	BP	up	1.39074e-09	3.67755e-07
GO:0070192	chromosome organization involved in meiotic cell cycle	Mcmdc2/Terf1/Sgo2a/Terb2/Bub1/Rad21l/Dsn1/Spo11/Hormad1/Sycp1/Smc2/Cpeb1/Tex15/Terb1/Ncapd3/Atm/Mei4/Mlh1/Brip1/Meioc/4930447C04Rik/Trip13/Ccnb1ip1/Dmc1/Meiob/Tex11/Atrx	27	BP	up	4.03136e-09	1.01272e-06
GO:0000075	cell cycle checkpoint	Terf1/Nabp1/Tpr/Dtl/Eif2ak4/Trp53bp1/Bub1/Hormad1/Cenpe/Clspn/Clock/Chfr/Rad9b/Kntc1/Casp2/Mad2l1/Ticrr/Nek1/Nae1/Chek1/Usp28/Atm/Rps27l/Atr/Topbp1/Zwint/Hus1/Spdl1/Taok1/Zfp207/Top2a/Brca1/Gen1/Uimc1/Nsun2/Trip13/Top2b/Rnaseh2b/Stk3/Prkdc/Cdc5l/Ndc80/Msh2/Thoc1/Rbbp8/Apc/Cep192/Brcc3	48	BP	up	4.67276e-09	1.11795e-06
GO:0000070	mitotic sister chromatid segregation	Terf1/Vps4b/Tpr/Kif18a/Ino80/Nusap1/Bub1/Anapc1/Dsn1/Cenpe/Smc2/Anapc4/Pds5a/Cenpc1/Pds5b/Mad2l1/Cep57/Ncapd3/Atm/Rab11a/Zwint/Spdl1/Mis12/Zfp207/Cdc27/Gen1/Trip13/Slf1/Pinx1/Pibf1/Rad21/Nsmce2/Naa50/Chd1/Ndc80/Apc/Cep192/Smc5/Slf2/Kif4/Atrx/Smc1a	42	BP	up	5.33727e-09	1.21397e-06
GO:0007127	meiosis I	Mybl1/Mcmdc2/Terf1/Sgo2a/Terb2/Rad21l/Spo11/Hormad1/Sycp1/Cenpc1/Brca2/Cpeb1/Tex15/Terb1/Atm/Mei4/Topbp1/Mlh1/Fbxo5/Brip1/Top2a/Meioc/Fancm/4930447C04Rik/Tdrd9/Trip13/Msh3/Top2b/Ccnb1ip1/Dmc1/Mov10l1/Prdm9/Meiob/Ubr2/Msh2/Tex11	36	BP	up	5.55737e-09	1.21397e-06
GO:0008380	RNA splicing	Clk1/Dhx9/Celf2/Setx/Prpf40a/Cwc22/Celf1/Wt1/Snrpb2/Rbm39/Srsf6/2810403A07Rik/Rnpc3/Ptbp2/Zranb2/Ptbp3/Sfpq/Srsf10/Tardbp/Dhx15/Zfp326/Lsm8/Hnrnpa2b1/Zfp638/Tia1/Lsm3/Tsen2/Strap/Hnrnpl/Hspa8/Rbm7/Syncrip/Dbr1/Rbm5/Cdc40/Hnrnph1/Clk4/Nsrp1/Srsf1/Luc7l3/Sf3b6/Ddx1/Prpf39/Srsf5/Prpf4b/Snrnp48/Srek1/Ppwd1/Srek1ip1/Skiv2l2/Thoc7/Pspc1/Wbp4/Mbnl2/Rbfox2/Ddx17/Scaf11/Tra2b/Son/Scaf8/Qk/Wtap/Luc7l/Srsf3…	77	BP	up	8.61893e-09	1.80431e-06
GO:0061982	meiosis I cell cycle process	Mybl1/Mcmdc2/Terf1/Sgo2a/Terb2/Rad21l/Spo11/Hormad1/Sycp1/Cenpc1/Brca2/Cpeb1/Tex15/Terb1/Atm/Mei4/Topbp1/Mlh1/Fbxo5/Brip1/Top2a/Meioc/Fancm/4930447C04Rik/Tdrd9/Trip13/Msh3/Top2b/Ccnb1ip1/Dmc1/Mov10l1/Prdm9/Meiob/Ubr2/Msh2/Tex11	36	BP	up	9.2792e-09	1.86483e-06
GO:0034470	ncRNA processing	Mrps9/Wdr75/Tyw5/Nop58/Wdr12/Tfb2m/Diexf/Rpp38/Trdmt1/Ssb/Prkra/Elp4/Trmt6/Exosc9/Exosc8/Wdr3/Trmt13/Trmt10a/Ints8/Mdn1/Ikbkap/Ebna1bp2/Ago3/Rpl5/Hnrnpa2b1/Thumpd3/Tsen2/Mphosph10/Rps17/Eri1/Naf1/Alkbh8/Trmt11/Rpf2/Lin28b/Sirt1/Utp20/Krr1/C1d/Pus10/Tsr1/Utp6/Ddx52/Utp18/Ddx1/Nol10/Dus4l/Fcf1/Alkbh1/Dicer1/Gtpbp4/Cdkal1/Nol8/Nsun2/Skiv2l2/Rps24/Ints6/Dcaf13/Ddx17/Rsl1d1/Dgcr8/Qtrt2/Trmt10c/Nsun3/C…	72	BP	up	1.183e-08	2.28602e-06
GO:0006275	regulation of DNA replication	Terf1/Usp37/Pid1/Ilkap/Zranb3/Nucks1/Dhx9/Cacybp/Fbxo18/Ino80/Cdc42/Dbf4/Pds5a/Ankrd17/Cdc7/Brca2/Met/Ticrr/Atr/Igf1/Kitl/Hus1/Ccdc88a/Map2k4/Gtpbp4/Gmnn/Wrnip1/Mapk8/Esco2/Rfc4/Esco1/Smc3/Stag2/Atrx/Smc1a	35	BP	up	4.19608e-08	7.80814e-06
GO:0051983	regulation of chromosome segregation	Terf1/Sgo2a/Tpr/Bub1/Anapc1/Csnk2a1/Ect2/Hormad1/Cenpe/Sfpq/Anapc4/Mad2l1/Rad18/Mki67/Atm/Zfp207/Cdc27/Pum2/Gen1/Smc6/Trip13/Slf1/Rad21/Nsmce2/Chd1/Ndc80/Apc/Cep192/Smc5/Slf2/Atrx	31	BP	up	6.2026e-08	1.11297e-05
GO:0045143	homologous chromosome segregation	Mcmdc2/Terf1/Terb2/Rad21l/Spo11/Hormad1/Sycp1/Cenpc1/Brca2/Cpeb1/Tex15/Terb1/Atm/Mei4/Mlh1/Brip1/Meioc/4930447C04Rik/Trip13/Ccnb1ip1/Dmc1/Meiob/Tex11	23	BP	up	6.79818e-08	1.17778e-05
GO:0051236	establishment of RNA localization	Terf1/Tpr/Dhx9/Ahctf1/Ssb/Eif5a2/Nmd3/Srsf10/Hnrnpa2b1/Nup210/Cpeb1/Abce1/Nup93/Atm/Atr/Ranbp2/Nup37/Cpsf6/Nup107/Xpo1/Pnpt1/Srsf1/Zfp36l1/Thoc7/Xpo7/Rbm26/Nup155/Eny2/Fyttd1/Qk/Mrpl18/Chd1/Srsf3/Srsf7/Lrpprc/Thoc1/Thoc2/Fmr1/Nxf2/Nxf3/Nup62cl	41	BP	up	8.91004e-08	1.4922e-05
GO:0007051	spindle organization	Vps4b/Aspm/Tpr/Golga2/Spc25/Ckap5/Ino80/Haus2/Map9/Cenpe/Haus6/Gnai1/Ints13/Tubgcp5/Tubgcp3/Dctn6/Birc2/Cep126/Rab11a/Senp6/Stag1/Mlh1/Clasp2/Fbxo5/Ranbp2/Zfp207/Dicer1/Tbce/Mzt1/Pibf1/Dlg1/Spice1/Ndc80/Spast/Cep192/Kif11/Smc3/Xiap/Stag2/Haus7/Kif4/Atrx/Smc1a	43	BP	up	1.4769e-07	2.39363e-05
GO:0051783	regulation of nuclear division	Terf1/Sgo2a/Vps4b/Tpr/Nusap1/Bub1/Anapc1/Map9/Hormad1/Cenpe/Cdc42/Anapc4/Met/Mad2l1/Mki67/Chek1/Atm/Phip/Stag1/Fbxo5/Ranbp2/Igf1/Zfp207/Tom1l1/Cdc27/Gen1/Trip13/Slf1/Fbxo43/Rad21/Nsmce2/Prdm9/Chd1/Dazl/Ndc80/Msh2/Apc/Cep192/Smc5/Kif20b/Kif11/Slf2/Smc3/Stag2/Atrx/Smc1a	46	BP	up	1.65667e-07	2.60108e-05
GO:0007088	regulation of mitotic nuclear division	Terf1/Vps4b/Tpr/Nusap1/Bub1/Anapc1/Map9/Cenpe/Cdc42/Anapc4/Met/Mad2l1/Mki67/Chek1/Atm/Phip/Stag1/Fbxo5/Ranbp2/Igf1/Zfp207/Tom1l1/Cdc27/Gen1/Trip13/Slf1/Fbxo43/Rad21/Nsmce2/Chd1/Ndc80/Apc/Cep192/Smc5/Kif20b/Kif11/Slf2/Smc3/Stag2/Atrx/Smc1a	41	BP	up	1.9081e-07	2.90506e-05
GO:0007129	synapsis	Mcmdc2/Terb2/Rad21l/Spo11/Hormad1/Sycp1/Cpeb1/Tex15/Terb1/Mei4/Mlh1/Brip1/Meioc/4930447C04Rik/Trip13/Ccnb1ip1/Dmc1/Meiob/Tex11	19	BP	up	2.58782e-07	3.80238e-05
GO:0000377	RNA splicing, via transesterification reactions with bulged adenosine as nucleophile	Dhx9/Celf2/Setx/Prpf40a/Cwc22/Celf1/Snrpb2/Srsf6/2810403A07Rik/Rnpc3/Ptbp2/Ptbp3/Sfpq/Srsf10/Dhx15/Lsm8/Hnrnpa2b1/Tia1/Lsm3/Strap/Hnrnpl/Hspa8/Rbm7/Dbr1/Rbm5/Cdc40/Nsrp1/Srsf1/Luc7l3/Sf3b6/Prpf39/Srek1/Pspc1/Wbp4/Mbnl2/Rbfox2/Ddx17/Scaf11/Tra2b/Son/Wtap/Luc7l/Srsf3/Hnrnpm/Cdc5l/Srsf7/Gpkow/Mbnl3/Htatsf1/Rbmx/Fmr1/Rbm41/Zrsr2	53	BP	up	2.72452e-07	3.80238e-05
GO:0000398	mRNA splicing, via spliceosome	Dhx9/Celf2/Setx/Prpf40a/Cwc22/Celf1/Snrpb2/Srsf6/2810403A07Rik/Rnpc3/Ptbp2/Ptbp3/Sfpq/Srsf10/Dhx15/Lsm8/Hnrnpa2b1/Tia1/Lsm3/Strap/Hnrnpl/Hspa8/Rbm7/Dbr1/Rbm5/Cdc40/Nsrp1/Srsf1/Luc7l3/Sf3b6/Prpf39/Srek1/Pspc1/Wbp4/Mbnl2/Rbfox2/Ddx17/Scaf11/Tra2b/Son/Wtap/Luc7l/Srsf3/Hnrnpm/Cdc5l/Srsf7/Gpkow/Mbnl3/Htatsf1/Rbmx/Fmr1/Rbm41/Zrsr2	53	BP	up	2.72452e-07	3.80238e-05
GO:0051304	chromosome separation	Terf1/Tpr/Bub1/Anapc1/Csnk2a1/Cenpe/Anapc4/Smarcad1/Mad2l1/Ncapd3/Atm/Mlh1/Zfp207/Top2a/Cdc27/Gen1/Fancm/Trip13/Top2b/Rad21/Nsmce2/Chd1/Meiob/Ndc80/Apc/Cep192/Tex11	27	BP	up	3.1284e-07	4.16658e-05
GO:0000375	RNA splicing, via transesterification reactions	Dhx9/Celf2/Setx/Prpf40a/Cwc22/Celf1/Snrpb2/Srsf6/2810403A07Rik/Rnpc3/Ptbp2/Ptbp3/Sfpq/Srsf10/Dhx15/Lsm8/Hnrnpa2b1/Tia1/Lsm3/Strap/Hnrnpl/Hspa8/Rbm7/Dbr1/Rbm5/Cdc40/Nsrp1/Srsf1/Luc7l3/Sf3b6/Prpf39/Srek1/Pspc1/Wbp4/Mbnl2/Rbfox2/Ddx17/Scaf11/Tra2b/Son/Wtap/Luc7l/Srsf3/Hnrnpm/Cdc5l/Srsf7/Gpkow/Mbnl3/Htatsf1/Rbmx/Fmr1/Rbm41/Zrsr2	53	BP	up	3.15134e-07	4.16658e-05
GO:0007131	reciprocal meiotic recombination	Mcmdc2/Spo11/Sycp1/Topbp1/Mlh1/Brip1/Top2a/Fancm/4930447C04Rik/Trip13/Msh3/Top2b/Ccnb1ip1/Dmc1/Prdm9/Meiob/Ubr2/Msh2/Tex11	19	BP	up	3.83363e-07	4.81524e-05
GO:0035825	homologous recombination	Mcmdc2/Spo11/Sycp1/Topbp1/Mlh1/Brip1/Top2a/Fancm/4930447C04Rik/Trip13/Msh3/Top2b/Ccnb1ip1/Dmc1/Prdm9/Meiob/Ubr2/Msh2/Tex11	19	BP	up	3.83363e-07	4.81524e-05
GO:0044772	mitotic cell cycle phase transition	Terf1/Usp37/Pid1/Vps4b/Tpr/Pbx1/Dtl/Mastl/Ino80/Bub1/Anapc1/E2f5/Ccna2/Jade1/Camk2d/Cenpe/Ppp3ca/Clspn/Dbf4/Anapc4/Ankrd17/Cdc7/Zfp655/Casp2/Mad2l1/Eps8/Ticrr/Usp47/Nae1/Itgb1/Chek1/Atm/Npat/Rab11a/Rps27l/Tmod3/Topbp1/Clasp2/Ranbp2/Hus1/Taok1/Crlf3/Atad5/Zfp207/Brca1/Cdc27/Gen1/Adam17/Klf11/Id2/Zfp36l1/Trip13/Rnaseh2b/Pinx1/Rad21/Nsmce2/Prkdc/App/Chd1/Ndc80/Spast/Calm2/Ccny/Rbbp8/Apc/Cep192/Anxa1…	71	BP	up	3.99851e-07	4.89984e-05
GO:0033044	regulation of chromosome organization	Terf1/Sgo2a/Tpr/Rif1/Tlk1/Bub1/Anapc1/Dhx36/Cenpe/Rnf20/Kdm4c/Mier1/Sfpq/Paxip1/Anapc4/Mtf2/Auts2/Pot1a/Hnrnpa2b1/Mad2l1/Setd5/Kdm5a/Eed/Smg1/Mki67/Naf1/Chek1/Kmt2a/Atm/Senp6/Atr/Atg5/Sirt1/Zfp207/Tada2a/Top2a/Brca1/Cdc27/Tlk2/Gen1/Prkd1/Rps6ka5/Trip13/Slf1/Gnl3/Parg/Wdhd1/Pinx1/Rad21/Atad2/Nsmce2/Lrrk2/Cct8/Paxbp1/Chd1/Ndc80/Fshr/Apc/Cep192/Smc5/Uhrf2/Tnks2/Slf2/Slk/Fmr1/Ogt/Atrx/Uty	68	BP	up	4.24951e-07	5.08343e-05
GO:0044770	cell cycle phase transition	Terf1/Usp37/Pid1/Vps4b/Tpr/Pbx1/Dtl/Mastl/Ino80/Bub1/Anapc1/E2f5/Ccna2/Jade1/Camk2d/Cenpe/Ppp3ca/Clspn/Dbf4/Paxip1/Anapc4/Ankrd17/Cdc7/Zfp655/Casp2/Mad2l1/Eps8/Ticrr/Usp47/Nae1/Itgb1/Chek1/Atm/Npat/Rab11a/Rps27l/Tmod3/Topbp1/Clasp2/Topaz1/Ranbp2/Hus1/Taok1/Crlf3/Atad5/Zfp207/Stxbp4/Brca1/Cdc27/Gen1/Adam17/Klf11/Id2/Zfp36l1/Uimc1/Trip13/Rnaseh2b/Pinx1/Rad21/Nsmce2/Prkdc/App/Chd1/Ndc80/Spast/Calm2/…	76	BP	up	4.51137e-07	5.27118e-05
GO:0016050	vesicle organization	Creb1/Vps4b/Pla2g4a/Rabgap1l/Syt14/Cd34/Stam/Rab14/Rabgap1/Vps16/Snx5/Sec23b/Stx16/Prkci/S100a10/Golph3l/Gnai3/Snx7/Tbck/Sdcbp/Unc13b/Stx12/Pi4k2b/Atp8a1/Uso1/Evi5/Bet1/Wasl/C2cd5/Syt3/Vps33b/Picalm/Sytl2/Syt9/Syt17/Grtp1/Hook3/Clcn3/Rab11a/Dnajc13/Nbeal2/Fbxo5/Stx7/Sar1a/Washc4/Eea1/Rab1a/Ankfy1/Snx6/Vti1b/Lyst/Vps41/Pdcd6/Tbc1d4/Snx4/Synj1/Rab5a/Vapa/Kif5b/Pik3c3/Snx2/Anxa1/Srpx/Sytl4/Shroom2	65	BP	up	5.01184e-07	5.72285e-05
GO:0006403	RNA localization	Terf1/Nop58/Tpr/Dhx9/Ahctf1/Ssb/Eif5a2/Nmd3/Znhit6/Srsf10/Hnrnpa2b1/Nup210/Cpeb1/Naf1/Abce1/Nup93/Atm/Atr/Ranbp2/Nup37/Cpsf6/Nup107/Xpo1/Pnpt1/Srsf1/Zfp36l1/Thoc7/Xpo7/Rbm26/Nup155/Eny2/Fyttd1/Cct8/Qk/Mrpl18/Chd1/Srsf3/Srsf7/Lrpprc/Thoc1/Thoc2/Fmr1/Nxf2/Nxf3/Nup62cl	45	BP	up	5.16974e-07	5.77197e-05
GO:0031023	microtubule organizing center organization	Vps4b/Golga2/Ckap5/Haus2/Cep152/Plk4/Map9/Usp33/Haus6/Cep135/Brca2/Hepacam2/Chmp3/Tubgcp5/Ccp110/Tubgcp3/Pcm1/Chordc1/Chek1/Bnip2/Clasp2/Gcc2/Ranbp2/Ppp1r12a/Xpo1/Brca1/Gen1/Rock2/Mapk8/Spice1/Cep192/Kif11/Cetn2/Haus7	34	BP	up	6.34275e-07	6.92768e-05
GO:0007062	sister chromatid cohesion	Sgo2a/Bub1/Rad21l/Hormad1/Sfpq/Pds5a/Pds5b/Mcmbp/Slf1/Rad21/Nsmce2/Smc1b/Naa50/Esco1/Smc5/Slf2/Smc3/Stag2/Atrx/Smc1a	20	BP	up	6.76432e-07	7.23093e-05
GO:0045786	negative regulation of cell cycle	Terf1/Nabp1/Mdm4/Tpr/Dtl/Cdc123/Grb14/Thbs1/Eif2ak4/Trp53bp1/Bub1/Skil/Jade1/Hormad1/Cenpe/Prkacb/Trp53inp1/Brinp1/Clspn/Apbb2/Clock/Chfr/Rad9b/Kntc1/Zfp655/Casp2/Mad2l1/Ticrr/Usp47/Casp3/Hpgd/Nek1/Nae1/Chek1/Usp28/Atm/Map2k1/Rps27l/Atr/Topbp1/Fbxo5/Zwint/Hus1/Pnpt1/Spdl1/Taok1/Crlf3/Zfp207/Tom1l1/Top2a/Brca1/Meioc/Gen1/Id2/Zfp36l1/Gmnn/Uimc1/Nsun2/Trip13/Top2b/Rnaseh2b/Pinx1/Fzd3/Stk3/Fbxo43/Rad…	84	BP	up	7.02315e-07	7.3512e-05
GO:0007140	male meiotic nuclear division	Mybl1/Sgo2a/Kif18a/Spo11/Sycp2/Brca2/Asz1/Tdrd12/Tex15/Atm/Mlh1/Meioc/Tdrd9/Trip13/Dmc1/Mov10l1/Meiob/Ubr2/Tex11	19	BP	up	8.09117e-07	8.29628e-05
GO:0006261	DNA-dependent DNA replication	Mcmdc2/Pid1/Ilkap/Zranb3/Nucks1/Fbxo18/Orc4/Ino80/Mcm8/Mgme1/Mms22l/Orc3/Orc5/Bod1l/Cdc7/Brca2/Ticrr/Mcmbp/Primpol/Orc6/Topbp1/Atad5/Fancm/Wrnip1/Wdhd1/Mcm4/Rfc4/Polq/Thoc1/Smc3/Stag2/Pola1/Nexmif/Atrx/Smc1a	35	BP	up	8.43946e-07	8.48032e-05
GO:0007098	centrosome cycle	Vps4b/Golga2/Ckap5/Haus2/Cep152/Plk4/Map9/Usp33/Haus6/Cep135/Brca2/Hepacam2/Chmp3/Tubgcp5/Ccp110/Tubgcp3/Pcm1/Chordc1/Chek1/Bnip2/Ranbp2/Ppp1r12a/Xpo1/Brca1/Gen1/Rock2/Mapk8/Spice1/Cep192/Kif11/Cetn2/Haus7	32	BP	up	1.17416e-06	0.000113426
GO:0050657	nucleic acid transport	Tpr/Dhx9/Ahctf1/Ssb/Eif5a2/Nmd3/Srsf10/Hnrnpa2b1/Nup210/Cpeb1/Abce1/Nup93/Ranbp2/Nup37/Cpsf6/Nup107/Xpo1/Pnpt1/Srsf1/Zfp36l1/Thoc7/Xpo7/Rbm26/Nup155/Eny2/Fyttd1/Qk/Mrpl18/Chd1/Srsf3/Srsf7/Lrpprc/Thoc1/Thoc2/Fmr1/Nxf2/Nxf3/Nup62cl	38	BP	up	1.2023e-06	0.000113426
GO:0050658	RNA transport	Tpr/Dhx9/Ahctf1/Ssb/Eif5a2/Nmd3/Srsf10/Hnrnpa2b1/Nup210/Cpeb1/Abce1/Nup93/Ranbp2/Nup37/Cpsf6/Nup107/Xpo1/Pnpt1/Srsf1/Zfp36l1/Thoc7/Xpo7/Rbm26/Nup155/Eny2/Fyttd1/Qk/Mrpl18/Chd1/Srsf3/Srsf7/Lrpprc/Thoc1/Thoc2/Fmr1/Nxf2/Nxf3/Nup62cl	38	BP	up	1.2023e-06	0.000113426
GO:0022613	ribonucleoprotein complex biogenesis	Mrps9/Wdr75/Nop58/Wdr12/Fastkd2/Dhx9/Tfb2m/Nvl/Diexf/Celf2/Setx/Celf1/Srsf6/Exosc9/Exosc8/Eif2a/Nmd3/2810403A07Rik/Wdr3/Ptbp2/Znhit6/Mdn1/Ebna1bp2/Ago3/Srsf10/Gtpbp10/Rpl5/Lsm3/Strap/Mphosph10/Rps17/Fam103a1/Eri1/Naf1/Abce1/Atm/Rps27l/Atr/Rbm5/Rpf2/Sirt1/Utp20/Krr1/C1d/Xpo1/Cnot6/Tsr1/Utp6/Ddx52/Srsf1/Utp18/Luc7l3/Pum2/Nol10/Prpf39/Fcf1/Dicer1/Gtpbp4/Nol8/Skiv2l2/Rps24/Gnl3/Dcaf13/Ddx17/Scaf11/Rs…	78	BP	up	1.2191e-06	0.000113426
GO:0033047	regulation of mitotic sister chromatid segregation	Terf1/Tpr/Bub1/Anapc1/Cenpe/Anapc4/Mad2l1/Atm/Zfp207/Cdc27/Gen1/Trip13/Slf1/Rad21/Nsmce2/Chd1/Ndc80/Apc/Cep192/Smc5/Slf2/Atrx	22	BP	up	1.53156e-06	0.000139907
GO:0033045	regulation of sister chromatid segregation	Terf1/Sgo2a/Tpr/Bub1/Anapc1/Cenpe/Sfpq/Anapc4/Mad2l1/Atm/Zfp207/Cdc27/Gen1/Trip13/Slf1/Rad21/Nsmce2/Chd1/Ndc80/Apc/Cep192/Smc5/Slf2/Atrx	24	BP	up	2.63923e-06	0.000236786
GO:0048193	Golgi vesicle transport	Myo1b/Pgap1/Golga2/Rab14/Sec23b/Prkci/Golph3l/Ap1ar/Nrbp1/Atp8a1/Exoc1/Uso1/Bet1/Copg2/Exoc4/Exoc6b/Ergic2/9030624J02Rik/Golga7/Ddhd2/Trappc11/Bbs2/D230025D16Rik/Tmed6/Sorl1/Myo5a/Dopey1/1190002N15Rik/Golga4/Gopc/Gcc2/Sar1a/Rab1a/Vps54/Ankfy1/Bcap29/Cog5/Prkd1/Scfd1/Trappc6b/Mia2/Vti1b/Golga5/Vps41/Pdcd6/Exoc5/Cog3/Vapa/Spast/Trappc8/Snx2/Lman1/Exoc6	53	BP	up	2.74619e-06	0.00024206
GO:0006376	mRNA splice site selection	Celf2/Setx/Celf1/Srsf6/2810403A07Rik/Ptbp2/Srsf10/Srsf1/Luc7l3/Prpf39/Luc7l/Rbmx	12	BP	up	2.86993e-06	0.000248606
GO:0051656	establishment of organelle localization	Terf1/Rims1/Vps4b/Actr3/Cd84/Cdc42bpa/Syt14/Kif18a/Nusap1/Terb2/Rad21l/Spo11/Mgarp/Nmd3/Pdcd10/Rap1a/Ap1ar/Cenpe/Unc13b/Nr4a3/Cdc42/Cenpc1/Brca2/Dync1i1/Wasl/Copg2/Exoc4/Braf/D6Wsu163e/Styk1/Syt3/Sytl2/Gab2/Syt9/Syt17/Hook3/Pcm1/Abce1/Terb1/Atm/Map2k1/Rab11a/Myo5a/Myo5c/1190002N15Rik/Mlh1/Clasp2/Cep83/Rap1b/Kif5a/Actr2/Rab1a/Xpo1/Spdl1/Mis12/Rhot1/Meioc/Pdcd6/Ap3m1/Pinx1/Pibf1/Lrrk2/Dnm1l/Dlg1/Sn…	76	BP	up	3.40915e-06	0.00029031
GO:0051028	mRNA transport	Tpr/Dhx9/Ahctf1/Eif5a2/Srsf10/Hnrnpa2b1/Nup210/Cpeb1/Nup93/Ranbp2/Nup37/Nup107/Xpo1/Srsf1/Zfp36l1/Thoc7/Xpo7/Nup155/Eny2/Fyttd1/Qk/Srsf3/Srsf7/Lrpprc/Thoc1/Thoc2/Fmr1/Nxf2/Nxf3	29	BP	up	3.63456e-06	0.000299357
GO:0051225	spindle assembly	Vps4b/Aspm/Tpr/Golga2/Ino80/Haus2/Map9/Haus6/Tubgcp5/Tubgcp3/Birc2/Rab11a/Senp6/Stag1/Mlh1/Fbxo5/Zfp207/Dicer1/Mzt1/Pibf1/Spice1/Cep192/Kif11/Smc3/Xiap/Stag2/Haus7/Kif4/Smc1a	29	BP	up	3.63456e-06	0.000299357
GO:0007292	female gamete generation	Mcmdc2/Sgo2a/Aspm/Pla2g4a/Mastl/Grb14/Mcm8/Spo11/Sycp2/Sohlh2/Hormad1/Pde5a/Brca2/Stra8/Etv6/Atm/Mei4/Mlh1/Fbxo5/Sirt1/Igf1/Top2a/Meioc/4930447C04Rik/Spin1/Trip13/Dmc1/Marf1/Nrip1/Adamts1/Meiob/Dazl/Taf4b/Diaph2	34	BP	up	4.20827e-06	0.00034102
GO:0043484	regulation of RNA splicing	Clk1/Setx/Srsf6/Ptbp2/Ptbp3/Srsf10/Zfp326/Hnrnpa2b1/Tia1/Hnrnpl/Hspa8/Rbm7/Rbm5/Hnrnph1/Clk4/Nsrp1/Srsf1/Srsf5/Srek1/Mbnl2/Rbfox2/Ddx17/Tra2b/Son/Wtap/Srsf3/Hnrnpll/Srsf7/Mbnl3/Rbmx/Fmr1	31	BP	up	5.20773e-06	0.000415313
GO:0006399	tRNA metabolic process	Mars2/Tyw5/Farsb/Dars2/Eprs/Rpp38/Trdmt1/Ssb/Elp4/Trmt6/Exosc9/Exosc8/Trmt13/Aimp1/Trmt10a/Rars2/Ikbkap/Sepsecs/Thumpd3/Tsen2/Nars2/Alkbh8/Trmt11/Pus10/Rars/Ddx1/Dus4l/Alkbh1/Cdkal1/Nsun2/Tars/Qtrt2/Trmt10c/Nsun3/Thada/Elp2/Lars/Nars/Rpp30	39	BP	up	5.36589e-06	0.000417995
GO:0022412	cellular process involved in reproduction in multicellular organism	Mybl1/Mcmdc2/Boll/Sgo2a/Aspm/Rnf2/Mastl/Grb14/Celf1/Wt1/Kif18a/Mkks/Spo11/Sycp2/Sohlh2/Hormad1/Sycp1/Pde5a/Tgfbr1/Brca2/Asz1/Stra8/Etv6/Tdrd12/Tial1/Tex15/Bbs2/Itgb1/Cep57/Atm/Mei4/Mlh1/Topaz1/Fbxo5/Gopc/Igf1/Kitl/Aff4/Shbg/Brip1/Top2a/Meioc/Dld/4930447C04Rik/Slirp/Dicer1/Tdrd9/Kdm1b/Spin1/Smad5/Nsun2/Trip13/Ccnb1ip1/Rnf17/Dmc1/Mov10l1/Marf1/Nectin3/Cxadr/Qk/Meiob/Ubr2/Dazl/Msh2/Fshr/Taf4b/Tdrd1/…	70	BP	up	5.40775e-06	0.000417995
GO:1901987	regulation of cell cycle phase transition	Terf1/Pid1/Vps4b/Tpr/Pbx1/Dtl/Ino80/Bub1/Jade1/Camk2d/Cenpe/Clspn/Dbf4/Paxip1/Anapc4/Ankrd17/Cdc7/Zfp655/Casp2/Mad2l1/Ticrr/Usp47/Nae1/Chek1/Atm/Rab11a/Rps27l/Tmod3/Topbp1/Topaz1/Hus1/Taok1/Atad5/Zfp207/Stxbp4/Brca1/Gen1/Adam17/Id2/Zfp36l1/Uimc1/Trip13/Rnaseh2b/Pinx1/Rad21/Nsmce2/Prkdc/App/Chd1/Ndc80/Apc/Cep192/Anxa1/Ccnb3/Ddx3x/Fhl1/Brcc3	57	BP	up	5.76201e-06	0.000435166
GO:0007052	mitotic spindle organization	Vps4b/Tpr/Golga2/Spc25/Map9/Cenpe/Gnai1/Ints13/Tubgcp5/Tubgcp3/Dctn6/Birc2/Cep126/Rab11a/Stag1/Clasp2/Zfp207/Tbce/Mzt1/Pibf1/Spice1/Ndc80/Spast/Cep192/Kif11/Smc3/Xiap/Stag2/Kif4/Smc1a	30	BP	up	5.88974e-06	0.000435166
GO:0031570	DNA integrity checkpoint	Dtl/Eif2ak4/Trp53bp1/Clspn/Clock/Rad9b/Casp2/Ticrr/Nek1/Nae1/Chek1/Usp28/Atm/Rps27l/Atr/Topbp1/Hus1/Taok1/Top2a/Brca1/Uimc1/Top2b/Rnaseh2b/Stk3/Prkdc/Cdc5l/Msh2/Thoc1/Rbbp8/Brcc3	30	BP	up	5.88974e-06	0.000435166
GO:0043414	macromolecule methylation	Smyd3/Tfb2m/Trdmt1/Bmi1/Ehmt1/Rif1/Trmt6/Nespas/Pik3ca/Ash1l/Trmt13/Tet2/Trmt10a/Tgs1/Rnf20/Kdm4c/Rlf/Kmt2c/Paxip1/Mtf2/Auts2/Asz1/Prdm5/Thumpd3/Tdrd12/Eed/Alkbh8/Kmt2a/Wdr82/Hdac2/Sirt1/Suz12/Brca1/Vcpkmt/Tdrd9/Mtr/Arid4b/Kdm1b/Nsun2/Mov10l1/Trmt10c/Nsun3/Mis18a/Paxbp1/Wtap/Prdm9/Zfp57/Thada/Etf1/Rnmt/Hells/Tdrd1/Ogt/Ftx/Atrx	55	BP	up	6.49568e-06	0.000472981
GO:0090068	positive regulation of cell cycle process	Terf1/Sgo2a/Vps4b/Tpr/Pbx1/Dtl/Pkp4/Ino80/Nusap1/Ect2/Plk4/Cenpe/Pkn2/Sfpq/Dbf4/Ankrd17/Cdc7/Met/Casp2/Mad2l1/Chmp3/Rab11a/Tmod3/Phip/Topaz1/Fbxo5/Ranbp2/Igf1/Crlf3/Stxbp4/Brca1/Gen1/Rock2/Id2/Slf1/Rad21/Nsmce2/App/Prdm9/Dazl/Ndc80/Spast/Anxa1/Smc5/Uhrf2/Kif20b/Slf2/Ddx3x/Atrx	49	BP	up	7.02344e-06	0.000504104
GO:0032259	methylation	Smyd3/Tfb2m/Trdmt1/Bmi1/Ehmt1/Rif1/Trmt6/Nespas/Pik3ca/Ash1l/Dph5/Trmt13/Tet2/Trmt10a/Tgs1/Rnf20/Kdm4c/Rlf/Kmt2c/Paxip1/Tyms/Mtf2/Auts2/Bmt2/Asz1/Prdm5/Thumpd3/Tdrd12/Fam103a1/Eed/Alkbh8/Kmt2a/Wdr82/Trmt11/Hdac2/Sirt1/Mettl25/Suz12/Brca1/Vcpkmt/Tdrd9/Mtr/Arid4b/Kdm1b/Nsun2/Mov10l1/Trmt10c/Nsun3/Mis18a/Paxbp1/Wtap/Prdm9/Zfp57/Thada/Mettl4/Etf1/Rnmt/Carnmt1/Hells/Tdrd1/Ogt/Ftx/Atrx	63	BP	up	7.40168e-06	0.000523769
GO:0051784	negative regulation of nuclear division	Terf1/Tpr/Bub1/Hormad1/Cenpe/Mad2l1/Chek1/Atm/Fbxo5/Zfp207/Tom1l1/Gen1/Trip13/Fbxo43/Rad21/Ndc80/Msh2/Apc/Cep192/Atrx	20	BP	up	7.97997e-06	0.000556848
GO:1901990	regulation of mitotic cell cycle phase transition	Terf1/Pid1/Vps4b/Tpr/Pbx1/Dtl/Ino80/Bub1/Jade1/Camk2d/Cenpe/Clspn/Dbf4/Anapc4/Ankrd17/Cdc7/Zfp655/Casp2/Mad2l1/Ticrr/Usp47/Nae1/Chek1/Atm/Rab11a/Rps27l/Tmod3/Topbp1/Hus1/Taok1/Atad5/Zfp207/Brca1/Gen1/Adam17/Id2/Zfp36l1/Trip13/Rnaseh2b/Pinx1/Rad21/Nsmce2/Prkdc/App/Chd1/Ndc80/Apc/Cep192/Anxa1/Ccnb3/Ddx3x/Fhl1	52	BP	up	8.67078e-06	0.000596765
GO:0000018	regulation of DNA recombination	Zranb3/Fbxo18/Rif1/Trp53bp1/Paxip1/Pms2/Smarcad1/Rad18/Rad51ap1/Tex15/Chek1/Mlh1/Atad5/Msh3/Spidr/Tfrc/Polq/Prdm9/Msh2/Thoc1/Klhl15/D330045A20Rik/Usp51	23	BP	up	9.37325e-06	0.000627909
GO:0051303	establishment of chromosome localization	Terf1/Vps4b/Actr3/Kif18a/Terb2/Rad21l/Spo11/Cenpe/Cenpc1/Brca2/Terb1/Atm/Rab11a/Mlh1/Actr2/Spdl1/Mis12/Meioc/Pinx1/Pibf1/Spice1/Cenpq/Ndc80	23	BP	up	9.37325e-06	0.000627909
GO:0016072	rRNA metabolic process	Mrps9/Wdr75/Nop58/Wdr12/Tfb2m/Diexf/Top1/Exosc9/Exosc8/Wdr3/Mdn1/Ebna1bp2/Rpl5/Polr1a/Mphosph10/Rps17/Eri1/Naf1/Xrn1/Rpf2/Sirt1/Utp20/Krr1/C1d/Tsr1/Utp6/Ddx52/Utp18/Nol10/Taf1b/Fcf1/Dicer1/Gtpbp4/Ippk/Nol8/Spin1/Skiv2l2/Rps24/Dcaf13/Ddx17/Rsl1d1/Nsun3/Chd1/Wdr43/Wdr36/Rcl1	46	BP	up	1.03582e-05	0.000684759
GO:0050000	chromosome localization	Terf1/Vps4b/Actr3/Kif18a/Terb2/Rad21l/Spo11/Cenpe/Cenpc1/Brca2/Terb1/Atm/Rab11a/Mlh1/Actr2/Spdl1/Mis12/Meioc/Pinx1/Pibf1/Spice1/Cenpq/Ndc80	23	BP	up	1.18305e-05	0.000771931
GO:0016569	covalent chromatin modification	Tex30/Rnf2/Smyd3/Bmi1/Ehmt1/Rif1/Hat1/Elp4/Ccna2/Jade1/Ash1l/Tet2/Rnf20/Kdm4c/Mysm1/Mier1/Rlf/Sfpq/Kmt2c/Paxip1/Rest/Mtf2/Auts2/Baz1b/Brca2/Smarcad1/Prdm5/Rybp/Setd5/Kdm5a/Eed/Kat6a/Chek1/Kmt2a/Atm/Usp3/Wdr82/Hdac2/Atg5/Sirt1/Jmjd1c/Usp15/Suz12/Tada2a/Brca1/Prkd1/Brms1l/Mbip/Rps6ka5/Arid4b/Kdm1b/Uimc1/Parg/Eny2/Lrrk2/Yeats2/Naa50/Paxbp1/Smok2b/Prdm9/Chd1/Ubr2/Jak2/Uhrf2/Hells/Slk/Kdm6a/Jade3/Fmr1…	80	BP	up	1.23293e-05	0.000786748
GO:0050684	regulation of mRNA processing	Dhx9/Srsf6/Ahcyl1/Rnf20/Ptbp3/Srsf10/Hnrnpa2b1/Tia1/Hnrnpl/Adam3/Hspa8/Rbm7/Rbm5/Nsrp1/Zfp36l1/Papola/Srek1/Rbm26/Mbnl2/Rbfox2/Ddx17/Ccnt1/Tra2b/Son/Wtap/Srsf3/Srsf7/Mbnl3/Rbmx/Fmr1	30	BP	up	1.23707e-05	0.000786748
GO:0007091	metaphase/anaphase transition of mitotic cell cycle	Terf1/Tpr/Bub1/Anapc1/Cenpe/Anapc4/Mad2l1/Atm/Zfp207/Cdc27/Gen1/Trip13/Rad21/Nsmce2/Chd1/Ndc80/Apc/Cep192	18	BP	up	1.34751e-05	0.000846273
GO:1905818	regulation of chromosome separation	Terf1/Tpr/Bub1/Anapc1/Csnk2a1/Cenpe/Anapc4/Mad2l1/Atm/Zfp207/Cdc27/Gen1/Trip13/Rad21/Nsmce2/Chd1/Ndc80/Apc/Cep192	19	BP	up	1.37414e-05	0.000852339
GO:0007093	mitotic cell cycle checkpoint	Terf1/Nabp1/Tpr/Bub1/Cenpe/Clspn/Chfr/Rad9b/Kntc1/Casp2/Mad2l1/Ticrr/Nae1/Chek1/Atm/Rps27l/Topbp1/Zwint/Hus1/Taok1/Zfp207/Top2a/Brca1/Gen1/Trip13/Top2b/Prkdc/Ndc80/Msh2/Apc/Cep192	31	BP	up	1.52892e-05	0.000936785
GO:2001252	positive regulation of chromosome organization	Terf1/Sgo2a/Tpr/Rif1/Dhx36/Cenpe/Rnf20/Mier1/Sfpq/Paxip1/Mtf2/Auts2/Pot1a/Hnrnpa2b1/Eed/Naf1/Kmt2a/Atm/Atr/Sirt1/Tada2a/Brca1/Prkd1/Rps6ka5/Slf1/Gnl3/Rad21/Nsmce2/Lrrk2/Cct8/Paxbp1/Smc5/Tnks2/Slf2/Slk/Fmr1/Ogt/Atrx	38	BP	up	1.77983e-05	0.0010482
GO:0000380	alternative mRNA splicing, via spliceosome	Dhx9/Srsf6/Sfpq/Hnrnpl/Rbm7/Rbm5/Nsrp1/Srsf1/Srek1/Mbnl2/Rbfox2/Ddx17/Tra2b/Wtap/Hnrnpm/Mbnl3/Rbmx/Fmr1	18	BP	up	1.79422e-05	0.0010482
GO:0010965	regulation of mitotic sister chromatid separation	Terf1/Tpr/Bub1/Anapc1/Cenpe/Anapc4/Mad2l1/Atm/Zfp207/Cdc27/Gen1/Trip13/Rad21/Nsmce2/Chd1/Ndc80/Apc/Cep192	18	BP	up	1.79422e-05	0.0010482
GO:0044784	metaphase/anaphase transition of cell cycle	Terf1/Tpr/Bub1/Anapc1/Cenpe/Anapc4/Mad2l1/Atm/Zfp207/Cdc27/Gen1/Trip13/Rad21/Nsmce2/Chd1/Ndc80/Apc/Cep192	18	BP	up	1.79422e-05	0.0010482
GO:1902749	regulation of cell cycle G2/M phase transition	Vps4b/Pbx1/Dtl/Camk2d/Clspn/Paxip1/Cdc7/Ticrr/Usp47/Nae1/Chek1/Atm/Rab11a/Topbp1/Hus1/Taok1/Brca1/Uimc1/Rnaseh2b/Pinx1/Rad21/App/Ccnb3/Fhl1/Brcc3	25	BP	up	1.88972e-05	0.0010913
GO:0010389	regulation of G2/M transition of mitotic cell cycle	Vps4b/Pbx1/Dtl/Camk2d/Clspn/Cdc7/Ticrr/Usp47/Nae1/Chek1/Atm/Rab11a/Topbp1/Hus1/Taok1/Brca1/Rnaseh2b/Pinx1/Rad21/App/Ccnb3/Fhl1	22	BP	up	2.00961e-05	0.00114735
GO:0045910	negative regulation of DNA recombination	Zranb3/Fbxo18/Rif1/Trp53bp1/Rad18/Mlh1/Msh3/Polq/Msh2/Thoc1/Klhl15/D330045A20Rik	12	BP	up	2.09811e-05	0.00118442
GO:0051053	negative regulation of DNA metabolic process	Terf1/Bmpr2/Pid1/Zranb3/Fbxo18/Rif1/Trp53bp1/Pds5a/Brca2/Pot1a/Rad18/Pparg/Chek1/Kmt2a/Atm/Atr/Mlh1/Hus1/Gtpbp4/Gmnn/Msh3/Gzma/Pinx1/Polq/Msh2/Thoc1/Tnks2/Smc3/Stag2/Klhl15/D330045A20Rik/Smc1a	32	BP	up	2.17304e-05	0.00121309
GO:0045930	negative regulation of mitotic cell cycle	Terf1/Nabp1/Tpr/Bub1/Jade1/Cenpe/Brinp1/Clspn/Chfr/Rad9b/Kntc1/Zfp655/Casp2/Mad2l1/Ticrr/Usp47/Nae1/Chek1/Atm/Rps27l/Topbp1/Zwint/Hus1/Pnpt1/Taok1/Zfp207/Tom1l1/Top2a/Brca1/Meioc/Gen1/Zfp36l1/Trip13/Top2b/Pinx1/Fzd3/Rad21/Prkdc/Dlg1/Btg3/Ndc80/Msh2/Apc/Cep192/Fhl1/Atrx	46	BP	up	2.46322e-05	0.00135997
GO:1902850	microtubule cytoskeleton organization involved in mitosis	Vps4b/Tpr/Golga2/Spc25/Nusap1/Map9/Cenpe/Gnai1/Ints13/Tubgcp5/Tubgcp3/Dctn6/Birc2/Cep126/Rab11a/Stag1/Clasp2/Spdl1/Zfp207/Tbce/Mzt1/Pibf1/Spice1/Ndc80/Spast/Cep192/Kif11/Smc3/Xiap/Stag2/Kif4/Smc1a	32	BP	up	2.55151e-05	0.0013934
GO:0016570	histone modification	Tex30/Rnf2/Smyd3/Bmi1/Ehmt1/Rif1/Hat1/Elp4/Ccna2/Jade1/Ash1l/Tet2/Rnf20/Kdm4c/Mysm1/Mier1/Rlf/Sfpq/Kmt2c/Paxip1/Rest/Mtf2/Auts2/Baz1b/Brca2/Smarcad1/Prdm5/Rybp/Setd5/Kdm5a/Eed/Kat6a/Chek1/Kmt2a/Atm/Usp3/Wdr82/Hdac2/Atg5/Sirt1/Jmjd1c/Usp15/Suz12/Tada2a/Brca1/Prkd1/Brms1l/Mbip/Rps6ka5/Arid4b/Kdm1b/Uimc1/Parg/Eny2/Lrrk2/Yeats2/Naa50/Paxbp1/Smok2b/Prdm9/Ubr2/Jak2/Slk/Kdm6a/Jade3/Fmr1/Brcc3/Tbl1x/Taf1…	77	BP	up	2.62143e-05	0.0014162
GO:0045787	positive regulation of cell cycle	Terf1/Sgo2a/Vps4b/Ccnt2/Mdm4/Tpr/Pbx1/Dtl/Pkp4/Ino80/Nusap1/Ect2/Plk4/Ccnl1/Cenpe/Pkn2/Ccnc/Nr4a3/Sfpq/Dbf4/Ankrd17/Cdc7/Brca2/Met/Casp2/Mad2l1/Chmp3/Lrp6/Chek1/Rab11a/Tmod3/Phip/Topaz1/Fbxo5/Ranbp2/Igf1/Crlf3/Stxbp4/Brca1/Meioc/Gen1/Rock2/Adam17/Id2/Slf1/Rad21/Nsmce2/Ccnt1/App/Prdm9/Dazl/Ndc80/Spast/Ccny/Thoc1/Pggt1b/Anxa1/Smc5/Uhrf2/Kif20b/Slf2/Dynlt3/Ddx3x/Atrx	64	BP	up	2.9756e-05	0.00159043
GO:0051865	protein autoubiquitination	Itch/Rnf13/Ube2d3/Rchy1/Asb4/Rad18/Ube3a/Trim68/Trim30a/Rnf141/Rnf146/Brca1/Rnf213/Hectd1/Lrrk2/Bfar/Klhl24/Uhrf2/Taf1	19	BP	up	3.87872e-05	0.00205132
GO:0051306	mitotic sister chromatid separation	Terf1/Tpr/Bub1/Anapc1/Cenpe/Anapc4/Mad2l1/Atm/Zfp207/Cdc27/Gen1/Trip13/Rad21/Nsmce2/Chd1/Ndc80/Apc/Cep192	18	BP	up	4.02853e-05	0.00210835
GO:0090307	mitotic spindle assembly	Vps4b/Tpr/Golga2/Map9/Tubgcp5/Tubgcp3/Birc2/Rab11a/Stag1/Zfp207/Mzt1/Pibf1/Spice1/Cep192/Kif11/Smc3/Xiap/Stag2/Kif4/Smc1a	20	BP	up	4.62232e-05	0.00239418
GO:0006623	protein targeting to vacuole	Snx16/Vps13d/Hspa8/Sorl1/Vps13c/Gcc2/Vti1b/Vps41/Ncoa4/Lars/Vps13a/Lamp2	12	BP	up	4.81135e-05	0.00246666
GO:0045876	positive regulation of sister chromatid cohesion	Sgo2a/Sfpq/Slf1/Rad21/Nsmce2/Smc5/Slf2	7	BP	up	4.86922e-05	0.00247111
GO:0051258	protein polymerization	Arfgef1/Terf1/Abi2/Sept2/Actr3/Rgs2/Arpc5/Golga2/Cobll1/Ckap5/Ttc17/Mkks/Mapre1/Ap1ar/Actr3b/Eln/Met/Capza2/Wasl/Chmp3/Capg/Eps8/Tubgcp5/Cyfip1/Hdgfl3/Pak1/Fchsd2/Tubgcp3/Tmod3/Nck1/Clasp2/Fbxo5/Sgk1/Arhgap18/Wasf1/Actr2/Pecam1/Evl/Rasa1/Mapk8/Gmfb/Mzt1/Rictor/Dnm1l/Dlg1/Apc/Cep192/Map7d3/Fgf13/Diaph2/Pak3/Tmsb4x	52	BP	up	5.60408e-05	0.00276443
GO:0007130	synaptonemal complex assembly	Mcmdc2/Rad21l/Spo11/Hormad1/Sycp1/Cpeb1/Tex15/Meioc/Trip13/Tex11	10	BP	up	5.61225e-05	0.00276443
GO:0007141	male meiosis I	Mybl1/Spo11/Brca2/Meioc/Tdrd9/Trip13/Dmc1/Mov10l1/Meiob/Ubr2	10	BP	up	5.61225e-05	0.00276443
GO:0007143	female meiotic nuclear division	Sgo2a/Mastl/Sycp2/Atm/Mlh1/Fbxo5/Top2a/Meioc/Spin1/Trip13/Marf1/Meiob/Dazl	13	BP	up	5.87707e-05	0.00282677
GO:0008156	negative regulation of DNA replication	Terf1/Pid1/Zranb3/Fbxo18/Pds5a/Brca2/Atr/Hus1/Gtpbp4/Gmnn/Smc3/Stag2/Smc1a	13	BP	up	5.87707e-05	0.00282677
GO:0048024	regulation of mRNA splicing, via spliceosome	Srsf6/Ptbp3/Srsf10/Hnrnpa2b1/Tia1/Hnrnpl/Hspa8/Rbm7/Rbm5/Nsrp1/Srek1/Mbnl2/Rbfox2/Ddx17/Tra2b/Son/Wtap/Srsf3/Srsf7/Mbnl3/Rbmx/Fmr1	22	BP	up	5.9076e-05	0.00282677
GO:0009314	response to radiation	Rev1/Col3a1/Nabp1/Creb1/Zranb3/Nucks1/Trp53bp2/Dtl/Dclre1c/Cacnb4/Tank/Eif2ak4/Ino80/Dynlrb1/Ect2/Ppid/Trp53inp1/Inip/Ppp1cb/Clock/Mapk10/Rad9b/Brca2/Braf/Rad18/Pparg/Rad51ap1/Kras/Ticrr/Usp47/Nps/Ddhd2/Primpol/Casp3/Nek1/Itgb1/Chek1/Kmt2a/Usp28/Atm/Atr/Topbp1/Sgk1/Sirt1/Hus1/Mapk9/Brca1/Tlk2/Id2/Uimc1/Polk/Ccdc66/Ercc6/Mapk8/Pbk/Fbxl3/Sema5a/Dmc1/Prkdc/Spidr/App/Cryaa/Msh2/Poli/Pde6c/Fmr1/Brcc3/…	69	BP	up	6.12363e-05	0.00290249
GO:0051298	centrosome duplication	Vps4b/Ckap5/Cep152/Plk4/Usp33/Cep135/Brca2/Chmp3/Tubgcp5/Ccp110/Tubgcp3/Chordc1/Xpo1/Brca1/Gen1/Rock2/Spice1/Cep192/Cetn2	19	BP	up	6.2538e-05	0.00293649
GO:0007283	spermatogenesis	Mybl1/Mcmdc2/Tsga10/Boll/Sept2/Aspm/Rgs2/Setx/Celf1/Wt1/Lgr4/Mertk/Mkks/Xrn2/Rad21l/Spo11/Cldn11/4932438A13Rik/Sohlh2/Hormad1/Sycp1/Inpp5b/Akap9/Clock/Ift81/Brca2/Asz1/Stra8/Hoxa9/Rad18/Tdrd12/Bnc1/Nlrp14/Arntl/Adam18/Tex15/Gsr/Nek1/Mgat4d/Clgn/Bbs2/Cep57/Ankrd49/Sept7/Cadm1/Mns1/Mei4/Pgm3/Mlh1/Topaz1/Gopc/Hsf2/Sirt1/Aff4/Shbg/Brip1/Meioc/Tlk2/Dld/4930447C04Rik/Slirp/Dicer1/Tdrd9/Arid4b/Nsun2/Tri…	83	BP	up	6.72285e-05	0.0031275
GO:0010948	negative regulation of cell cycle process	Terf1/Mdm4/Tpr/Dtl/Grb14/Bub1/Jade1/Hormad1/Cenpe/Clspn/Zfp655/Casp2/Mad2l1/Ticrr/Usp47/Nae1/Chek1/Atm/Rps27l/Topbp1/Fbxo5/Hus1/Taok1/Zfp207/Tom1l1/Brca1/Gen1/Zfp36l1/Uimc1/Trip13/Pinx1/Fbxo43/Rad21/Prkdc/Ndc80/Msh2/Apc/Cep192/Smc3/Stag2/Fhl1/Brcc3/Atrx/Smc1a	44	BP	up	7.02206e-05	0.00322546
GO:0030071	regulation of mitotic metaphase/anaphase transition	Terf1/Tpr/Bub1/Cenpe/Anapc4/Mad2l1/Atm/Zfp207/Gen1/Trip13/Rad21/Nsmce2/Chd1/Ndc80/Apc/Cep192	16	BP	up	7.06183e-05	0.00322546
GO:0006364	rRNA processing	Mrps9/Wdr75/Nop58/Wdr12/Tfb2m/Diexf/Exosc9/Exosc8/Wdr3/Mdn1/Ebna1bp2/Rpl5/Mphosph10/Rps17/Eri1/Naf1/Rpf2/Sirt1/Utp20/Krr1/C1d/Tsr1/Utp6/Ddx52/Utp18/Nol10/Fcf1/Gtpbp4/Nol8/Skiv2l2/Rps24/Dcaf13/Ddx17/Rsl1d1/Nsun3/Chd1/Wdr43/Wdr36/Rcl1	39	BP	up	7.37895e-05	0.00333995
GO:0044839	cell cycle G2/M phase transition	Vps4b/Pbx1/Dtl/Mastl/Ccna2/Camk2d/Clspn/Paxip1/Cdc7/Ticrr/Usp47/Nae1/Chek1/Atm/Rab11a/Topbp1/Hus1/Taok1/Brca1/Uimc1/Rnaseh2b/Pinx1/Rad21/App/Calm2/Ccny/Ccnb3/Fhl1/Brcc3	29	BP	up	7.65606e-05	0.00343443
GO:0015931	nucleobase-containing compound transport	Tpr/Dhx9/Ahctf1/Ssb/Eif5a2/Nmd3/Srsf10/Hnrnpa2b1/Nup210/Cpeb1/Abce1/Nup93/Slc25a36/Ranbp2/Nup37/Cpsf6/Nup107/Xpo1/Pnpt1/Srsf1/Zfp36l1/Thoc7/Xpo7/Rbm26/Nup155/Eny2/Fyttd1/Qk/Mrpl18/Chd1/Srsf3/Srsf7/Lrpprc/Thoc1/Thoc2/Fmr1/Nxf2/Nxf3/Nup62cl	39	BP	up	8.34168e-05	0.00370888
GO:0090398	cellular senescence	Pla2r1/Kras/Arntl/Kat6a/Map2k1/Sirt1/Pnpt1/Smc6/Id2/Zfp277/Zkscan3/Eef1e1/Bmpr1a/Nsmce2/Rsl1d1/Prkdc/Smc5	17	BP	up	8.92542e-05	0.00392334
GO:0033048	negative regulation of mitotic sister chromatid segregation	Terf1/Tpr/Bub1/Cenpe/Mad2l1/Atm/Zfp207/Gen1/Trip13/Rad21/Ndc80/Apc/Cep192/Atrx	14	BP	up	8.9802e-05	0.00392334
GO:0045839	negative regulation of mitotic nuclear division	Terf1/Tpr/Bub1/Cenpe/Mad2l1/Chek1/Atm/Zfp207/Tom1l1/Gen1/Trip13/Rad21/Ndc80/Apc/Cep192/Atrx	16	BP	up	9.22636e-05	0.00394268
GO:1902099	regulation of metaphase/anaphase transition of cell cycle	Terf1/Tpr/Bub1/Cenpe/Anapc4/Mad2l1/Atm/Zfp207/Gen1/Trip13/Rad21/Nsmce2/Chd1/Ndc80/Apc/Cep192	16	BP	up	9.22636e-05	0.00394268
GO:0098693	regulation of synaptic vesicle cycle	Rims1/Mff/Rap1a/Unc13b/Plaa/Braf/Cyfip1/Rap1b/Pcdh17/Lrrk2/Dnm1l/Synj1/Rab5a/Rock1/Fmr1	15	BP	up	9.27419e-05	0.00394268
GO:1903311	regulation of mRNA metabolic process	Boll/Dhx9/Vim/Srsf6/Rbm46/Ahcyl1/Rnf20/Ptbp3/Srsf10/Hnrnpr/Tardbp/Hnrnpa2b1/Tia1/Hnrnpl/Adam3/Hspa8/Rbm7/Syncrip/Rbm5/Pnpt1/Nsrp1/Meioc/Pum2/Zfp36l1/Dicer1/Papola/Srek1/Rbm26/Mbnl2/Rbfox2/Ddx17/Ccnt1/Tra2b/Son/Qk/Wtap/Srsf3/Dazl/Srsf7/Nanos1/Mbnl3/Rbmx/Fmr1	43	BP	up	9.36741e-05	0.00394268
GO:0000209	protein polyubiquitination	Bard1/Rnf152/Dtl/Rc3h2/Nmi/Ube2e3/Trim44/Anapc1/Itch/Ube2d3/Wwp1/Rnf20/Plaa/Anapc4/Chfr/Rnf6/Ube3a/Cdc16/Lonrf1/Cbfb/Birc2/Ube4a/Fbxo22/Shprh/Rnf146/Rnf217/Hace1/Peli1/Brca1/Cdc27/Hectd1/Bfar/Ttc3/Zfp91/Tnks2/Lonrf3/Xiap/Taf1/Huwe1	39	BP	up	9.41685e-05	0.00394268
GO:0048813	dendrite morphogenesis	Klf7/Actr3/Abi1/Btbd3/Tnik/Rapgef2/Ppp3ca/Pdlim5/Cdc42/Tmem106b/Met/Wasl/Ctnna2/Caprin2/Ube3a/Picalm/Itgb1/Sept7/Sgk1/Fyn/Actr2/Rock2/Kidins220/Sipa1l1/Mapk8/Rbfox2/Lrrk2/Slc11a2/Dnm1l/Cask/Hprt/Fmr1/Atp7a/Bhlhb9/Pak3/Cdkl5	36	BP	up	9.66202e-05	0.0040119
GO:0000077	DNA damage checkpoint	Dtl/Eif2ak4/Trp53bp1/Clspn/Clock/Rad9b/Casp2/Nek1/Chek1/Usp28/Atm/Rps27l/Atr/Topbp1/Hus1/Taok1/Brca1/Uimc1/Rnaseh2b/Stk3/Prkdc/Cdc5l/Msh2/Thoc1/Rbbp8/Brcc3	26	BP	up	0.000103749	0.00423786
GO:0000086	G2/M transition of mitotic cell cycle	Vps4b/Pbx1/Dtl/Mastl/Ccna2/Camk2d/Clspn/Cdc7/Ticrr/Usp47/Nae1/Chek1/Atm/Rab11a/Topbp1/Hus1/Taok1/Brca1/Rnaseh2b/Pinx1/Rad21/App/Calm2/Ccny/Ccnb3/Fhl1	26	BP	up	0.000103749	0.00423786
GO:2001022	positive regulation of response to DNA damage stimulus	Npas2/Dhx9/Fbxo18/Rif1/Pla2r1/Spred1/Skil/Paxip1/Atm/Atr/Bclaf1/Sirt1/Brca1/Eef1e1/Uimc1/Slf1/Top2b/Parg/Spidr/Slf2/Fmr1/Brcc3	22	BP	up	0.000106773	0.00432621
GO:0045841	negative regulation of mitotic metaphase/anaphase transition	Terf1/Tpr/Bub1/Cenpe/Mad2l1/Atm/Zfp207/Gen1/Trip13/Rad21/Ndc80/Apc/Cep192	13	BP	up	0.000114309	0.00459449
GO:0044728	DNA methylation or demethylation	Bmi1/Ehmt1/Nespas/Pik3ca/Tet2/Rlf/Asz1/Tdrd12/Kmt2a/Brca1/Alkbh1/Tdrd9/Kdm1b/Apobec3/Mov10l1/Mis18a/Zfp57/Hells/Tdrd1/Usp9x/Ftx	21	BP	up	0.000120743	0.00478226
GO:0000381	regulation of alternative mRNA splicing, via spliceosome	Srsf6/Hnrnpl/Rbm7/Rbm5/Nsrp1/Srek1/Mbnl2/Rbfox2/Ddx17/Tra2b/Wtap/Mbnl3/Rbmx/Fmr1	14	BP	up	0.000120884	0.00478226
GO:0000245	spliceosomal complex assembly	Celf2/Setx/Celf1/Srsf6/2810403A07Rik/Ptbp2/Srsf10/Rbm5/Srsf1/Luc7l3/Prpf39/Scaf11/Luc7l/Rbmx/Zrsr2	15	BP	up	0.000122189	0.00479611
GO:0006892	post-Golgi vesicle-mediated transport	Myo1b/Rab14/Golph3l/Ap1ar/Exoc1/Exoc4/Exoc6b/9030624J02Rik/Golga7/Bbs2/D230025D16Rik/Sorl1/Myo5a/Dopey1/Golga4/Gopc/Vps54/Ankfy1/Scfd1/Vti1b/Exoc5/Exoc6	22	BP	up	0.000128972	0.00502313
GO:0006405	RNA export from nucleus	Tpr/Dhx9/Ssb/Nmd3/Srsf10/Hnrnpa2b1/Abce1/Nup93/Ranbp2/Cpsf6/Nup107/Xpo1/Thoc7/Rbm26/Nup155/Eny2/Fyttd1/Chd1/Thoc1/Thoc2/Nxf2/Nxf3/Nup62cl	23	BP	up	0.000135246	0.00522694
GO:0016482	cytosolic transport	Pikfyve/Rab14/Tmem87a/Tmem87b/Snx5/Stx16/Snx16/Ap1ar/Srsf10/Evi5/Chmp3/Hook3/Vps35/Sorl1/Map2k1/Dopey1/Dnajc13/Gcc2/Vps26a/Actr2/Vps54/Ankfy1/Spag9/Snx6/Vti1b/Lrrk2/Rab5a/Heatr5b/Pik3c3/Snx2	30	BP	up	0.000137092	0.00525787
GO:0010212	response to ionizing radiation	Nabp1/Nucks1/Trp53bp2/Dclre1c/Tank/Ino80/Ect2/Inip/Clock/Rad9b/Brca2/Rad51ap1/Ticrr/Nek1/Usp28/Atm/Atr/Topbp1/Sirt1/Hus1/Brca1/Tlk2/Uimc1/Ercc6/Dmc1/Prkdc/Spidr/Msh2/Brcc3	29	BP	up	0.000140093	0.00533225
GO:0006270	DNA replication initiation	Mcmdc2/Orc4/Mcm8/Orc3/Orc5/Cdc7/Ticrr/Orc6/Topbp1/Wrnip1/Mcm4/Pola1	12	BP	up	0.000143075	0.00540479
GO:0032886	regulation of microtubule-based process	Terf1/Vps4b/Rgs2/Tpr/Kif18a/Mkks/Mapre1/Ccdc39/Plk4/Map9/Macf1/Gnai1/Hsph1/Met/Chmp3/Hdgfl3/Pak1/Cyld/Bbs2/Chordc1/Chek1/Senp6/Stag1/Clasp2/Sgk1/Ranbp2/Xpo1/Taok1/Rhot1/Gen1/Rock2/Mapk8/Tctex1d2/Spice1/Memo1/Eml4/Apc/Cep192/Kif11/Smc3/Stag2/Fgf13/Smc1a	43	BP	up	0.000145279	0.00544711
GO:1902750	negative regulation of cell cycle G2/M phase transition	Dtl/Clspn/Ticrr/Usp47/Nae1/Chek1/Atm/Topbp1/Hus1/Taok1/Brca1/Uimc1/Pinx1/Rad21/Fhl1/Brcc3	16	BP	up	0.000153503	0.00571282
GO:1902100	negative regulation of metaphase/anaphase transition of cell cycle	Terf1/Tpr/Bub1/Cenpe/Mad2l1/Atm/Zfp207/Gen1/Trip13/Rad21/Ndc80/Apc/Cep192	13	BP	up	0.000156012	0.00572143
GO:2000816	negative regulation of mitotic sister chromatid separation	Terf1/Tpr/Bub1/Cenpe/Mad2l1/Atm/Zfp207/Gen1/Trip13/Rad21/Ndc80/Apc/Cep192	13	BP	up	0.000156012	0.00572143
GO:0033046	negative regulation of sister chromatid segregation	Terf1/Tpr/Bub1/Cenpe/Mad2l1/Atm/Zfp207/Gen1/Trip13/Rad21/Ndc80/Apc/Cep192/Atrx	14	BP	up	0.000160867	0.00585672
GO:1901988	negative regulation of cell cycle phase transition	Terf1/Tpr/Dtl/Bub1/Jade1/Cenpe/Clspn/Zfp655/Casp2/Mad2l1/Ticrr/Usp47/Nae1/Chek1/Atm/Rps27l/Topbp1/Hus1/Taok1/Zfp207/Brca1/Gen1/Zfp36l1/Uimc1/Trip13/Pinx1/Rad21/Prkdc/Ndc80/Apc/Cep192/Fhl1/Brcc3	33	BP	up	0.000162344	0.00586798
GO:0048477	oogenesis	Mcmdc2/Aspm/Grb14/Spo11/Sohlh2/Hormad1/Pde5a/Brca2/Stra8/Atm/Mei4/Mlh1/Fbxo5/Igf1/Meioc/4930447C04Rik/Trip13/Dmc1/Marf1/Dazl/Taf4b/Diaph2	22	BP	up	0.000185948	0.00667315
GO:0007094	mitotic spindle assembly checkpoint	Terf1/Tpr/Bub1/Cenpe/Mad2l1/Atm/Zfp207/Gen1/Trip13/Ndc80/Apc/Cep192	12	BP	up	0.000198669	0.00702925
GO:0071173	spindle assembly checkpoint	Terf1/Tpr/Bub1/Cenpe/Mad2l1/Atm/Zfp207/Gen1/Trip13/Ndc80/Apc/Cep192	12	BP	up	0.000198669	0.00702925
GO:0070193	synaptonemal complex organization	Mcmdc2/Rad21l/Spo11/Hormad1/Sycp1/Cpeb1/Tex15/Meioc/Trip13/Tex11	10	BP	up	0.000206582	0.00725814
GO:1905819	negative regulation of chromosome separation	Terf1/Tpr/Bub1/Cenpe/Mad2l1/Atm/Zfp207/Gen1/Trip13/Rad21/Ndc80/Apc/Cep192	13	BP	up	0.000210147	0.00733209
GO:1901991	negative regulation of mitotic cell cycle phase transition	Terf1/Tpr/Bub1/Jade1/Cenpe/Clspn/Zfp655/Casp2/Mad2l1/Ticrr/Usp47/Nae1/Chek1/Atm/Rps27l/Topbp1/Hus1/Taok1/Zfp207/Brca1/Gen1/Zfp36l1/Trip13/Pinx1/Rad21/Prkdc/Ndc80/Apc/Cep192/Fhl1	30	BP	up	0.000238616	0.00826797
GO:2001020	regulation of response to DNA damage stimulus	Npas2/Dhx9/Fbxo18/Rif1/Pla2r1/Cd44/Spred1/Trp53bp1/Skil/Paxip1/Rad51ap1/Usp47/Smg1/Tex15/Nek1/Chek1/Atm/Atr/Bclaf1/Sirt1/Brca1/Eef1e1/Dek/Uimc1/Slf1/Top2b/Parg/Rnaseh2b/Spidr/Polq/Thoc1/Slf2/Fmr1/Brcc3/Klhl15/D330045A20Rik/Usp51	37	BP	up	0.000240718	0.00828368
GO:0051054	positive regulation of DNA metabolic process	Npas2/Dhx9/Cacybp/Nvl/Rif1/Ino80/Trp53bp1/Dhx36/Cdc42/Dbf4/Paxip1/Cdc7/Pms2/Met/Pot1a/Hnrnpa2b1/Naf1/Atm/Atr/Mlh1/Sirt1/Igf1/Kitl/Map2k4/Atad5/Brca1/Uimc1/Slf1/Top2b/Gnl3/Parg/Mapk8/Spidr/Rfc4/Tfrc/Cct8/Prdm9/Msh2/Tnks2/Slf2/Mgea5/Usp9x/Brcc3/Atrx/Pak3	45	BP	up	0.000257623	0.00880512
GO:0006304	DNA modification	Bmi1/Ehmt1/Nespas/Pik3ca/Tet2/Rlf/Asz1/Tdrd12/Kmt2a/Ascc3/Brca1/Alkbh1/Tdrd9/Kdm1b/Apobec3/Mov10l1/Mis18a/Zfp57/Hells/Tdrd1/Usp9x/Ftx	22	BP	up	0.000264056	0.008964
GO:0016579	protein deubiquitination	Usp37/Usp40/Mindy3/Tank/Psmd14/Itch/Usp33/Otud6b/Usp45/Mysm1/Usp24/Usp47/Usp31/Cyld/Usp28/Usp3/Mindy2/Usp15/Usp34/Uimc1/Eny2/Usp14/Usp9x/Usp26/Brcc3/Usp51	26	BP	up	0.000266318	0.00898012
GO:0006417	regulation of translation	Boll/Rgs2/Tpr/Dhx9/Srp9/Eprs/Cdc123/Vim/Prkra/Wt1/Dph6/Thbs1/Eif2ak4/Eif5a2/Eif2a/Rps3a1/Dph5/Ppp3ca/Ago3/Hnrnpr/Tyms/Sepsecs/Rpl5/Hnrnpa2b1/Ptcd3/Paip2b/Tia1/Kbtbd8/Pparg/Caprin2/Hnrnpl/Cyfip1/Cpeb1/Tnrc6a/Ireb2/Map2k1/Rps27l/Syncrip/Xrn1/Nck1/Rbms3/Lin28b/Igf1/Cnot6/Pum2/Nemf/Zfp36l1/Alkbh1/Dicer1/Larp4b/Dhfr/Paip1/Dnajc3/Rida/Larp4/Dgcr8/Trmt10c/Nsun3/App/Qk/Dazl/Lrpprc/Mex3c/Patl1/Pum3/Nanos1…	68	BP	up	0.000272404	0.00904985
GO:0051985	negative regulation of chromosome segregation	Terf1/Tpr/Bub1/Cenpe/Mad2l1/Atm/Zfp207/Gen1/Trip13/Rad21/Ndc80/Apc/Cep192/Atrx	14	BP	up	0.000275937	0.00904985
GO:0090329	regulation of DNA-dependent DNA replication	Pid1/Ilkap/Zranb3/Fbxo18/Ino80/Cdc7/Brca2/Ticrr/Wrnip1/Rfc4/Smc3/Stag2/Atrx/Smc1a	14	BP	up	0.000275937	0.00904985
GO:0042254	ribosome biogenesis	Mrps9/Wdr75/Nop58/Wdr12/Fastkd2/Tfb2m/Nvl/Diexf/Exosc9/Exosc8/Eif2a/Nmd3/Wdr3/Znhit6/Mdn1/Ebna1bp2/Gtpbp10/Rpl5/Mphosph10/Rps17/Eri1/Naf1/Abce1/Rps27l/Rpf2/Sirt1/Utp20/Krr1/C1d/Xpo1/Tsr1/Utp6/Ddx52/Utp18/Nol10/Fcf1/Gtpbp4/Nol8/Skiv2l2/Rps24/Gnl3/Dcaf13/Ddx17/Rsl1d1/Nsun3/Chd1/Wdr43/Wdr36/Rcl1/Ddx3x	50	BP	up	0.000276934	0.00904985
GO:0009301	snRNA transcription	Zc3h8/Snapc3/Rpap2/Ice2/Snapc1/Ice1	6	BP	up	0.000279193	0.00904985
GO:2000042	negative regulation of double-strand break repair via homologous recombination	Fbxo18/Rif1/Trp53bp1/Polq/Klhl15/D330045A20Rik	6	BP	up	0.000279193	0.00904985
GO:0004386	helicase activity	Zranb3/Dhx9/Fbxo18/Setx/Ifih1/Ino80/Mcm8/Chd6/Hltf/Dhx36/Ddx58/Dhx15/Smarcad1/Tdrd12/Chd2/Smarca5/Chd9/Ddx10/Shprh/Ascc3/Ddx50/Ddx52/Brip1/Ddx1/Fancm/Dicer1/Tdrd9/Ercc6l2/Skiv2l2/Ddx17/Mov10l1/Mcm4/Eif4a2/Chd1/Dhx57/Ythdc2/Anxa1/Hells/Ddx3x/Smarca1/Ercc6l/Atrx/Ddx3y	43	MF	up	1.12928e-09	1.05558e-06
GO:0016887	ATPase activity	Myo1b/Pms1/Vps4b/Dhx9/Atp1b1/Kif26b/Hspa14/Fbxo18/Yme1l1/Dync1i2/Ola1/Kif18a/Ino80/Atp8b4/Chd6/Spo11/Hltf/Atp11b/Dhx36/Abcd3/Cenpe/Macf1/Rbbp4/Dhx15/Atp8a1/Abcg3/Pms2/Hsph1/Dync1i1/Rad18/Gtf2h1/Abca15/Abce1/Smarca5/Lonp2/Hspa8/Ddx10/Clpx/Atp2c1/Mlh1/Kif15/Ascc3/Ddx50/Atp2b1/Kif5a/Ddx52/Brip1/Top2a/Abca6/Abca5/Rnf213/Ddx1/Tdrd9/Wrnip1/Msh3/Skiv2l2/Top2b/Pbrm1/Ercc6/Psmc6/Atad2/Ddx17/Dmc1/Mov10l1/K…	91	MF	up	1.9226e-08	8.98563e-06
GO:0003697	single-stranded DNA binding	Terf1/Nabp1/Pms1/Nucks1/Dhx9/Fbxo18/Fubp3/Top1/Dhx36/Smc2/Hnrnpdl/Pms2/Brca2/Rpa3/Pot1a/Ssbp1/Hnrnpa2b1/Cnbp/Rad51ap1/Mlh1/Purb/Tdp2/Ssbp2/Msh3/Sub1/Dmc1/Mcm4/Meiob/Lrpprc/Msh2/Anxa1/D330045A20Rik	32	MF	up	4.82651e-08	1.50384e-05
GO:0004674	protein serine/threonine kinase activity	Sgk3/Stk-ps2/Stk17b/Clk1/Bmpr2/Cab39/Cdc42bpa/Mark1/Mastl/Tlk1/Ttn/Eif2ak4/Trpm7/Bub1/Mertk/Csnk2a1/Top1/Tnik/Prkci/Pik3ca/Plk4/Dclk2/Camk2d/Alpk1/Pkn2/Prkacb/Cpne3/Epha7/Map3k7/Melk/Tgfbr1/Ror1/Pdik1l/Dbf4/Nrbp1/Bmp2k/Mapk10/Cdc7/Met/Braf/Stk31/Stk38l/Gtf2h1/Akap13/Alpk3/Pak1/Smg1/Nek1/Phkb/Chek1/Atm/Map2k1/Atr/Ryk/Sgk1/Tbk1/Mapk9/Clk4/Map2k4/Taok1/Tlk2/Rock2/Prkd1/Rps6ka5/Mark3/Mylk4/Prpf4b/Mas…	95	MF	up	2.64891e-07	6.19009e-05
GO:0004842	ubiquitin-protein transferase activity	Eloc/Rnf149/Bard1/Rnf152/Rnf2/Dtl/Fbxw2/Rc3h2/Klhl23/Ubr3/Ube2e3/Anapc1/Itch/Pex2/Hltf/Rnf13/Ube2d3/Wwp1/Ccnc/Fbxl4/Rnf20/Klhl9/Klhl7/Fbxl5/Klhl5/Rchy1/Chfr/Rnf6/Asb4/Cul1/Herc6/Rmnd5a/Kbtbd8/Rad18/Med21/Ube3a/Trim68/Trim5/Trim12a/Trim30a/Rnf141/Lonrf1/Kbtbd3/Birc2/Ube4a/Fbxo22/Shprh/Med23/Rnf146/Rnf217/Hace1/Znrf3/Peli1/Asb3/Wsb1/Brca1/Rnf213/Hectd1/Med6/Trim23/Ccnb1ip1/Lmo7/Fbxl3/Nsmce2/Bfar/Kl…	85	MF	up	5.94663e-07	0.000111171
GO:0019787	ubiquitin-like protein transferase activity	Eloc/Rnf149/Bard1/Rnf152/Rnf2/Dtl/Fbxw2/Rc3h2/Klhl23/Ubr3/Ube2e3/Anapc1/Itch/Pex2/Hltf/Rnf13/Ube2d3/Wwp1/Ccnc/Fbxl4/Rnf20/Klhl9/Klhl7/Fbxl5/Klhl5/Rchy1/Chfr/Rnf6/Asb4/Cul1/Herc6/Rmnd5a/Kbtbd8/Rad18/Med21/Ube3a/Trim68/Trim5/Trim12a/Trim30a/Rnf141/Lonrf1/Kbtbd3/Birc2/Ube4a/Fbxo22/Shprh/Med23/Rnf146/Rnf217/Hace1/Ranbp2/Znrf3/Peli1/Asb3/Wsb1/Brca1/Rnf213/Hectd1/Med6/Trim23/Ccnb1ip1/Lmo7/Fbxl3/Nsmce2/…	87	MF	up	1.01238e-06	0.000153306
GO:0008094	DNA-dependent ATPase activity	Dhx9/Fbxo18/Chd6/Spo11/Dhx36/Rbbp4/Rad18/Gtf2h1/Ascc3/Brip1/Top2a/Msh3/Top2b/Pbrm1/Ercc6/Dmc1/Mcm4/Rfc4/Polq/Msh2/Anxa1/Ddx3x/Smarca1/Ercc6l/Atrx	25	MF	up	1.14807e-06	0.000153306
GO:0042623	ATPase activity, coupled	Myo1b/Vps4b/Dhx9/Atp1b1/Hspa14/Fbxo18/Yme1l1/Dync1i2/Kif18a/Atp8b4/Chd6/Spo11/Atp11b/Dhx36/Abcd3/Rbbp4/Dhx15/Atp8a1/Abcg3/Hsph1/Dync1i1/Rad18/Gtf2h1/Abca15/Lonp2/Hspa8/Ddx10/Clpx/Atp2c1/Ascc3/Ddx50/Atp2b1/Kif5a/Ddx52/Brip1/Top2a/Abca6/Abca5/Ddx1/Tdrd9/Msh3/Skiv2l2/Top2b/Pbrm1/Ercc6/Psmc6/Ddx17/Dmc1/Mov10l1/Mcm4/Abcc5/Eif4a2/Rfc4/Atp13a5/Atp13a3/Polq/Hspa13/Spast/Dhx57/Msh2/Kif5b/Ythdc2/Anxa1/Kif2…	73	MF	up	2.72224e-06	0.000318072
GO:0003729	mRNA binding	Boll/Tpr/Dhx9/Rc3h2/Ssb/Zc3h15/Myef2/Eif2a/Rps3a1/Ptbp2/Rnf20/Hnrnpr/Tardbp/Tyms/Rpl5/Hnrnpa2b1/Hnrnpl/Cpeb1/Ireb2/Rbm5/Rbms3/Cpsf6/Purb/Nsrp1/Srsf1/Luc7l3/Pum2/Zfp36l1/Dhfr/Gnl3/Rbm26/Rbfox2/Rsl1d1/Tra2b/Fyttd1/Qk/Luc7l/Srsf3/Hnrnpm/Dazl/Hnrnpll/Etf1/Pum3/Ddx3x/Thoc2/Rbmx/Fmr1/Nxf2/Nxf3	49	MF	up	3.96732e-06	0.000412045
GO:0140098	catalytic activity, acting on RNA	Pdcl3/Mars2/Farsb/Dhx9/Dars2/Tfb2m/Eprs/Rpp38/Trdmt1/Pdcl/Polr3f/Xrn2/Dhx36/Trmt13/Trmt10a/Tgs1/Rars2/Dhx15/Pdcl2/Polr2b/Bmt2/Polr1a/Thumpd3/Tsen2/Fam103a1/Nars2/Eri1/Primpol/Alkbh8/Ddx10/Xrn1/Dbr1/Trmt11/Ddx50/Pnpt1/Rars/Cnot6/Ddx52/Ddx1/Dus4l/Alkbh1/Dicer1/Tdrd9/Tdp2/Cdkal1/Nsun2/Polr3g/Skiv2l2/Rnaseh2b/Tars/Rida/Polr2k/Ddx17/Mov10l1/Dgcr8/Eif4a2/Qtrt2/Trmt10c/Nsun3/Dhx57/Lars/Ythdc2/Nars/Rnmt/…	68	MF	up	8.50538e-06	0.00079503
GO:0035091	phosphatidylinositol binding	Sgk3/Mitd1/Myo1b/Pard3b/Dennd1b/Aida/Mark1/Bbs5/Sestd1/Snx5/Pigu/Snx16/Golph3l/Snx7/Sdcbp/Clvs1/Plekhf2/Krit1/Rundc3b/Arap2/Exoc1/Gsdme/Chmp3/Itpr1/Syt3/Picalm/Sytl2/Gab2/Syt9/Sbf2/Pik3c2a/Snx25/Arhgap32/Clvs2/Eea1/Osbpl8/Ccdc88a/Ankfy1/Snx13/Snx6/Esyt2/Col4a3bp/Fcho2/Fermt2/Acap2/Snx4/Snx2/Mtm1/Ogt	49	MF	up	4.44893e-05	0.00378053
GO:0140101	catalytic activity, acting on a tRNA	Pdcl3/Mars2/Farsb/Dars2/Eprs/Rpp38/Trdmt1/Pdcl/Trmt13/Trmt10a/Rars2/Pdcl2/Thumpd3/Tsen2/Nars2/Alkbh8/Trmt11/Rars/Dus4l/Alkbh1/Cdkal1/Nsun2/Tars/Qtrt2/Trmt10c/Nsun3/Lars/Nars/Rpp30	29	MF	up	5.01576e-05	0.00379073
GO:1990825	sequence-specific mRNA binding	Dhx9/Ssb/Tyms/Dhfr/Srsf3/Etf1/Fmr1	7	MF	up	5.27202e-05	0.00379073
GO:0008047	enzyme activator activity	Cab39/Srgap2/Rgs2/Rasal2/Rabgap1l/Atp1b1/Rgs5/Abi1/Rabgap1/Tank/Psmd14/Prkra/Dnajc10/Arhgap11a/Ralgapa2/Ralgapb/Ect2/Pik3ca/Rapgef2/Tbck/Lamtor3/Depdc1a/Nsmaf/Casp8ap2/Plaa/Dbf4/Arap2/Arhgap24/Evi5/Dock1/Grtp1/Dlc1/Casp3/Elmod2/Dnaja2/Arhgap42/Arhgap32/Map2k1/Clpx/Rps27l/Rasa2/Rgs17/Stxbp5/Arhgap18/Cd24a/Ranbp2/Ric8b/Igf1/Apaf1/Ahsa2/Mapk9/Rabep1/Taok1/Tom1l1/Dock4/Arhgap5/Ralgapa1/Sipa1l1/Rasa1/…	77	MF	up	6.84263e-05	0.00456861
GO:0008234	cysteine-type peptidase activity	Casp8/Usp37/Usp40/Mindy3/Tank/Psmd14/Gca/Usp53/Usp33/Pigk/Otud6b/Usp45/Mysm1/Usp24/Casp2/Usp47/Usp31/Casp3/Cyld/Casp12/Usp28/Usp3/Mindy2/Senp6/Usp15/Usp34/Blmh/4930486L24Rik/Ctla2b/Pdcd6/Capn7/Senp7/Usp14/Usp9x/Usp26/Brcc3/Atg4a/Usp51	38	MF	up	7.78225e-05	0.00484957
GO:0036459	thiol-dependent ubiquitinyl hydrolase activity	Usp37/Usp40/Mindy3/Tank/Psmd14/Usp53/Usp33/Otud6b/Usp45/Mysm1/Usp24/Usp47/Usp31/Cyld/Usp28/Usp3/Mindy2/Usp15/Usp34/Usp14/Usp9x/Usp26/Brcc3/Usp51	24	MF	up	9.94008e-05	0.0054655
GO:0101005	ubiquitinyl hydrolase activity	Usp37/Usp40/Mindy3/Tank/Psmd14/Usp53/Usp33/Otud6b/Usp45/Mysm1/Usp24/Usp47/Usp31/Cyld/Usp28/Usp3/Mindy2/Usp15/Usp34/Usp14/Usp9x/Usp26/Brcc3/Usp51	24	MF	up	9.94008e-05	0.0054655
GO:0017016	Ras GTPase binding	Rims1/Abi2/Farp2/Srgap2/Dennd1b/Rabgap1l/Rabgap1/Cse1l/Ect2/Rapgef2/Dennd2c/Rap1a/Tbck/Pkn2/Usp33/Rabggtb/Dennd4c/Exoc1/Evi5/Exoc4/Braf/Eps8/Cyfip1/Akap13/Picalm/Sytl2/Pak1/Sbf2/Grtp1/Exph5/Dmxl2/Map2k1/Myo5a/Stxbp5/Wasf1/Hace1/Ranbp2/Xpo1/Rapgef6/Ankfy1/Itsn2/Rock2/Dock4/Strn3/Sos2/Golga5/Tnpo1/Vcl/Ap3m1/Slmap/Exoc5/Xpo7/Diaph3/Tbc1d4/Lrrk2/Dnm1l/Fgd4/Acap2/Stxbp5l/Rock1/Plce1/Wdr44/Dock11/Ocrl/…	70	MF	up	0.00013148	0.00663027
GO:0070717	poly-purine tract binding	Hnrnpdl/Paip2b/Syncrip/Rbms3/Pnpt1/Ddx1/Larp4/Tra2b/Patl1/Ddx3x/Fmr1	11	MF	up	0.000134771	0.00663027
GO:0015631	tubulin binding	Ppp1r42/Terf1/Rgs2/Tpr/Kif26b/Golga2/Ckap5/Kif18a/Ino80/Nusap1/Mapre1/Map9/Cenpe/Ift74/Macf1/Krit1/Ift81/Hsph1/Brca2/Dync1i1/Tubgcp5/Hdgfl3/Tubgcp3/Hook3/Cep57/Rab11a/Tmod3/Clasp2/Kif15/Fyn/Kif5a/Ccdc88a/Zfp207/Eml5/Vps41/Cetn3/Mzt1/Kif21a/Lrrk2/Dnm1l/Mx2/Vapa/Spast/Eml4/Lrpprc/Kif5b/Apc/Kif20b/Kif11/Smc3/Map7d3/Fgf13/Fmr1/Cetn2/Vbp1/Kif4/Ofd1	57	MF	up	0.000149745	0.00699862
GO:0070063	RNA polymerase binding	Ccnt2/Dhx9/Smyd3/Elp4/Gtf2b/Pkn2/Ikbkap/Zfp326/Brca1/Arhgap5/Wdhd1/Ccnt1/Scaf8/Elp2/Tcerg1/Ythdc2	16	MF	up	0.000176858	0.00787216
GO:0016407	acetyltransferase activity	Tex30/Kansl1l/Epc2/Hat1/Elp4/Naa20/Naa15/Gtf2b/Clock/Brca2/Casd1/Kat6a/Hgsnat/Lpcat2/Tada2a/Naa35/Chat/Gnpnat1/Esco2/Naa50/Esco1/Mgea5/Taf1/Ogt/Taf9b/Sat1	26	MF	up	0.000204305	0.00868052
GO:0098687	chromosomal region	Terf1/Nabp1/Sgo2a/Sept2/Tpr/Ahctf1/Fbxo28/Dclre1c/Setx/Orc4/Rif1/Spc25/Ckap5/Kif18a/Trp53bp1/Terb2/Bub1/Dsn1/Spo11/Dhx36/Sycp1/Cenpe/Orc3/Kdm4c/Itgb3bp/Ppp1cb/Polr2b/Cenpc1/Kntc1/Baz1b/Brca2/Dync1i1/Pot1a/Hnrnpa2b1/Mad2l1/Mki67/Dctn6/Zfp330/Terb1/Cfdp1/Sept7/Ncapd3/Chek1/Atm/Wdr82/Clasp2/Zwint/Nup37/Ppp1r12a/Nup107/Xpo1/Spdl1/Mis12/Zfp207/Smc6/Mis18bp1/Wrnip1/Sycp2l/Cenpp/Cenph/Cenpk/Thoc7/Pbrm1/…	88	CC	up	1.8858e-18	1.08185e-15
GO:0000775	chromosome, centromeric region	Sgo2a/Sept2/Tpr/Ahctf1/Fbxo28/Spc25/Ckap5/Kif18a/Trp53bp1/Bub1/Dsn1/Sycp1/Cenpe/Kdm4c/Itgb3bp/Cenpc1/Kntc1/Baz1b/Dync1i1/Mad2l1/Mki67/Dctn6/Zfp330/Cfdp1/Sept7/Ncapd3/Clasp2/Zwint/Nup37/Ppp1r12a/Nup107/Xpo1/Spdl1/Mis12/Zfp207/Mis18bp1/Sycp2l/Cenpp/Cenph/Cenpk/Pbrm1/Wdhd1/Pinx1/Esco2/Rad21/Smc1b/Mis18a/Cenpq/Ndc80/Apc/Hells/Smc3/Dynlt3/Stag2/Fmr1/Ercc6l/Atrx/Cenpi/Smc1a	59	CC	up	1.22739e-13	3.52068e-11
GO:0000793	condensed chromosome	Sgo2a/Ahctf1/Rif1/Spc25/Ttn/Bub1/Rad21l/Dsn1/Sycp2/Hormad1/Sycp1/Cenpe/Smc2/Ago3/Cenpc1/Rad9b/Baz1b/Brca2/Mki67/Smarca5/Ncapd3/Chek1/Mei4/Stag1/Topbp1/Mlh1/Hus1/Spdl1/Mis12/Top2a/Brca1/Smc6/Mis18bp1/4930447C04Rik/Sycp2l/Ccnb1ip1/Rad21/Nsmce2/Dmc1/Smc1b/Ndc80/Lrpprc/Smc5/Smc3/Gm5169/Stag2/1700013H16Rik/Xlr/Gm773/Xlr4a/Xlr3a/Tex11/Atrx/Smc1a	54	CC	up	4.07687e-10	6.55847e-08
GO:0000776	kinetochore	Sgo2a/Sept2/Tpr/Ahctf1/Fbxo28/Spc25/Ckap5/Kif18a/Trp53bp1/Bub1/Dsn1/Cenpe/Itgb3bp/Cenpc1/Kntc1/Dync1i1/Mad2l1/Dctn6/Cfdp1/Sept7/Ncapd3/Clasp2/Zwint/Nup37/Ppp1r12a/Nup107/Xpo1/Spdl1/Mis12/Zfp207/Mis18bp1/Cenph/Cenpk/Pbrm1/Pinx1/Ndc80/Apc/Dynlt3/Ercc6l/Cenpi/Smc1a	41	CC	up	4.57288e-10	6.55847e-08
GO:0005819	spindle	Terf1/Sept2/Vps4b/Aspm/Tpr/Golga2/Rif1/Pkp4/Ckap5/Kif18a/Katnbl1/Nusap1/Haus2/Mapre1/Dsn1/Ect2/Map9/Tbck/Cenpe/Cdc7/Kntc1/Hepacam2/Dync1i1/Mad2l1/Capg/Tubgcp5/Cpeb1/Tubgcp3/Cdc16/Cep44/Cyld/Atm/Rab11a/Bnip2/Stag1/Clasp2/Fbxo5/Nedd1/Spdl1/Tada2a/Cdc27/Rock2/Nedd9/Spin1/Pinx1/Mzt1/Yeats2/Tctex1d2/Spice1/App/Birc6/Eml4/Kif20b/Kif11/Smc3/Dynlt3/Stag2/Tbl1x/Smc1a	59	CC	up	5.25142e-08	5.98414e-06
GO:0005813	centrosome	Ppp1r42/Vps4b/Aspm/Dhx9/Dtl/Mastl/Ola1/Ccdc141/Ckap5/Haus2/Cep152/Mkks/Mapre1/Dynlrb1/Plk4/Gnai3/Pkn2/Odf2l/Prkacb/Usp33/Haus6/Ift74/Akap9/Gnai1/Tapt1/Cep135/Ift81/Brca2/Hepacam2/Rad18/Tsen2/Ankrd26/Caprin2/Tubgcp5/Cpeb1/Psma1/Ccp110/Tubgcp3/Cdc16/Hook3/Dctn6/Vps37a/Pcm1/Cep44/Nek1/Cyld/Rpgrip1l/Cep126/Cep57/Cep295/Chek1/Rab11a/Bnip2/Cep162/Cep70/Ranbp2/Ric8b/Nedd1/Cep290/Ppp1r12a/Sfi1/Ppp4r3b/Cc…	96	CC	up	6.25865e-08	5.98414e-06
GO:0000781	chromosome, telomeric region	Terf1/Nabp1/Dclre1c/Setx/Orc4/Rif1/Trp53bp1/Terb2/Spo11/Dhx36/Orc3/Ppp1cb/Polr2b/Brca2/Pot1a/Hnrnpa2b1/Terb1/Chek1/Atm/Wdr82/Smc6/Wrnip1/Thoc7/Pinx1/Nsmce2/Dmc1/Smchd1/Thoc1/Smc5/Tnks2/Thoc2/Atrx	32	CC	up	1.13902e-07	9.33485e-06
GO:0000794	condensed nuclear chromosome	Sgo2a/Ttn/Bub1/Rad21l/Dsn1/Sycp2/Hormad1/Sycp1/Cenpe/Ago3/Cenpc1/Rad9b/Brca2/Ncapd3/Chek1/Mei4/Topbp1/Mlh1/Hus1/Mis12/Brca1/Mis18bp1/4930447C04Rik/Sycp2l/Ccnb1ip1/Rad21/Dmc1/Smc1b/Ndc80/Lrpprc/Smc3/Gm5169/1700013H16Rik/Xlr/Gm773/Xlr4a/Xlr3a/Tex11/Atrx	39	CC	up	1.57677e-07	1.13071e-05
GO:0016607	nuclear speck	Bard1/Dennd1b/Ifi204/Prpf40a/Ppig/Cwc22/Fnbp4/Api5/Wt1/Snrpb2/Rbm39/Srsf6/Mecom/Jade1/Ccnl1/Srsf11/Plag1/Pnisr/Fbxl4/Haus6/Ppih/S100pbp/Srsf10/Dhx15/Bmp2k/Pomp/Dusp11/Dock1/Kat6a/Il15/Fam76b/Tcf12/Bclaf1/Sgk1/Arhgap18/Cpsf6/Ppp4r3b/Nsrp1/Srsf1/Luc7l3/Nampt/Srsf5/Gli3/Prpf4b/Mef2c/Srek1/Erbin/Mocs2/Thoc7/Bnip3l/Wbp4/Ddx17/Fyttd1/Nrip1/Son/Wtap/Srsf3/Cdc5l/Thoc1/Nr3c1/Poli/Smc5/Noc3l/Grk5/Ccnb3	65	CC	up	2.02113e-07	1.28832e-05
GO:0044450	microtubule organizing center part	Agbl2/Ckap5/Cep152/Cetn4/Plk4/Fam92a/Akap9/Cep135/Mphosph9/Capg/Tubgcp5/Ccp110/Tubgcp3/Hook3/Pcm1/Nek1/Cep295/Bnip2/Cep162/Dzip1l/Nedd1/Cep83/Cep290/Ccdc88a/Top2a/Cetn3/Mss51/Mzt1/Pibf1/Ccdc14/Spice1/Cep192/Cep78/Tnks2/Cetn2/Ofd1	36	CC	up	5.99226e-06	0.000343766
GO:0008278	cohesin complex	Sgo2a/Rad21l/Stag1/Rad21/Smc1b/Smc3/Stag2/Smc1a	8	CC	up	8.47758e-06	0.000442132
GO:0098791	Golgi subcompartment	Arfgef1/Unc50/Myo1b/Actr3/Golga2/Rab14/Golga1/B3galt1/Tmem87a/Slc24a5/Ap4e1/Mmp24/Stx16/Postn/Lrba/Golph3l/Gnai3/Wls/Clvs1/Cdc42/Pi4k2b/Atp8a1/Uso1/Bet1/Casd1/Ica1/Wasl/Copg2/Csgalnact2/Zdhhc13/Chsy1/Acer3/Syt17/Golga7/Mgat4d/Scoc/Lpcat2/D230025D16Rik/St3gal2/Sorl1/Rab11a/Adam10/Dopey1/1190002N15Rik/Atp2c1/Clasp2/Clvs2/Hace1/Gcc2/Zdhhc17/Lyz2/Rab1a/Vps54/Tvp23b/Prkd1/Trappc6b/Fut8/Golga5/Slc35b3/…	76	CC	up	1.36678e-05	0.000653417
GO:0005681	spliceosomal complex	Prpf40a/Cwc22/Api5/Snrpb2/2810403A07Rik/Rnpc3/Ptbp2/Hnrnpr/Rheb/Dhx15/Zfp326/Lsm8/Hnrnpa2b1/Lsm3/Gpatch1/Hspa8/Syncrip/Rbm5/Cdc40/Hnrnph1/Nsrp1/Srsf1/Luc7l3/Sf3b6/Prpf39/Prpf4b/Snrnp48/Srek1/Ppwd1/Skiv2l2/Wbp4/Tra2b/Scaf8/Luc7l/Hnrnpm/Cdc5l/Gpkow/Htatsf1/Rbmx/Rbm41/Zrsr2	41	CC	up	3.60026e-05	0.00154184
GO:0072686	mitotic spindle	Aspm/Tpr/Golga2/Pkp4/Kif18a/Katnbl1/Nusap1/Ect2/Map9/Tbck/Cenpe/Cdc7/Mad2l1/Capg/Stag1/Clasp2/Tada2a/Yeats2/Eml4/Kif20b/Kif11/Smc3/Dynlt3/Stag2/Smc1a	25	CC	up	3.76265e-05	0.00154184
GO:0044431	Golgi apparatus part	Arfgef1/Unc50/Myo1b/Actr3/Golga2/Rab14/Golga1/B3galt1/Tmem87a/Slc24a5/Ap4e1/Mmp24/Stx16/Postn/Lrba/Golph3l/Gnai3/Wls/Clvs1/Cdc42/Pi4k2b/Atp8a1/Uso1/Bet1/Casd1/Ica1/Wasl/Copg2/Csgalnact2/Zdhhc13/Chsy1/Acer3/Syt17/Golga7/Hook3/Mgat4d/Scoc/Lpcat2/D230025D16Rik/St3gal2/Sorl1/Rab11a/Adam10/Dopey1/1190002N15Rik/Atp2c1/Clasp2/Clvs2/Hace1/Gcc2/Zdhhc17/Lyz2/Rab1a/Aftph/Vps54/Tvp23b/Cog5/Prkd1/Scfd1/Trappc…	82	CC	up	4.93403e-05	0.00188705
GO:0044452	nucleolar part	Terf1/Nop58/Wdr12/Rpp38/Zfp385b/Snrpb2/Dsn1/Top1/E2f5/Wdr3/Nfib/Uso1/Polr1a/Dusp11/Mphosph10/Smarca5/Orc6/Arhgap32/Sesn1/Aff4/Utp6/Acaca/Utp18/Taf1b/Cdca7l/Ippk/Pspc1/Mtdh/Polr2k/Chd1/Wdr43/Taf4b/Wdr36/Rnmt/Fam111a/Lipa/Rpp30/Rps6ka6/Kdm5d	39	CC	up	5.73708e-05	0.00205704
GO:0005814	centriole	Agbl2/Cep152/Cetn4/Plk4/Fam92a/Cep135/Mphosph9/Capg/Ccp110/Tubgcp3/Pcm1/Cep295/Bnip2/Cep162/Dzip1l/Nedd1/Cep83/Cep290/Ccdc88a/Top2a/Cetn3/Spice1/Cep192/Cep78/Cetn2/Ofd1	26	CC	up	6.85487e-05	0.00231325
GO:0000784	nuclear chromosome, telomeric region	Terf1/Nabp1/Dclre1c/Orc4/Trp53bp1/Terb2/Orc3/Ppp1cb/Polr2b/Brca2/Pot1a/Terb1/Wdr82/Wrnip1/Thoc7/Pinx1/Smchd1/Thoc1/Thoc2/Atrx	20	CC	up	0.000146673	0.00431086
GO:0030496	midbody	Mitd1/Sept2/Vps4b/Aspm/Sccpdh/Pkp4/Ect2/Gnai3/Tbck/Cenpe/Pkn2/Klhl9/Gnai1/Cenpc1/Ptpn13/Hepacam2/Chmp3/Capg/Zfp330/Cyld/Cep126/Usp3/Hsp90b1/Spast/Birc6/Pik3c3/Kif20b/Cep55/Klhl13/Kif4	30	CC	up	0.000151726	0.00431086
GO:0005798	Golgi-associated vesicle	Golga2/Rab14/Sppl2a/Sec23b/Clrn1/Uso1/Copg2/Zdhhc13/Ddhd2/Tmed6/Adam10/1190002N15Rik/Gopc/Sar1a/Rassf9/Zdhhc17/Lyz2/Aftph/Scfd1/Vti1b/Golga5/Vps41/Pdcd6/Lrrk2/App/Lman1/Stk26/Atp7a	28	CC	up	0.00015678	0.00431086
GO:0008023	transcription elongation factor complex	Eloc/Ccnt2/Elp4/Zc3h8/Pex2/Ccnl1/Mms22l/Ikbkap/Setd5/Ice2/Aff4/Ice1/Ercc6/Supt16/Ccnt1/Elp2	16	CC	up	0.000164127	0.00431086
GO:0000803	sex chromosome	Rnf2/Plk4/Rad18/Eed/Birc2/Atr/Suz12/Smc6/Esco2/Smchd1/Smc5/1700013H16Rik/Scml2	13	CC	up	0.000165315	0.00431086
GO:0005802	trans-Golgi network	Arfgef1/Myo1b/Rab14/Golga1/Slc24a5/Ap4e1/Mmp24/Stx16/Postn/Lrba/Golph3l/Wls/Clvs1/Pi4k2b/Atp8a1/Syt17/Scoc/D230025D16Rik/Sorl1/Rab11a/Adam10/Dopey1/Atp2c1/Clasp2/Clvs2/Gcc2/Vps54/Prkd1/Trappc6b/Fam91a1/Lrrk2/Slc11a2/Birc6/Pcsk5/Slc9a7/Lamp2/Ocrl/Atp7a	38	CC	up	0.000202028	0.00503915
GO:0000778	condensed nuclear chromosome kinetochore	Bub1/Dsn1/Cenpe/Cenpc1/Mis12/Mis18bp1/Ndc80	7	CC	up	0.000213999	0.00511532
GO:0035770	ribonucleoprotein granule	Fastkd2/Bard1/Dhx9/Top1/Ago3/Pnrc2/Clock/Pms2/Dync1i1/Asz1/Hnrnpa2b1/Tia1/Lsm3/Hnrnpl/Trim5/Arntl/Tnrc6a/Tial1/Psma4/Usp3/Xrn1/Kif5a/Pum2/Ddx1/Rock2/Zfp36l1/Tdrd9/Larp4b/Psma2/Nsun2/Mov10l1/Larp4/Poli/Patl1/Tdrd1/Ddx3x/Fmr1/Ddx3y	38	CC	up	0.000253451	0.00581603
GO:0032040	small-subunit processome	Nop58/Diexf/Wdr3/Mphosph10/Utp20/Krr1/Utp6/Utp18/Nol10/Fcf1/Dcaf13/Wdr36	12	CC	up	0.000286625	0.00600117
GO:0008287	protein serine/threonine phosphatase complex	Ppp3ca/Ppp1cb/Itpr1/Cnep1r1/Nck1/Ppp2r3a/Wdr82/Ppp1r12a/Ppp4r3b/Strn3/Ppp4r3a/Ppp4r4/Ppp3cb/Shoc2	14	CC	up	0.000292901	0.00600117
GO:1903293	phosphatase complex	Ppp3ca/Ppp1cb/Itpr1/Cnep1r1/Nck1/Ppp2r3a/Wdr82/Ppp1r12a/Ppp4r3b/Strn3/Ppp4r3a/Ppp4r4/Ppp3cb/Shoc2	14	CC	up	0.000292901	0.00600117
GO:0000780	condensed nuclear chromosome, centromeric region	Sgo2a/Bub1/Dsn1/Cenpe/Cenpc1/Mis12/Mis18bp1/Sycp2l/Ndc80/Atrx	10	CC	up	0.000316592	0.00626289
GO:0000922	spindle pole	Vps4b/Aspm/Golga2/Pkp4/Ckap5/Katnbl1/Dsn1/Kntc1/Dync1i1/Mad2l1/Tubgcp5/Tubgcp3/Cep44/Rab11a/Bnip2/Stag1/Nedd1/Spdl1/Rock2/Nedd9/Tctex1d2/Birc6/Kif20b/Kif11/Smc3/Stag2/Smc1a	27	CC	up	0.000330554	0.00632113
GO:0036464	cytoplasmic ribonucleoprotein granule	Bard1/Dhx9/Top1/Ago3/Pnrc2/Clock/Pms2/Dync1i1/Asz1/Hnrnpa2b1/Tia1/Lsm3/Trim5/Arntl/Tnrc6a/Tial1/Psma4/Usp3/Xrn1/Kif5a/Pum2/Ddx1/Rock2/Zfp36l1/Tdrd9/Larp4b/Psma2/Nsun2/Mov10l1/Larp4/Poli/Patl1/Tdrd1/Ddx3x/Fmr1/Ddx3y	36	CC	up	0.000358849	0.00664084
mmu03008	Ribosome biogenesis in eukaryotes	Q3U821/Q6DFW4/Q9DBY8/A2AJG0/Q9DBR1/Q60737/Q99L48/Q8BHB4/J3QMC5/Q810V0/A0A087WQN7/Q6P5F9/Q8VCY6/Q3U3Q3/Q9CTH6/Q99ME9/Q8CI11/Q6ZQL4/Q3TAQ9/Q9JJT0/O88796/Q4ZGD8/Q4ZGD9	23	kegg	up	9.45027e-08	2.60629e-05
mmu04520	Adherens junction	Q91VS8/Q60737/Q543B5/Q64729/P60766/Q04736/Q8VHI6/A4FUV6/Q6PDL3/Q9CR99/Q61301/P39688/Q8R5H6/B2RU80/Q561M1/Q64727/E9PYI7/Q9JLB9/P26231/Q62432	20	kegg	up	0.000318164	0.0300386
mmu04110	Cell cycle	P53995/Q61502/P51943/Q9JK30/Q9QZ41/Q9WUV0/Q3TM92/Q9Z0H0/Q9WTX6/Q5HZH8/Q3TI84/Q3TQX1/O35280/B9EHX4/A0A1L1SSL9/Q9D3E6/A0A0R4J008/A2A6Q5/A3KML3/Q3TG35/A1L2Z0/P49717/P97313/Q62432/Q1HL32/A2AEP2/O35638/Q9CU62	28	kegg	up	0.000334209	0.0300386
mmu03460	Fanconi anemia pathway	Q920Q2/B9EJ22/P97929/Q9CQ71/Q3U0P1/A0A1L1SSL9/Q9JK91/Q5SXJ3/P48754/Q8BGE5/Q9D4G9/Q3UUL1/A0A0R4J1Z5	13	kegg	up	0.000435675	0.0300386
GO:0007283	spermatogenesis	Adcy10/Atp1a4/H3f3a/D1Pas1/Odf2/Tbc1d20/Spata25/Adrm1/Pygo2/Creb3l4/Oaz3/Celf3/Ube2j1/1110017D15Rik/Fancg/Spag8/Phc2/Tssk3/Eif4g3/Chd5/Spata18/Kit/Pebp1/Kdm2b/Cyp26b1/Txnrd3/Acrbp/Ybx3/Aurkc/Zfp541/Ercc1/Zfp296/Nectin2/Ggn/Ccdc155/Abhd2/Cib1/Zscan2/Micalcl/Tssk6/H2afx/Ccdc33/Tbc1d21/Tle3/Crtap/Wdr48/Tbata/Theg/Tpgs1/Gpx4/Stk11/Dazap1/Pcsk4/B4galnt1/Limk2/Osbp2/Sox30/Alkbh5/Odf4/Ybx2/Zmynd15/Sept4…	104	BP	dn	8.37611e-11	4.39613e-07
GO:0006749	glutathione metabolic process	Mgst2/Gstm5/Gstm2/Gstm1/Gclm/Cth/Gstk1/Nat8/Txnrd3/Gpx1/Gstt3/Gstt1/Gstt2/Gpx4/Gpx3/Oplah/Sod2/Hagh/Gstp1/Eef1g	20	BP	dn	7.53112e-07	0.00197632
GO:0051186	cofactor metabolic process	Adhfe1/Pfkfb2/Mpc2/Dhtkd1/Sardh/Coq4/Prdx6b/Eif6/Mocs3/Mgst2/Naxe/Flad1/Pmvk/Slc27a3/Hmgcs2/Gstm5/Gstm2/Gstm1/Gclm/Cth/Pink1/Akr7a5/Mthfr/Nmnat1/Acot7/Kcnab2/Prkag2/Khk/Gstk1/Nat8/Txnrd3/Aldh1l1/Tpi1/Gpi1/Aspdh/Folh1/Aldoa/Gpat4/Pgls/Hmox1/Gpt2/Ces1d/Ciapin1/Hp/Nmnat3/Alas1/Gpx1/Hk1/Gstt3/Gstt1/Gstt2/Pdxk/Gpx4/Pgam2/Ogdh/Gpx3/Iba57/Pemt/Aldoc/Pdk2/Coasy/Slc25a39/Fdxr/Galk1/Dcxr/Sptb/Isca2/Fbp1/Mr…	85	BP	dn	4.08778e-06	0.00461644
GO:0031497	chromatin assembly	H3f3a/Bahd1/H3f3c/Hist2h4/Anp32b/Gatad1/Tnrc18/Hist4h4/Hist3h2ba/Cenpv/Bahcc1/Hist1h3h/Hist1h2bn/Hist1h2bp/Hist1h4m/Hist1h4n/Hist1h2bk/Hist1h2bj/Hist1h4h/Hist1h2bf/Hist1h2be/Hist1h2bc/Hist1h1t/Hist1h4c/Hist1h2bb/Hist1h3b/Hist1h3a/Hist1h2ba/Ipo4/Naa60/Daxx/Chaf1a	32	BP	dn	4.38966e-06	0.00461644
GO:0006333	chromatin assembly or disassembly	H3f3a/Suv39h2/Bahd1/H3f3c/Hist2h4/Anp32b/Gatad1/Tnrc18/Hist4h4/Map1s/Hist3h2ba/Cenpv/Smarcd2/Bahcc1/Hist1h3h/Hist1h2bn/Hist1h2bp/Hist1h4m/Hist1h4n/Hist1h2bk/Hist1h2bj/Hist1h4h/Hist1h2bf/Hist1h2be/Hist1h2bc/Hist1h1t/Hist1h4c/Hist1h2bb/Hist1h3b/Hist1h3a/Hist1h2ba/Ipo4/Smarcd1/Naa60/Daxx/Chaf1a	36	BP	dn	4.39793e-06	0.00461644
GO:0019318	hexose metabolic process	Igfbp5/Pask/Pfkfb2/Adipor1/Slc2a8/Soga1/Src/Pck1/Sesn2/Wdtc1/Fuca1/Khk/G6pd2/Hectd4/Tpi1/Akt2/Gpi1/Inppl1/Aldoa/Igf2/Ppp1r3b/Man2c1/Pfkfb4/Hk1/Pofut2/Stk11/Midn/Dyrk2/Pgam2/Inpp5k/Pdk2/Nr1d1/Kat2a/G6pc3/Galk1/Dcxr/Pomc/Akt1/Gpld1/Fbp1/C1qtnf3/Adipoq/Pgp/Sik1/Lrp5/Bad/Tkfc	47	BP	dn	7.07939e-06	0.00547383
GO:0007286	spermatid development	Tbc1d20/Adrm1/Pygo2/Ube2j1/Fancg/Tssk3/Chd5/Kit/Pebp1/Acrbp/Nectin2/Abhd2/Cib1/Tssk6/Tpgs1/Stk11/Pcsk4/Osbp2/Ybx2/Zmynd15/Sept4/Klhl10/Hist1h2ba/Dnah1/Rec8/Ttll1/Tarbp2/Prm2/Rimbp3/Tssk2/Ropn1/Tcp11/Rsph1/Ehmt2/Rfx2/Cabyr/Neurl1a	37	BP	dn	7.30064e-06	0.00547383
GO:0048515	spermatid differentiation	Tbc1d20/Adrm1/Pygo2/Ube2j1/Fancg/Tssk3/Chd5/Kit/Pebp1/Acrbp/Nectin2/Abhd2/Cib1/Tssk6/Tbata/Tpgs1/Stk11/Pcsk4/Osbp2/Ybx2/Zmynd15/Sept4/Klhl10/Hist1h2ba/Dnah1/Rec8/Ttll1/Tarbp2/Prm2/Rimbp3/Tssk2/Ropn1/Tcp11/Rsph1/Ehmt2/Rfx2/Cabyr/Neurl1a	38	BP	dn	1.15664e-05	0.00758813
GO:0003735	structural constituent of ribosome	Mrpl15/Rpl37a/Rps21/Mrpl24/Dap3/Rps20/Rps8/Mrto4/Mrpl20/Rplp0/Rpl32/Rps9/Rpl28/Mrps12/Rps11/Rpl18/Rps13/Rplp2/Rpl18a/Mrpl34/Imp3/Rsl24d1/Rps15/Rps26/Mrpl55/Rpl19/Rpl27/Mrpl12/Rpl10l/Rps29/Mrpl36/Mrps16/Mrpl57/Rpl37/Rpl8/Rpl3/Rpl39l/Rps2/Mrpl28/Rps10/Rps28/Ndufa7/Rps18/Mrpl14/Mrps18a/Rpl36/Rps14/Mrpl43	48	MF	dn	2.14621e-11	2.2298e-08
GO:0016209	antioxidant activity	Mgst3/Prdx6b/Srxn1/Mgst2/Sesn2/Sod3/Gstk1/Txnrd3/Selenow/Apoe/Nxnl1/Nqo1/Hp/Gpx1/Gstt1/Gstt2/Gpx4/Gpx3/Nxn/Cygb/Sod2/Gstp1/Ccs/Prdx5	24	MF	dn	9.46616e-06	0.00491742
GO:0044391	ribosomal subunit	Mrpl15/Rpl37a/Mrpl44/Mrps26/Rps21/Mrpl24/Dap3/Rps20/Uba52/Nsun4/Rps8/Mrto4/Mrpl20/Rplp0/Rpl32/Rps9/Rpl28/Mrps12/Rps11/Rpl18/Rps13/Rplp2/Rpl18a/Mrpl34/Imp3/Rsl24d1/Rps15/Mrpl54/Rps26/Mrpl55/Rpl19/Rpl27/Mrpl38/Mrpl12/Rpl10l/Rps29/Mrpl36/Mrps36/Mrps16/Rpl37/Rpl8/Rpl3/Rpl39l/Rps2/Mrpl28/Rps10/Rps28/Rps18/Mrpl14/Mrps18a/Rpl36/Rps14/Fau/Mrpl43	54	CC	dn	8.07678e-11	4.86307e-08
GO:0005840	ribosome	Mrpl15/Rpl37a/Mrpl44/Mrps26/Rps21/Mrpl24/Dap3/Rps20/Uba52/Nsun4/Rps8/Mrto4/Mrpl20/Rplp0/Rpl32/Rps9/Rpl28/Mrps12/Rps11/Rpl18/Rps13/Rplp2/Rpl18a/Mrpl34/Imp3/Rsl24d1/Rps15/Eef2/Mrpl54/Rps26/Mrpl55/Rpl19/Rpl27/Mrpl38/Mrpl12/Rpl10l/Rps29/Mrpl36/Mrps36/Mrps16/Mrpl57/Rpl37/Rpl8/Rpl3/Rpl39l/Rps2/Mrpl28/Rps10/Rps28/Ndufa7/Rps18/Abcf1/Mrpl14/Mrps18a/Rpl36/Rps14/Fau/Mrpl43	58	CC	dn	5.6417e-09	1.69845e-06
GO:0098798	mitochondrial protein complex	Mrpl15/Cox5b/Mrpl44/Ndufs2/Ndufs3/Mrps26/Atp5e/Ndufc1/Mrpl24/Dap3/Nsun4/Pink1/Mrpl20/Atp5k/Cox6a1/Ndufb2/Chchd6/Dmac2/Bckdha/Mrps12/Ndufa13/Mrpl34/Cox5a/Uqcrc1/Polrmt/Atp5d/Timm13/Mrpl54/Ndufa12/Uqcr10/Mrpl55/Pdk2/Atp5g1/Mrpl38/Mrpl12/Tomm20l/Cox8c/Ndufs6/Mrpl36/Mrps36/Mrps16/Mrpl57/Cyc1/Tomm22/Smdt1/Atp5o/Ndufb10/Mrpl28/Ndufv3/Ndufa7/Mrpl14/Mrps18a/2410015M20Rik/Ndufv1/Cox8a/Uqcc3/Ndufb8/Mrpl43/…	59	CC	dn	1.4962e-07	2.86253e-05
GO:0022626	cytosolic ribosome	Rpl37a/Rps21/Rps20/Uba52/Rps8/Mrto4/Rplp0/Rpl32/Rps9/Rpl28/Rps11/Rpl18/Rps13/Rplp2/Rpl18a/Rsl24d1/Rps15/Rps26/Rpl19/Rpl27/Rpl10l/Rps29/Rpl37/Rpl8/Rpl3/Rpl39l/Rps2/Rps10/Rps28/Rps18/Mrps18a/Rpl36/Rps14/Fau	34	CC	dn	2.24056e-07	2.86253e-05
GO:0097729	9+2 motile cilium	Ak8/Ak1/Oaz3/Gstm5/Cd52/Spata18/Grk3/Akap3/Abhd2/Aldoa/Ctsh/Tacr2/Hk1/Tekt3/Odf4/Gabarap/Tekt1/Sept4/Ace/Dnaic2/Slc9a3r1/Dnah11/Dnah1/Odf1/Ift27/Wbp2nl/Sept12/Tekt5/Ropn1/Tcp11/Rsph1/Tcte1/Cabyr	33	CC	dn	2.3771e-07	2.86253e-05
GO:0036126	sperm flagellum	Ak8/Ak1/Oaz3/Gstm5/Cd52/Spata18/Grk3/Akap3/Abhd2/Aldoa/Ctsh/Tacr2/Hk1/Tekt3/Odf4/Gabarap/Tekt1/Sept4/Ace/Dnaic2/Slc9a3r1/Dnah1/Odf1/Ift27/Wbp2nl/Sept12/Tekt5/Ropn1/Tcp11/Rsph1/Tcte1/Cabyr	32	CC	dn	4.96421e-07	4.98163e-05
GO:0000786	nucleosome	H3f3a/H3f3c/Hist2h2ab/Hist2h2ac/Hist2h4/Hist4h4/H2afj/H2afx/Hist3h2ba/Hist1h3h/Hist1h2bp/Hist1h4m/Hist1h4n/Hist1h2ah/Hist1h2bk/Hist1h4h/Hist1h1t/Hist1h4c/Hist1h2bb/Hist1h3b/Hist1h3a/Hist1h2ba/Prm3/Prm2/Hypm/H2al1i	26	CC	dn	1.2998e-06	0.000111802
GO:0015934	large ribosomal subunit	Mrpl15/Rpl37a/Mrpl44/Mrpl24/Uba52/Nsun4/Mrto4/Mrpl20/Rplp0/Rpl32/Rpl28/Rpl18/Rplp2/Rpl18a/Mrpl34/Rsl24d1/Mrpl54/Mrpl55/Rpl19/Rpl27/Mrpl38/Mrpl12/Rpl10l/Mrpl36/Rpl37/Rpl8/Rpl3/Rpl39l/Mrpl28/Mrpl14/Rpl36/Mrpl43	32	CC	dn	2.65538e-06	0.000199852
GO:0031514	motile cilium	Adcy10/Ak8/Ak1/Oaz3/Gstm5/Actl7a/Cd52/Spata18/Grk3/Akap3/Klc3/Abhd2/Stard10/Aldoa/Ctsh/Tacr2/Hk1/Tpgs1/Tekt3/Odf4/Dnah2/Gabarap/Tekt1/Sept4/Ace/Dnaic2/Slc9a3r1/Dnah17/Dnah11/Dnah1/Tssk4/Odf1/Ift27/Wbp2nl/Sept12/Tekt5/Ropn1/Tcp11/Rsph1/Tcte1/Rsph9/Cabyr	42	CC	dn	3.44214e-06	0.000230281
GO:0097223	sperm part	Ak8/Pomt1/Ak1/Usp8/Oaz3/Gstm5/Spag8/Cd52/Spata18/Kit/Grk3/Acrbp/Akap3/Tsks/Dkkl1/Abhd2/Aldoa/Rab3a/Loxl1/Tbc1d21/Ctsh/Tacr2/Hk1/Pcsk4/Atp8b3/Tekt3/Odf4/Gabarap/Tekt1/Spaca3/Sept4/Ace/Ace3/Dnaic2/Slc9a3r1/Serpina5/Tex22/Dnah1/Fam170b/Tssk4/Odf1/Ift27/Wbp2nl/Arsa/Sept12/Tekt5/Tssk2/Ropn1/Tcp11/Rsph1/Tcte1/Cabyr	52	CC	dn	3.87642e-06	0.000233401
GO:0044815	DNA packaging complex	H3f3a/H3f3c/Hist2h2ab/Hist2h2ac/Hist2h4/Hist4h4/H2afj/H2afx/Hist3h2ba/Hist1h3h/Hist1h2bp/Hist1h4m/Hist1h4n/Hist1h2ah/Hist1h2bk/Hist1h4h/Hist1h1t/Hist1h4c/Hist1h2bb/Hist1h3b/Hist1h3a/Hist1h2ba/Prm3/Prm2/Hypm/H2al1i	26	CC	dn	8.4486e-06	0.000459395
GO:0005874	microtubule	Kif1a/Tubb4b/Odf2/Dnm1/Ttll11/Ttll9/Map1lc3a/Aurka/Arhgef2/Pbxip1/Pde4dip/Stmn1/Kif17/Klhl21/Kcnab2/Dvl1/Ttll10/Mapre3/Tmem214/Dynll1/Fkbp4/Gabarapl1/Aurkc/Slc8a2/Eml2/Klc3/Apoe/Gsk3a/Tbcb/Ttll13/Plk1/Camsap3/Map1s/Hook2/Katnb1/Kifc3/Tppp3/Enkd1/Rab3d/Map4/Tpgs1/Apc2/Map2k2/Dctn2/Gas2l1/Tekt3/Dnah2/Gabarap/Kif1c/Tekt1/Dynll2/Ttll6/Cdk5rap3/Dnaic2/Sept9/Dnah17/Dcxr/Csnk1d/Cep170b/Mta1/Ror2/Dnah1/T…	77	CC	dn	9.15577e-06	0.000459395
GO:0015935	small ribosomal subunit	Mrps26/Rps21/Dap3/Rps20/Rps8/Rps9/Mrps12/Rps11/Rps13/Imp3/Rps15/Rps26/Rps29/Mrps36/Mrps16/Rps2/Rps10/Rps28/Rps18/Mrps18a/Rps14/Fau	22	CC	dn	1.05014e-05	0.000486383
GO:0000790	nuclear chromatin	Cops9/H3f3a/Suv39h2/Nsmf/Nacc2/Rxra/Nr1h3/Pax6/Cebpb/Mef2d/Hist2h2ab/Hist2h2ac/Hist2h4/Klf4/Hdac1/Rcc1/Trnp1/Chd5/Ncor2/Znhit1/Ino80b/Mxd1/Hist4h4/H2afj/Tfpt/Xrcc1/Ruvbl2/Aldoa/Jund/Klf2/Junb/H2afx/Mbd3/Kdm6b/Nr1d1/Rara/Kat2a/Smarcd2/Wbp2/Mta1/Hist1h2ai/Hist1h3h/Hist1h2an/Hist1h2ao/Hist1h4m/Hist1h4n/Hist1h2ah/Hist1h2ag/Hist1h4h/Hist1h2ac/Hist1h4c/Hist1h2ab/Hist1h3b/Hist1h3a/Hist1h2ba/Ipo4/Gata4/C…	73	CC	dn	1.3375e-05	0.000575226
GO:0044455	mitochondrial membrane part	Cox5b/Tmem177/Mpc2/Ndufs2/Ndufs3/Atp5e/Ndufc1/Pink1/Mul1/Atp5k/Cox6a1/Fis1/Ndufb2/Chchd6/Cox6b2/Dmac2/Pet100/Star/Ndufa13/Cox5a/Cyp11a1/Uqcrc1/Atp5d/Ndufa12/Uqcr10/Akap1/Atp5g1/Coa3/Slc25a19/Tomm20l/Cox8c/Ndufs6/Cyc1/Sox10/Tomm22/Smdt1/Atp5o/Ndufb10/Ndufv3/Ndufa7/2410015M20Rik/Ndufv1/Cox8a/Uqcc3/Ndufb8/Timm17b	46	CC	dn	1.49103e-05	0.000598505
GO:0022627	cytosolic small ribosomal subunit	Rps21/Rps20/Rps8/Rps9/Rps11/Rps13/Rps15/Rps26/Rps29/Rps2/Rps10/Rps28/Rps18/Mrps18a/Rps14/Fau	16	CC	dn	2.79562e-05	0.00105204
GO:0005743	mitochondrial inner membrane	Cox5b/Bok/Tmem177/Mpc2/Ndufs2/Marc2/Coq4/Crat/Ndufs3/Romo1/Src/Atp5e/Ndufc1/Mtx1/Hmgcs2/Pink1/Slc25a34/Slc25a33/Atp5k/Cox6a1/Ndufb2/Gstk1/Nat8f1/Chchd6/Phb2/Cox6b2/Dmac2/Spns1/Tufm/Slc25a22/Pet100/Star/Ndufa13/Cox5a/Cyp11a1/Ndufaf3/Uqcrc1/Gpx4/Atp5d/Uqcr11/Timm13/Ndufa12/Mtfp1/Uqcr10/Slc25a35/Acadvl/Akap1/Atp5g1/Coa3/Slc25a39/Fdxr/Slc25a19/Slc25a10/Cox8c/Slc25a29/Ndufs6/Chdh/Dhrs1/Slc25a37/Cyc1/T…	77	CC	dn	3.06971e-05	0.00108723
GO:0019866	organelle inner membrane	Cox5b/Bok/Tmem177/Mpc2/Ndufs2/Marc2/Kcnh1/Coq4/Crat/Ndufs3/Romo1/Src/Atp5e/Ndufc1/Mtx1/Hmgcs2/Pink1/Slc25a34/Slc25a33/Atp5k/P2rx2/Cox6a1/Ndufb2/Gstk1/Nat8f1/Chchd6/Phb2/Cox6b2/Dmac2/Spns1/Tufm/Slc25a22/Pet100/Star/Ndufa13/Cox5a/Cyp11a1/Ndufaf3/Uqcrc1/Gpx4/Atp5d/Uqcr11/Timm13/Ndufa12/Mtfp1/Uqcr10/Slc25a35/Acadvl/Akap1/Atp5g1/Coa3/Slc25a39/Fdxr/Slc25a19/Slc25a10/Cox8c/Slc25a29/Ndufs6/Chdh/Dhrs1/Slc…	81	CC	dn	9.11034e-05	0.00289293
GO:0098800	inner mitochondrial membrane protein complex	Cox5b/Ndufs2/Ndufs3/Atp5e/Ndufc1/Atp5k/Cox6a1/Ndufb2/Chchd6/Dmac2/Ndufa13/Cox5a/Uqcrc1/Atp5d/Ndufa12/Uqcr10/Atp5g1/Cox8c/Ndufs6/Cyc1/Smdt1/Atp5o/Ndufb10/Ndufv3/Ndufa7/2410015M20Rik/Ndufv1/Cox8a/Uqcc3/Ndufb8/Timm17b	31	CC	dn	9.25382e-05	0.00289293
GO:0098803	respiratory chain complex	Cox5b/Ndufs2/Ndufs3/Ndufc1/Cox6a1/Ndufb2/Dmac2/Ndufa13/Cox5a/Uqcrc1/Ndufa12/Uqcr10/Cox8c/Ndufs6/Cyc1/Ndufb10/Ndufv3/Ndufa7/Ndufv1/Cox8a/Uqcc3/Ndufb8	22	CC	dn	9.60939e-05	0.00289293
GO:0005746	mitochondrial respiratory chain	Cox5b/Ndufs2/Ndufs3/Ndufc1/Cox6a1/Ndufb2/Dmac2/Ndufa13/Cox5a/Uqcrc1/Ndufa12/Uqcr10/Cox8c/Ndufs6/Cyc1/Ndufb10/Ndufv3/Ndufa7/Ndufv1/Cox8a/Uqcc3/Ndufb8	22	CC	dn	0.000116789	0.00334854
GO:0070469	respiratory chain	Cox5b/Ndufs2/Ndufs3/Ndufc1/Cox6a1/Ndufb2/Dmac2/Ndufa13/Cox5a/Uqcrc1/Uqcr11/Ndufa12/Uqcr10/Cox8c/Ndufs6/Cyc1/Ndufb10/Ndufv3/Ndufa7/Ndufv1/Cox8a/Uqcc3/Ndufb8	23	CC	dn	0.000150594	0.00412152
GO:0000313	organellar ribosome	Mrpl15/Mrpl44/Mrps26/Mrpl24/Dap3/Nsun4/Mrpl20/Mrps12/Mrpl34/Mrpl54/Mrpl55/Mrpl38/Mrpl12/Mrpl36/Mrps36/Mrps16/Mrpl57/Mrpl28/Ndufa7/Mrpl14/Mrps18a/Mrpl43	22	CC	dn	0.000244528	0.00613465
GO:0005761	mitochondrial ribosome	Mrpl15/Mrpl44/Mrps26/Mrpl24/Dap3/Nsun4/Mrpl20/Mrps12/Mrpl34/Mrpl54/Mrpl55/Mrpl38/Mrpl12/Mrpl36/Mrps36/Mrps16/Mrpl57/Mrpl28/Ndufa7/Mrpl14/Mrps18a/Mrpl43	22	CC	dn	0.000244528	0.00613465
GO:0022625	cytosolic large ribosomal subunit	Rpl37a/Uba52/Mrto4/Rplp0/Rpl32/Rpl28/Rpl18/Rplp2/Rpl18a/Rsl24d1/Rpl19/Rpl27/Rpl10l/Rpl37/Rpl8/Rpl3/Rpl39l/Rpl36	18	CC	dn	0.000262742	0.00632794
GO:0045240	dihydrolipoyl dehydrogenase complex	Dhtkd1/Bckdha/Ogdh/Kat2a/Mrps36/Ogdhl	6	CC	dn	0.000310556	0.0070096
GO:0005844	polysome	Rps21/Msi1/Gcn1l1/Eif4h/Ybx3/Rpl18/Rpl18a/Larp6/Eef2/Rps26/Larp1/Ybx2/Rpl19/Rpl10l/Rps29/Rpl8/Mcrs1/Eif4g1/Rps28/Abcf1	20	CC	dn	0.000314329	0.0070096
GO:1990204	oxidoreductase complex	Ndufs2/Dhtkd1/Ndufs3/Ndufc1/Ndufb2/Dmac2/Bckdha/Ndufa13/Gcsh/Uqcrc1/Ndufa12/Uqcr10/Ogdh/Pdk2/Kat2a/Ndufs6/Mrps36/Ogdhl/Cyc1/Ndufb10/Ndufv3/Ndufa7/Ndufv1/Uqcc3/Ndufb8	25	CC	dn	0.000360913	0.00776098
mmu03010	Ribosome	Q9CPR5/P61514/Q9CQR2/Q9CQ06/P60867/P62984/P62242/Q9CQL4/P14869/Q9D1R9/P62911/Q6ZWN5/P41105/O35680/P62281/P35980/P62301/P99027/P62717/Q99N91/Q5EBK7/P62855/P61358/Q9DB15/P62274/Q99N90/Q9CPX7/Q9D823/P62918/P27659/Q9CQD0/P25444/Q9D1B9/P63325/P62858/P62270/Q9D1I6/Q5U5I3/Q6ZWZ4/P62264/P35545	41	kegg	dn	5.30239e-10	1.49025e-07
mmu05016	Huntington disease	Q9D881/Q91WD5/Q9DCT2/A0A0R4J082/P21981/P56382/Q9CQY9/Q9D2A5/Q0IIN3/O09106/P43024/Q9CPU2/G3X9V4/Q059Q8/B2RVL4/P62743/P60898/P17426/Q9ERS2/P97760/P12787/P11352/Q9CZ13/Q9CPX8/A0A0R4J275/Q3TPZ5/Q5NCJ9/D3Z667/Q9CR84/O35668/A2AC93/E9Q7P0/A6H666/E9Q7N9/Q3TJ95/P52503/E9Q8T7/Q9D0M3/Q9DCM4/Q9DB20/P09671/Q9DCS9/Q8BK30/Q9Z1P6/Q91YT0/Q64445	46	kegg	dn	5.72128e-08	8.03991e-06
mmu05322	Systemic lupus erythematosus	P84244/P02301/Q64522/Q149V4/B2RTM0/P14106/Q02105/Q8CG16/G3X9V4/Q8R1M2/P27661/Q9D2U9/B2RVF0/P68433/P10853/Q8CGP2/A3KPD0/B2RVD5/Q6ZWY9/Q64475/B9EI85/P70696/D3YXF5/P14434/O78196/P01029/L7MU04/Q5M8Q2	28	kegg	dn	9.1394e-07	8.56218e-05
mmu00480	Glutathione metabolism	P30115/Q9CPU4/A0A0A6YWX7/P48774/P15626/P10649/O09172/G3UWD6/Q9DCM2/Q9JIY7/E9PUL7/P11352/Q64471/Q61133/O70325/P46412/Q8K010/P19157	18	kegg	dn	2.71873e-05	0.00191027
mmu03320	PPAR signaling pathway	P09813/A2AJP1/Q91X41/Q9Z2V4/P54869/O54794/P43883/P11404/Q08857/Q9EPL9/P0CG50/Q8BGD5/Q99PU5/Q9R0H0/Q60994/O88492/Q8BVZ1/Q2XU92/Q08EE8/Q9Z0R9/P13011/P13516/Q3UC67	23	kegg	dn	5.64282e-05	0.00317186
mmu04932	Non-alcoholic fatty liver disease (NAFLD)	Q9D881/Q3UPA4/Q91WD5/A2AJP1/Q9DCT2/Q91X41/Q9CQY9/P43024/Q9CPU2/Q059Q8/Q2NL51/P04202/Q3TY95/P53566/Q9ERS2/O08908/P12787/Q9CZ13/Q9CPX8/A0A0R4J275/Q5NCJ9/O35718/A6H666/P31750/P52503/Q9D0M3/Q60994/Q9DCS9/Q8BK30/Q9Z1P6/Q91YT0/Q80XI6/Q64445	33	kegg	dn	0.000107167	0.00501992
mmu04714	Thermogenesis	Q9D881/Q8C0T9/Q91WD5/Q9DCT2/A0A0R4J082/P56382/Q9CQY9/Q9D2A5/P18293/P18653/Q06185/P43024/B2RRX1/Q9CPU2/Q059Q8/Q9D1F4/Q8BGD5/Q9JJN1/Q8BJ56/P16092/Q9ERS2/P12787/Q9JKL4/Q9CZ13/Q9CPX8/A0A0R4J275/Q5NCJ9/O88444/Q9CR84/Q9D2R6/Q3TXH6/A6H666/Q8BL03/P52503/Q9D0M3/Q61466/Q9DB20/Q9DCS9/Q8BK30/Q9Z1P6/Q91YT0/Q64445/Q3UC67	43	kegg	dn	0.00013888	0.00557608
mmu05012	Parkinson disease	Q9D881/Q91WD5/Q9DCT2/P56382/Q9CQY9/Q9JJZ4/Q99MQ3/P43024/Q9CPU2/Q059Q8/Q9ERS2/P12787/Q9CZ13/Q9CPX8/A0A0R4J275/Q5NCJ9/P0CG49/Q9CR84/A6H666/P52503/Q9D0M3/Q9Z2Q6/Q9DB20/Q9DCS9/Q8BK30/Q9Z1P6/Q3TY78/Q91YT0/Q64445	29	kegg	dn	0.000182575	0.00641416
mmu00190	Oxidative phosphorylation	Q9D881/Q91WD5/Q9DCT2/P56382/Q9CQY9/Q3U889/Q06185/P43024/Q9D1K2/Q9CPU2/Q059Q8/Q9ERS2/P12787/Q9CZ13/Q9CPX8/A0A0R4J275/Q5NCJ9/Q9CR84/A6H666/P52503/Q9D0M3/Q9DB20/Q9DCS9/Q8BK30/Q9Z1P6/Q91YT0/Q64445	27	kegg	dn	0.00043373	0.0135446
mmu05225	Hepatocellular carcinoma	P30115/P22727/Q9CPU4/A0A0A6YWX7/P48774/P15626/P10649/P51141/Q9R216/B2RRX1/Q99MD6/P22726/P04202/Q3TY95/Q63844/P09535/O08908/P14901/Q542Y0/Q9Z2X8/Q64471/Q61133/G5E832/Q8CB46/Q60838/A2A649/Q3TXH6/P31750/P22725/Q61466/K4DI61/Q61091/Q91VN0/P19157/B2RU64/Q8K025	36	kegg	dn	0.000537949	0.0144998
mmu00980	Metabolism of xenobiotics by cytochrome P450	P30115/Q9CPU4/A0A0A6YWX7/P48774/P15626/P10649/P00329/Q8CG76/Q8K154/Q9DCM2/Q64471/Q61133/B2RXY7/Q3TX25/E9Q3E1/P19157	16	kegg	dn	0.000567501	0.0144998
mmu04614	Renin-angiotensin system	P06281/P15949/A0A1R3UDC2/Q3UNG6/P15948/Q61754/A0A1R3UHM9/P15945/P15947/Q3UTR7/A0A0R4IZY0/Q3TU20/D0G895	13	kegg	dn	0.000744178	0.0174294
mmu05034	Alcoholism	P84244/A0A0R4J082/P02301/Q9D2A5/Q64522/Q149V4/B2RTM0/O09106/G3X9V4/Q8R1M2/Q03391/P63087/Q63844/P27661/Q9D2U9/B2RVF0/P68433/P10853/Q8CGP2/A3KPD0/B2RVD5/Q6ZWY9/Q64475/B9EI85/P70696/Q8C2B3/Q3TCZ2/L7MU04/Q5M8Q2	29	kegg	dn	0.00100307	0.0216857
mmu05010	Alzheimer disease	Q9D881/Q91WD5/Q9DCT2/P56382/Q9CQY9/P43024/Q9CPU2/G3X9V4/Q059Q8/P08226/Q9CQR7/Q03391/A0A0R4J2C1/Q63844/Q9ERS2/P12787/Q9CZ13/Q9CPX8/A0A0R4J275/A0A0R4J0I9/Q5NCJ9/Q9CR84/A6H666/P52503/Q9D0M3/Q9DB20/Q9DCS9/Q8BK30/Q9Z1P6/Q91YT0/Q64445	31	kegg	dn	0.00209118	0.0419809

## Sheet: HT_vs_KO
ID	GO Biological process	Gene ID	Count	Ontology	Up/Dn	p-value	FDR
mmu05146	Amoebiasis	Q3TY78	1	kegg	dn	0.0140745
mmu05142	Chagas disease (American trypanosomiasis)	Q3TY78	1	kegg	dn	0.0148762
mmu05012	Parkinson disease	Q3TY78	1	kegg	dn	0.0167468
mmu04728	Dopaminergic synapse	Q3TY78	1	kegg	dn	0.0177267
mmu04020	Calcium signaling pathway	Q3TY78	1	kegg	dn	0.0247639
