# Supplementary material for: Sperm acrosome overgrowth and infertility in mice lacking chromosome 18 pachytene piRNA
Source: PLoS Genet. 2021 Apr 8;17(4):e1009485. doi: 10.1371/journal.pgen.1009485 (PMC8057611; doi:10.1371/journal.pgen.1009485)
Supplement: S6 Table — (XLSX) [file pgen.1009485.s012.xlsx]

## Sheet: UP
UniProt ID	Protein Name	mean of abundance in +/D	mean of abundance in D/D	mean of D/D / +/D	p-value
Q91VC7	Protein phosphatase 1 regulatory subunit 14A OS=Mus musculus OX=10090 GN=Ppp1r14a PE=1 SV=1	53828.3	130376	2.42208	0.0157364
Q8BJW7	Crossover junction endonuclease EME1 OS=Mus musculus OX=10090 GN=Eme1 PE=1 SV=1	812.729	1304.37	1.60493	0.0402368
Q03734	Serine protease inhibitor A3M OS=Mus musculus OX=10090 GN=Serpina3m PE=1 SV=2	33182	50714.8	1.52838	0.0294587
Q5U5Q9	BRCA1-A complex subunit RAP80 OS=Mus musculus OX=10090 GN=Uimc1 PE=1 SV=2	2020.1	2964.45	1.46748	0.0421789
Q8C3X8	Lipase maturation factor 2 OS=Mus musculus OX=10090 GN=Lmf2 PE=1 SV=1	662472	940489	1.41967	0.0480725
P16563	Cysteine-rich secretory protein 2 OS=Mus musculus OX=10090 GN=Crisp2 PE=1 SV=1	1.9151e+06	2.62203e+06	1.36913	0.0127752
Q9D9V2	Equatorin OS=Mus musculus OX=10090 GN=Eqtn PE=1 SV=2	56794.4	77648.8	1.36719	0.0396463
Q3V0Q6	Sperm-associated antigen 8 OS=Mus musculus OX=10090 GN=Spag8 PE=1 SV=1	81842.5	110280	1.34747	0.0230002
A3KGV1	Outer dense fiber protein 2 OS=Mus musculus OX=10090 GN=Odf2 PE=1 SV=1	5.19268e+07	6.73657e+07	1.29732	0.0364115
A1EGX6	Fibrous sheath CABYR-binding protein OS=Mus musculus OX=10090 GN=Fscb PE=1 SV=1	1.7739e+06	2.27558e+06	1.28281	0.0323443
Q6V5K9	Zinc finger protein 474 OS=Mus musculus OX=10090 GN=Znf474 PE=2 SV=2	631617	795399	1.25931	0.039367
A0A0M3U1B0	Synaptonemal complex protein 2-like OS=Mus musculus OX=10090 GN=Sycp2l PE=2 SV=1	1810.7	2238.56	1.23629	0.0332574
O09035	Diazepam-binding inhibitor-like 5 OS=Mus musculus OX=10090 GN=Dbil5 PE=1 SV=1	1.34964e+07	1.66503e+07	1.23368	0.029091
Q921M4	Golgin subfamily A member 2 OS=Mus musculus OX=10090 GN=Golga2 PE=1 SV=3	1.00939e+06	1.24482e+06	1.23325	0.0275496
Q8K2F0	Bromodomain-containing protein 3 OS=Mus musculus OX=10090 GN=Brd3 PE=1 SV=2	475711	585097	1.22994	0.00547644
Q8C5W0	Calmin OS=Mus musculus OX=10090 GN=Clmn PE=1 SV=2	583154	716675	1.22897	0.0216119
Q8BW70	Ubiquitin carboxyl-terminal hydrolase 38 OS=Mus musculus OX=10090 GN=Usp38 PE=1 SV=2	940.124	1152.09	1.22547	0.00370865
O88622	Poly(ADP-ribose) glycohydrolase OS=Mus musculus OX=10090 GN=Parg PE=1 SV=2	16363.5	19661.8	1.20156	0.0264107
Q9D454	Uncharacterized protein CXorf49 homolog OS=Mus musculus OX=10090 PE=1 SV=1	405683	486277	1.19866	0.0420912
Q80X73	Protein pelota homolog OS=Mus musculus OX=10090 GN=Pelo PE=1 SV=3	8834.68	10563.8	1.19572	0.0219694
Q3UKC1	Tax1-binding protein 1 homolog OS=Mus musculus OX=10090 GN=Tax1bp1 PE=1 SV=2	772624	923796	1.19566	0.0359739
Q8K268	ATP-binding cassette sub-family F member 3 OS=Mus musculus OX=10090 GN=Abcf3 PE=1 SV=1	70381.2	83491.8	1.18628	0.00740859
E9Q8T7	Dynein heavy chain 1, axonemal OS=Mus musculus OX=10090 GN=Dnah1 PE=1 SV=1	457764	541168	1.1822	0.0445753
Q6NY15	Testis-specific gene 10 protein OS=Mus musculus OX=10090 GN=Tsga10 PE=1 SV=1	520359	612900	1.17784	0.0490703
Q80V62	Fanconi anemia group D2 protein homolog OS=Mus musculus OX=10090 GN=Fancd2 PE=1 SV=2	78501.7	92280.7	1.17553	0.034737
P0DJF3	Transmembrane protein 95 OS=Mus musculus OX=10090 GN=Tmem95 PE=2 SV=1	411338	481505	1.17058	0.0446821
Q924M5	Protein boule-like OS=Mus musculus OX=10090 GN=Boll PE=1 SV=2	1.62666e+06	1.90171e+06	1.16909	0.0113248
P51912	Neutral amino acid transporter B(0) OS=Mus musculus OX=10090 GN=Slc1a5 PE=1 SV=2	6988.83	8146.51	1.16565	0.0191405
Q3U7U3	F-box only protein 7 OS=Mus musculus OX=10090 GN=Fbxo7 PE=1 SV=2	5297.89	6174.6	1.16548	0.0119258
Q8VDK1	Deaminated glutathione amidase OS=Mus musculus OX=10090 GN=Nit1 PE=1 SV=2	348211	401943	1.15431	0.0222003
O54827	Probable phospholipid-transporting ATPase VA OS=Mus musculus OX=10090 GN=Atp10a PE=1 SV=4	12201.4	14050.5	1.15155	0.044762
Q9D061	Acyl-CoA-binding domain-containing protein 6 OS=Mus musculus OX=10090 GN=Acbd6 PE=1 SV=2	55254.5	63435.3	1.14806	0.0193039
O70157	DNA topoisomerase 3-alpha OS=Mus musculus OX=10090 GN=Top3a PE=2 SV=1	122475	139555	1.13945	0.0132624
Q9CWW7	CXXC-type zinc finger protein 1 OS=Mus musculus OX=10090 GN=Cxxc1 PE=2 SV=1	134509	153126	1.13841	0.00704467
Q9WUP7	Ubiquitin carboxyl-terminal hydrolase isozyme L5 OS=Mus musculus OX=10090 GN=Uchl5 PE=1 SV=2	2.45567e+06	2.76555e+06	1.12619	0.0324562
Q9D7A8	Armadillo repeat-containing protein 1 OS=Mus musculus OX=10090 GN=Armc1 PE=1 SV=1	156263	174740	1.11824	0.0190878
D3YXK2	Scaffold attachment factor B1 OS=Mus musculus OX=10090 GN=Safb PE=1 SV=2	1.82543e+07	2.03481e+07	1.1147	0.0499964
Q62318	Transcription intermediary factor 1-beta OS=Mus musculus OX=10090 GN=Trim28 PE=1 SV=3	3.09607e+07	3.44618e+07	1.11308	0.0277316
Q9D1G5	Leucine-rich repeat-containing protein 57 OS=Mus musculus OX=10090 GN=Lrrc57 PE=1 SV=1	1.17029e+06	1.3019e+06	1.11246	0.0106094
Q8VHJ5	Serine/threonine-protein kinase MARK1 OS=Mus musculus OX=10090 GN=Mark1 PE=1 SV=2	32072.7	35563.1	1.10883	0.0325021
Q9D9X8	Sperm acrosome membrane-associated protein 3 OS=Mus musculus OX=10090 GN=Spaca3 PE=1 SV=2	133240	147605	1.10782	0.0105712
O54781	SRSF protein kinase 2 OS=Mus musculus OX=10090 GN=Srpk2 PE=1 SV=2	232991	257985	1.10728	0.00263177
Q80VD1	Protein FAM98B OS=Mus musculus OX=10090 GN=Fam98b PE=1 SV=1	4.53767e+06	5.00506e+06	1.103	0.0378488
P23116	Eukaryotic translation initiation factor 3 subunit A OS=Mus musculus OX=10090 GN=Eif3a PE=1 SV=5	1.07319e+07	1.17529e+07	1.09514	0.038588
B2RY56	RNA-binding protein 25 OS=Mus musculus OX=10090 GN=Rbm25 PE=1 SV=2	1.70973e+06	1.8668e+06	1.09187	0.0047654
Q6NZN0	RNA-binding protein 26 OS=Mus musculus OX=10090 GN=Rbm26 PE=1 SV=2	106340	116042	1.09124	0.0485112
Q3UFY7	7-methylguanosine phosphate-specific 5'-nucleotidase OS=Mus musculus OX=10090 GN=Nt5c3b PE=1 SV=3	257007	280202	1.09025	0.00152334
Q9ES46	Beta-parvin OS=Mus musculus OX=10090 GN=Parvb PE=1 SV=1	19250.2	20967.4	1.0892	0.0475356
Q5NCR9	Nuclear speckle splicing regulatory protein 1 OS=Mus musculus OX=10090 GN=Nsrp1 PE=1 SV=1	36202.5	39386.2	1.08794	0.0413412
Q8VCH8	UBX domain-containing protein 4 OS=Mus musculus OX=10090 GN=Ubxn4 PE=1 SV=1	729917	792899	1.08629	0.0141714
Q8BT07	Centrosomal protein of 55 kDa OS=Mus musculus OX=10090 GN=Cep55 PE=1 SV=2	1.15332e+06	1.24883e+06	1.08281	0.0177576
Q8K1L5	E3 ubiquitin-protein ligase PPP1R11 OS=Mus musculus OX=10090 GN=Ppp1r11 PE=1 SV=1	262231	282625	1.07777	0.0289909
Q8CI32	BAG family molecular chaperone regulator 5 OS=Mus musculus OX=10090 GN=Bag5 PE=1 SV=1	671869	722836	1.07586	0.00441273
Q91VZ6	Stromal membrane-associated protein 1 OS=Mus musculus OX=10090 GN=Smap1 PE=1 SV=1	157121	168927	1.07514	0.0239359
Q8VDH1	F-box only protein 21 OS=Mus musculus OX=10090 GN=Fbxo21 PE=1 SV=1	113609	121013	1.06517	0.0146507
Q9WUD1	STIP1 homology and U box-containing protein 1 OS=Mus musculus OX=10090 GN=Stub1 PE=1 SV=1	522772	556011	1.06358	0.0210467
Q9D819	Inorganic pyrophosphatase OS=Mus musculus OX=10090 GN=Ppa1 PE=1 SV=1	5.87194e+06	6.2445e+06	1.06345	0.00439672
O70302	Cell death activator CIDE-A OS=Mus musculus OX=10090 GN=Cidea PE=1 SV=2	15193.5	16105.7	1.06004	0.0140298
Q08943	FACT complex subunit SSRP1 OS=Mus musculus OX=10090 GN=Ssrp1 PE=1 SV=2	1.0913e+06	1.15586e+06	1.05916	0.0329434
Q8BY87	Ubiquitin carboxyl-terminal hydrolase 47 OS=Mus musculus OX=10090 GN=Usp47 PE=1 SV=2	1.38646e+06	1.4654e+06	1.05694	0.0357511
O35226	26S proteasome non-ATPase regulatory subunit 4 OS=Mus musculus OX=10090 GN=Psmd4 PE=1 SV=1	4.24543e+06	4.42611e+06	1.04256	0.0436392
Q9D0W5	Peptidyl-prolyl cis-trans isomerase-like 1 OS=Mus musculus OX=10090 GN=Ppil1 PE=1 SV=1	1.18389e+06	1.22694e+06	1.03636	0.0357235
O88544	COP9 signalosome complex subunit 4 OS=Mus musculus OX=10090 GN=Cops4 PE=1 SV=1	2.86681e+06	2.92145e+06	1.01906	0.021623

## Sheet: DN
UniProt ID	Protein Name	mean of abundance in +/D	mean of abundance in D/D	mean of D/D / +/D	p-value
Q9QYM8	Centromere protein H OS=Mus musculus OX=10090 GN=Cenph PE=1 SV=1	4364.6	2441.31	0.559344	0.0367908
Q91X72	Hemopexin OS=Mus musculus OX=10090 GN=Hpx PE=1 SV=2	2.09247e+07	1.17641e+07	0.562211	0.0482462
Q9R0M4	Podocalyxin OS=Mus musculus OX=10090 GN=Podxl PE=1 SV=2	1982.3	1465.89	0.739489	0.0131689
Q8K0U4	Heat shock 70 kDa protein 12A OS=Mus musculus OX=10090 GN=Hspa12a PE=1 SV=1	12322.8	9138.83	0.741619	0.00960138
P01027	Complement C3 OS=Mus musculus OX=10090 GN=C3 PE=1 SV=3	1.18751e+07	8.81353e+06	0.742186	0.0499864
Q9EQ06	Estradiol 17-beta-dehydrogenase 11 OS=Mus musculus OX=10090 GN=Hsd17b11 PE=1 SV=1	919259	692965	0.75383	0.0362041
P56565	Protein S100-A1 OS=Mus musculus OX=10090 GN=S100a1 PE=1 SV=2	182471	138148	0.757097	0.0402034
Q8VCW8	Acyl-CoA synthetase family member 2, mitochondrial OS=Mus musculus OX=10090 GN=Acsf2 PE=1 SV=1	3.14579e+06	2.42879e+06	0.772076	0.0399489
Q3UW53	Protein Niban OS=Mus musculus OX=10090 GN=Fam129a PE=1 SV=2	1.03153e+06	808737	0.784017	0.00143785
Q9JM51	Prostaglandin E synthase OS=Mus musculus OX=10090 GN=Ptges PE=1 SV=1	8776.3	6962	0.793272	0.0410469
Q91WE2	Protein FAM192A OS=Mus musculus OX=10090 GN=Fam192a PE=1 SV=1	457305	366790	0.802068	0.0406547
Q8K3U4	Beta-defensin 36 OS=Mus musculus OX=10090 GN=Defb36 PE=3 SV=2	1.04604e+06	840728	0.803727	0.0296691
Q9Z239	Phospholemman OS=Mus musculus OX=10090 GN=Fxyd1 PE=1 SV=1	33835.5	27390.3	0.809514	0.0225879
Q91XU3	Phosphatidylinositol 5-phosphate 4-kinase type-2 gamma OS=Mus musculus OX=10090 GN=Pip4k2c PE=1 SV=1	429140	347884	0.810654	0.0436064
P70694	Estradiol 17 beta-dehydrogenase 5 OS=Mus musculus OX=10090 GN=Akr1c6 PE=1 SV=1	2.93223e+06	2.38675e+06	0.813972	0.048253
Q8K183	Pyridoxal kinase OS=Mus musculus OX=10090 GN=Pdxk PE=1 SV=1	638901	522867	0.818385	0.0408338
A2A9R3	Melanoma-associated antigen B4 OS=Mus musculus OX=10090 GN=Mageb4 PE=1 SV=1	2.52333e+06	2.07208e+06	0.821166	0.020063
Q8R238	Serine dehydratase-like OS=Mus musculus OX=10090 GN=Sdsl PE=1 SV=1	137520	113101	0.822431	0.016309
Q61147	Ceruloplasmin OS=Mus musculus OX=10090 GN=Cp PE=1 SV=2	2.21502e+06	1.82329e+06	0.823148	0.0113861
Q9WVE8	Protein kinase C and casein kinase substrate in neurons protein 2 OS=Mus musculus OX=10090 GN=Pacsin2 PE=1 SV=1	51952.8	42871.9	0.825208	0.0139458
Q8R0Y6	Cytosolic 10-formyltetrahydrofolate dehydrogenase OS=Mus musculus OX=10090 GN=Aldh1l1 PE=1 SV=1	6.26423e+06	5.19065e+06	0.828618	0.0158185
O35459	Delta(3,5)-Delta(2,4)-dienoyl-CoA isomerase, mitochondrial OS=Mus musculus OX=10090 GN=Ech1 PE=1 SV=1	4.36123e+06	3.61444e+06	0.828766	0.0498428
Q3UQ44	Ras GTPase-activating-like protein IQGAP2 OS=Mus musculus OX=10090 GN=Iqgap2 PE=1 SV=2	489842	406806	0.830484	0.0393373
O70566	Protein diaphanous homolog 2 OS=Mus musculus OX=10090 GN=Diaph2 PE=1 SV=2	114065	94843.3	0.831483	0.0131421
P56371	Ras-related protein Rab-4A OS=Mus musculus OX=10090 GN=Rab4a PE=1 SV=2	40163.4	33439.6	0.832588	0.00774577
O55060	Thiopurine S-methyltransferase OS=Mus musculus OX=10090 GN=Tpmt PE=1 SV=1	518490	434093	0.837225	0.0165262
Q9CQ62	2,4-dienoyl-CoA reductase, mitochondrial OS=Mus musculus OX=10090 GN=Decr1 PE=1 SV=1	3.20528e+06	2.68527e+06	0.837766	0.0255077
Q60605	Myosin light polypeptide 6 OS=Mus musculus OX=10090 GN=Myl6 PE=1 SV=3	1.20721e+07	1.0116e+07	0.837962	0.0373236
P16858	Glyceraldehyde-3-phosphate dehydrogenase OS=Mus musculus OX=10090 GN=Gapdh PE=1 SV=2	1.27854e+08	1.07216e+08	0.838587	0.0417369
Q91YI0	Argininosuccinate lyase OS=Mus musculus OX=10090 GN=Asl PE=1 SV=1	2.47457e+06	2.08119e+06	0.841031	0.0301073
Q78IK4	MICOS complex subunit Mic27 OS=Mus musculus OX=10090 GN=Apool PE=1 SV=1	282982	238542	0.842956	1.53471e-05
O08638	Myosin-11 OS=Mus musculus OX=10090 GN=Myh11 PE=1 SV=1	6.61285e+07	5.59236e+07	0.84568	0.0425536
O08553	Dihydropyrimidinase-related protein 2 OS=Mus musculus OX=10090 GN=Dpysl2 PE=1 SV=2	2.18446e+06	1.85694e+06	0.850067	0.0358554
P14824	Annexin A6 OS=Mus musculus OX=10090 GN=Anxa6 PE=1 SV=3	1.75953e+06	1.50587e+06	0.855837	0.0483252
Q9R0P5	Destrin OS=Mus musculus OX=10090 GN=Dstn PE=1 SV=3	1.4229e+07	1.22062e+07	0.857843	0.0129426
Q99JW4	LIM and senescent cell antigen-like-containing domain protein 1 OS=Mus musculus OX=10090 GN=Lims1 PE=1 SV=3	37361.9	32104.8	0.859293	0.0083318
Q9WUU7	Cathepsin Z OS=Mus musculus OX=10090 GN=Ctsz PE=1 SV=1	804256	692294	0.860788	0.0290642
Q8VHX6	Filamin-C OS=Mus musculus OX=10090 GN=Flnc PE=1 SV=3	55622.2	47911.8	0.86138	0.0345456
Q9DD03	Ras-related protein Rab-13 OS=Mus musculus OX=10090 GN=Rab13 PE=1 SV=1	11009.3	9506.19	0.863465	0.0375842
Q61941	NAD(P) transhydrogenase, mitochondrial OS=Mus musculus OX=10090 GN=Nnt PE=1 SV=2	3.31533e+06	2.87972e+06	0.868606	0.0434618
P97372	Proteasome activator complex subunit 2 OS=Mus musculus OX=10090 GN=Psme2 PE=1 SV=4	1.73721e+06	1.51454e+06	0.871825	0.043858
Q9CRB6	Tubulin polymerization-promoting protein family member 3 OS=Mus musculus OX=10090 GN=Tppp3 PE=1 SV=1	629060	549239	0.87311	0.012797
Q9Z1R3	Apolipoprotein M OS=Mus musculus OX=10090 GN=Apom PE=1 SV=1	91271.5	79698.5	0.873202	0.0376188
Q99LC3	NADH dehydrogenase [ubiquinone] 1 alpha subcomplex subunit 10, mitochondrial OS=Mus musculus OX=10090 GN=Ndufa10 PE=1 SV=1	8.53794e+06	7.49567e+06	0.877925	0.0484826
Q8BH58	TIP41-like protein OS=Mus musculus OX=10090 GN=Tiprl PE=1 SV=1	1.81857e+06	1.59758e+06	0.87848	0.00945794
Q9CVB6	Actin-related protein 2/3 complex subunit 2 OS=Mus musculus OX=10090 GN=Arpc2 PE=1 SV=3	1.34365e+06	1.18599e+06	0.882664	0.0355727
P43406	Integrin alpha-V OS=Mus musculus OX=10090 GN=Itgav PE=1 SV=2	29538.4	26105.8	0.883792	0.049276
P36536	GTP-binding protein SAR1a OS=Mus musculus OX=10090 GN=Sar1a PE=1 SV=1	135594	119847	0.883862	0.0431463
P35486	Pyruvate dehydrogenase E1 component subunit alpha, somatic form, mitochondrial OS=Mus musculus OX=10090 GN=Pdha1 PE=1 SV=1	657274	584724	0.88962	0.0429814
Q921Y0	MOB kinase activator 1A OS=Mus musculus OX=10090 GN=Mob1a PE=2 SV=3	71309.8	63448.1	0.889753	0.040771
Q9CQQ8	U6 snRNA-associated Sm-like protein LSm7 OS=Mus musculus OX=10090 GN=Lsm7 PE=1 SV=1	797690	715528	0.897	0.0262855
Q61233	Plastin-2 OS=Mus musculus OX=10090 GN=Lcp1 PE=1 SV=4	241337	216789	0.898282	0.0485044
P63085	Mitogen-activated protein kinase 1 OS=Mus musculus OX=10090 GN=Mapk1 PE=1 SV=3	1.93129e+06	1.74253e+06	0.902264	0.038993
Q99MZ7	Peroxisomal trans-2-enoyl-CoA reductase OS=Mus musculus OX=10090 GN=Pecr PE=1 SV=1	57971	52317.5	0.902477	0.0443135
P06801	NADP-dependent malic enzyme OS=Mus musculus OX=10090 GN=Me1 PE=1 SV=2	2.62262e+07	2.3672e+07	0.902609	0.0104311
Q9WUD8	Fas apoptotic inhibitory molecule 1 OS=Mus musculus OX=10090 GN=Faim PE=1 SV=1	64438.1	58315	0.904976	0.0400274
O55026	Ectonucleoside triphosphate diphosphohydrolase 2 OS=Mus musculus OX=10090 GN=Entpd2 PE=1 SV=2	286560	259405	0.905236	0.0319642
P29699	Alpha-2-HS-glycoprotein OS=Mus musculus OX=10090 GN=Ahsg PE=1 SV=1	5.38356e+06	4.88052e+06	0.906561	0.0265087
P70670	Nascent polypeptide-associated complex subunit alpha, muscle-specific form OS=Mus musculus OX=10090 GN=Naca PE=1 SV=2	752302	682900	0.907747	0.0227754
O35900	U6 snRNA-associated Sm-like protein LSm2 OS=Mus musculus OX=10090 GN=Lsm2 PE=1 SV=1	1.04371e+06	947776	0.908079	0.0355804
O35972	39S ribosomal protein L23, mitochondrial OS=Mus musculus OX=10090 GN=Mrpl23 PE=1 SV=1	54841.2	49821.2	0.908463	0.0288026
Q80U28	MAP kinase-activating death domain protein OS=Mus musculus OX=10090 GN=Madd PE=1 SV=2	463751	421465	0.908817	0.00442974
P61971	Nuclear transport factor 2 OS=Mus musculus OX=10090 GN=Nutf2 PE=1 SV=1	354405	322101	0.908849	0.0267435
Q7TPR4	Alpha-actinin-1 OS=Mus musculus OX=10090 GN=Actn1 PE=1 SV=1	1.56773e+06	1.42498e+06	0.908941	0.0449528
Q91W18	Tudor domain-containing protein 3 OS=Mus musculus OX=10090 GN=Tdrd3 PE=1 SV=4	421540	383474	0.909697	0.0377415
Q3V3R4	Integrin alpha-1 OS=Mus musculus OX=10090 GN=Itga1 PE=1 SV=2	284493	258977	0.910311	0.046913
P18760	Cofilin-1 OS=Mus musculus OX=10090 GN=Cfl1 PE=1 SV=3	4.85504e+07	4.42058e+07	0.910513	0.0185677
Q9DB34	Charged multivesicular body protein 2a OS=Mus musculus OX=10090 GN=Chmp2a PE=1 SV=1	1.98759e+06	1.81281e+06	0.912063	0.0139984
Q91V92	ATP-citrate synthase OS=Mus musculus OX=10090 GN=Acly PE=1 SV=1	8.64773e+06	7.88924e+06	0.912289	0.0375645
Q8BH59	Calcium-binding mitochondrial carrier protein Aralar1 OS=Mus musculus OX=10090 GN=Slc25a12 PE=1 SV=1	45802.5	41807.3	0.912772	0.00611011
P46638	Ras-related protein Rab-11B OS=Mus musculus OX=10090 GN=Rab11b PE=1 SV=3	82902.8	75787.4	0.914171	0.0152033
Q91VI7	Ribonuclease inhibitor OS=Mus musculus OX=10090 GN=Rnh1 PE=1 SV=1	1.95375e+06	1.78881e+06	0.915578	0.017374
P60521	Gamma-aminobutyric acid receptor-associated protein-like 2 OS=Mus musculus OX=10090 GN=Gabarapl2 PE=1 SV=1	492205	451153	0.916596	0.018471
P61205	ADP-ribosylation factor 3 OS=Mus musculus OX=10090 GN=Arf3 PE=2 SV=2	1.12424e+07	1.03246e+07	0.918368	0.0239732
O88342	WD repeat-containing protein 1 OS=Mus musculus OX=10090 GN=Wdr1 PE=1 SV=3	3.54142e+06	3.25723e+06	0.919753	0.0496957
P55264	Adenosine kinase OS=Mus musculus OX=10090 GN=Adk PE=1 SV=2	3.55394e+06	3.27318e+06	0.921001	0.0228864
Q9CT10	Ran-binding protein 3 OS=Mus musculus OX=10090 GN=Ranbp3 PE=1 SV=2	1.68063e+06	1.55419e+06	0.924771	0.0212274
P42669	Transcriptional activator protein Pur-alpha OS=Mus musculus OX=10090 GN=Pura PE=1 SV=1	2.28562e+06	2.11679e+06	0.926132	0.00914805
P47199	Quinone oxidoreductase OS=Mus musculus OX=10090 GN=Cryz PE=1 SV=1	6.23343e+06	5.78103e+06	0.927424	0.0418299
Q9Z1M8	Protein Red OS=Mus musculus OX=10090 GN=Ik PE=1 SV=2	303653	282651	0.930836	0.00721703
Q9CXW3	Calcyclin-binding protein OS=Mus musculus OX=10090 GN=Cacybp PE=1 SV=1	6.5379e+06	6.08831e+06	0.931233	0.00613169
P34884	Macrophage migration inhibitory factor OS=Mus musculus OX=10090 GN=Mif PE=1 SV=2	2.12773e+06	1.98842e+06	0.934529	0.0188471
Q7M6Y3	Phosphatidylinositol-binding clathrin assembly protein OS=Mus musculus OX=10090 GN=Picalm PE=1 SV=1	1.98815e+06	1.85833e+06	0.9347	0.020698
P57780	Alpha-actinin-4 OS=Mus musculus OX=10090 GN=Actn4 PE=1 SV=1	5.64343e+06	5.2753e+06	0.934768	0.0111175
Q9R0N0	Galactokinase OS=Mus musculus OX=10090 GN=Galk1 PE=1 SV=2	41378	38690.9	0.935059	0.0461454
Q9CRA5	Golgi phosphoprotein 3 OS=Mus musculus OX=10090 GN=Golph3 PE=1 SV=1	755611	707967	0.936947	0.0307035
P63328	Serine/threonine-protein phosphatase 2B catalytic subunit alpha isoform OS=Mus musculus OX=10090 GN=Ppp3ca PE=1 SV=1	100917	94730.6	0.938697	0.000712799
P62702	40S ribosomal protein S4, X isoform OS=Mus musculus OX=10090 GN=Rps4x PE=1 SV=2	1.53489e+07	1.44099e+07	0.938824	0.0453931
Q99KQ4	Nicotinamide phosphoribosyltransferase OS=Mus musculus OX=10090 GN=Nampt PE=1 SV=1	488227	458839	0.939806	0.0121621
P47753	F-actin-capping protein subunit alpha-1 OS=Mus musculus OX=10090 GN=Capza1 PE=1 SV=4	1.76687e+06	1.66255e+06	0.94096	0.0164471
Q922D8	C-1-tetrahydrofolate synthase, cytoplasmic OS=Mus musculus OX=10090 GN=Mthfd1 PE=1 SV=4	1.11416e+06	1.04974e+06	0.942181	0.0387342
O08582	GTP-binding protein 1 OS=Mus musculus OX=10090 GN=Gtpbp1 PE=1 SV=2	495165	466811	0.942738	0.00963432
Q99KR7	Peptidyl-prolyl cis-trans isomerase F, mitochondrial OS=Mus musculus OX=10090 GN=Ppif PE=1 SV=1	113551	107203	0.944097	0.00146181
O35648	Centrin-3 OS=Mus musculus OX=10090 GN=Cetn3 PE=1 SV=1	64273.2	60725.8	0.944808	0.0482604
O89079	Coatomer subunit epsilon OS=Mus musculus OX=10090 GN=Cope PE=1 SV=3	808855	765232	0.946068	0.000246149
Q6P8X1	Sorting nexin-6 OS=Mus musculus OX=10090 GN=Snx6 PE=1 SV=2	1.09077e+06	1.03372e+06	0.947701	0.0320397
Q91V64	Isochorismatase domain-containing protein 1 OS=Mus musculus OX=10090 GN=Isoc1 PE=1 SV=1	102757	97675.5	0.950545	0.0453214
P14206	40S ribosomal protein SA OS=Mus musculus OX=10090 GN=Rpsa PE=1 SV=4	4.22156e+06	4.01514e+06	0.951103	0.0249253
Q80XL6	Acyl-CoA dehydrogenase family member 11 OS=Mus musculus OX=10090 GN=Acad11 PE=1 SV=2	207708	197612	0.951393	0.0333941
B1B1A0	Lethal(3)malignant brain tumor-like protein 4 OS=Mus musculus OX=10090 GN=L3mbtl4 PE=2 SV=2	138205	131728	0.95313	0.0358255
O88811	Signal transducing adapter molecule 2 OS=Mus musculus OX=10090 GN=Stam2 PE=1 SV=1	100026	95790.5	0.957658	0.0103119
P25444	40S ribosomal protein S2 OS=Mus musculus OX=10090 GN=Rps2 PE=1 SV=3	2.30732e+07	2.21067e+07	0.958114	0.0208546
Q9D1Q6	Endoplasmic reticulum resident protein 44 OS=Mus musculus OX=10090 GN=Erp44 PE=1 SV=1	1.97822e+06	1.90675e+06	0.963873	0.00842565
Q9CQ75	NADH dehydrogenase [ubiquinone] 1 alpha subcomplex subunit 2 OS=Mus musculus OX=10090 GN=Ndufa2 PE=1 SV=3	3.6676e+06	3.54295e+06	0.966015	0.0391549
Q9EPV8	Ubiquitin-like protein 5 OS=Mus musculus OX=10090 GN=Ubl5 PE=1 SV=1	237009	230020	0.970511	0.031093
