# Supplementary material for: Sperm acrosome overgrowth and infertility in mice lacking chromosome 18 pachytene piRNA
Source: PLoS Genet. 2021 Apr 8;17(4):e1009485. doi: 10.1371/journal.pgen.1009485 (PMC8057611; doi:10.1371/journal.pgen.1009485)
Supplement: S7 Table — (XLSX) [file pgen.1009485.s013.xlsx]

## Sheet: UP
UniProt ID	Protein Name	mean of abundance in +/D	mean of abundance in D/D	mean of D/D / +/D	p-value
Q11127	Alpha-(1,3)-fucosyltransferase 4 OS=Mus musculus OX=10090 GN=Fut4 PE=2 SV=1	3696.89	66408.2	17.9633	0.0125856
P07978	Protamine-2 OS=Mus musculus OX=10090 GN=Prm2 PE=1 SV=1	789143	4.0661e+06	5.15256	0.00147531
Q922Q4	Pyrroline-5-carboxylate reductase 2 OS=Mus musculus OX=10090 GN=Pycr2 PE=1 SV=1	2.56035e+06	1.10261e+07	4.30647	0.0363782
Q8K4N2	Sperm-associated antigen 11 OS=Mus musculus OX=10090 GN=Spag11 PE=3 SV=2	458919	1.81449e+06	3.95382	0.00875469
P13609	Serglycin OS=Mus musculus OX=10090 GN=Srgn PE=1 SV=1	12146.9	36759.5	3.02624	0.000630432
E9Q7F5	Epididymal protein 13 OS=Mus musculus OX=10090 GN=Eddm13 PE=2 SV=1	4.80022e+06	1.34435e+07	2.80059	0.0260245
Q3UW21	Colipase-like protein 2 OS=Mus musculus OX=10090 GN=Clpsl2 PE=3 SV=1	157801	436958	2.76904	0.00844547
Q32MG2	Spermatid-associated protein OS=Mus musculus OX=10090 GN=Spert PE=1 SV=2	909017	2.17776e+06	2.39573	0.0215435
Q80W00	Serine/threonine-protein phosphatase 1 regulatory subunit 10 OS=Mus musculus OX=10090 GN=Ppp1r10 PE=1 SV=1	13186.7	31467.9	2.38633	0.0218831
Q9JL35	High mobility group nucleosome-binding domain-containing protein 5 OS=Mus musculus OX=10090 GN=Hmgn5 PE=1 SV=2	22543.5	53202.6	2.36	0.0226864
Q0Q236	Binder of sperm protein homolog 2 OS=Mus musculus OX=10090 GN=Bsph2 PE=2 SV=1	647467	1.45577e+06	2.24841	0.00701415
Q9D256	Serine protease inhibitor Kazal-type 12 OS=Mus musculus OX=10090 GN=Spink12 PE=2 SV=3	81458.4	179798	2.20723	0.0375555
Q9D1G0	Deoxyribonuclease-1-like 2 OS=Mus musculus OX=10090 GN=Dnase1l2 PE=2 SV=1	172371	361261	2.09583	0.00729281
Q09TK7	Serine protease inhibitor Kazal-type 11 OS=Mus musculus OX=10090 GN=Spink11 PE=2 SV=2	321411	671142	2.08811	0.0325382
O54887	Testis-specific serine kinase substrate OS=Mus musculus OX=10090 GN=Tsks PE=1 SV=4	504692	1.03112e+06	2.04308	0.0245425
P13595	Neural cell adhesion molecule 1 OS=Mus musculus OX=10090 GN=Ncam1 PE=1 SV=3	390242	791957	2.0294	0.0438965
P11679	Keratin, type II cytoskeletal 8 OS=Mus musculus OX=10090 GN=Krt8 PE=1 SV=4	1.56834e+07	3.10686e+07	1.98098	0.0273381
Q9Z204	Heterogeneous nuclear ribonucleoproteins C1/C2 OS=Mus musculus OX=10090 GN=Hnrnpc PE=1 SV=1	4.69267e+06	9.2035e+06	1.96125	0.0479096
Q3UTJ2	Sorbin and SH3 domain-containing protein 2 OS=Mus musculus OX=10090 GN=Sorbs2 PE=1 SV=2	19783	38741.8	1.95833	0.017989
Q62241	U1 small nuclear ribonucleoprotein C OS=Mus musculus OX=10090 GN=Snrpc PE=1 SV=1	36294	69468	1.91403	0.0260572
P84089	Enhancer of rudimentary homolog OS=Mus musculus OX=10090 GN=Erh PE=1 SV=1	852189	1.60596e+06	1.88452	0.00776294
P19001	Keratin, type I cytoskeletal 19 OS=Mus musculus OX=10090 GN=Krt19 PE=1 SV=1	1.46923e+07	2.76331e+07	1.88079	0.0162829
Q8BXG3	Intraflagellar transport protein 57 homolog OS=Mus musculus OX=10090 GN=Ift57 PE=1 SV=1	1185.74	2228.52	1.87944	0.0256829
Q03401	Cysteine-rich secretory protein 1 OS=Mus musculus OX=10090 GN=Crisp1 PE=2 SV=1	1.56156e+07	2.92731e+07	1.87461	0.00768881
Q569Z6	Thyroid hormone receptor-associated protein 3 OS=Mus musculus OX=10090 GN=Thrap3 PE=1 SV=1	785201	1.46487e+06	1.86559	0.027588
Q6PGB8	Probable global transcription activator SNF2L1 OS=Mus musculus OX=10090 GN=Smarca1 PE=1 SV=1	2028.23	3685.83	1.81726	0.00570564
Q8R3I2	Lysophospholipid acyltransferase 2 OS=Mus musculus OX=10090 GN=Mboat2 PE=1 SV=1	39304.9	70969.8	1.80562	0.014923
Q99JF8	PC4 and SFRS1-interacting protein OS=Mus musculus OX=10090 GN=Psip1 PE=1 SV=1	274212	491393	1.79202	0.025226
P06869	Urokinase-type plasminogen activator OS=Mus musculus OX=10090 GN=Plau PE=1 SV=1	71545.1	127956	1.78846	0.0426702
Q9DAN1	Protein disulfide-isomerase-like protein of the testis OS=Mus musculus OX=10090 GN=Pdilt PE=1 SV=2	826932	1.47401e+06	1.7825	0.00178842
O35326	Serine/arginine-rich splicing factor 5 OS=Mus musculus OX=10090 GN=Srsf5 PE=1 SV=2	56383	100460	1.78174	0.0394511
Q9D263	Kunitz-type protease inhibitor 4 OS=Mus musculus OX=10090 GN=Spint4 PE=2 SV=1	699574	1.23233e+06	1.76154	0.0499039
Q9D9Z5	DET1- and DDB1-associated protein 1 OS=Mus musculus OX=10090 GN=Dda1 PE=1 SV=1	1544.68	2700.99	1.74858	0.0130425
Q0P678	Zinc finger CCCH domain-containing protein 18 OS=Mus musculus OX=10090 GN=Zc3h18 PE=1 SV=1	5187.73	9059.78	1.74639	0.0237162
E9Q5C9	Nucleolar and coiled-body phosphoprotein 1 OS=Mus musculus OX=10090 GN=Nolc1 PE=1 SV=1	1.6286e+06	2.84127e+06	1.74461	0.0470371
P05784	Keratin, type I cytoskeletal 18 OS=Mus musculus OX=10090 GN=Krt18 PE=1 SV=5	3.86876e+06	6.72466e+06	1.73819	0.0359745
Q80XU3	Nuclear ubiquitous casein and cyclin-dependent kinase substrate 1 OS=Mus musculus OX=10090 GN=Nucks1 PE=1 SV=1	128737	222997	1.73219	0.0195978
Q3UFF7	Lysophospholipase-like protein 1 OS=Mus musculus OX=10090 GN=Lyplal1 PE=1 SV=3	103338	178724	1.72952	0.020237
P97434	Myosin phosphatase Rho-interacting protein OS=Mus musculus OX=10090 GN=Mprip PE=1 SV=2	4368.29	7543.49	1.72688	0.0145503
Q4VA55	PWWP domain-containing protein MUM1L1 OS=Mus musculus OX=10090 GN=Mum1l1 PE=1 SV=2	14718.3	25380.4	1.72441	0.0134501
Q9BCZ4	Selenoprotein S OS=Mus musculus OX=10090 GN=Selenos PE=1 SV=3	56589.1	97527.3	1.72343	0.0257929
Q9D1L0	Coiled-coil-helix-coiled-coil-helix domain-containing protein 2 OS=Mus musculus OX=10090 GN=Chchd2 PE=2 SV=1	106445	183185	1.72093	0.0353516
Q9CR98	Protein FAM136A OS=Mus musculus OX=10090 GN=Fam136a PE=1 SV=1	1.39852e+06	2.40097e+06	1.7168	0.0136701
D3YXK2	Scaffold attachment factor B1 OS=Mus musculus OX=10090 GN=Safb PE=1 SV=2	317543	542020	1.70692	0.0263254
Q61937	Nucleophosmin OS=Mus musculus OX=10090 GN=Npm1 PE=1 SV=1	6.52946e+06	1.10989e+07	1.69982	0.0239657
Q9D0E1	Heterogeneous nuclear ribonucleoprotein M OS=Mus musculus OX=10090 GN=Hnrnpm PE=1 SV=3	3.29308e+06	5.58674e+06	1.69651	0.0129375
Q3TWW8	Serine/arginine-rich splicing factor 6 OS=Mus musculus OX=10090 GN=Srsf6 PE=1 SV=1	999836	1.69091e+06	1.69118	0.0400936
Q9CYA0	Cysteine-rich with EGF-like domain protein 2 OS=Mus musculus OX=10090 GN=Creld2 PE=1 SV=1	1.64181e+06	2.73683e+06	1.66696	0.0149705
Q9JIQ3	Diablo homolog, mitochondrial OS=Mus musculus OX=10090 GN=Diablo PE=1 SV=2	1.29553e+06	2.15547e+06	1.66377	0.00774905
Q6A026	Sister chromatid cohesion protein PDS5 homolog A OS=Mus musculus OX=10090 GN=Pds5a PE=1 SV=3	22870.3	37623.5	1.64508	0.0424859
A2RSQ1	Beta-galactosidase-1-like protein 3 OS=Mus musculus OX=10090 GN=Glb1l3 PE=1 SV=1	209959	344275	1.63972	0.0475879
Q03402	Cysteine-rich secretory protein 3 OS=Mus musculus OX=10090 GN=Crisp3 PE=1 SV=1	742689	1.21779e+06	1.63971	0.0337045
Q99MZ7	Peroxisomal trans-2-enoyl-CoA reductase OS=Mus musculus OX=10090 GN=Pecr PE=1 SV=1	183645	300291	1.63517	0.00808188
P39098	Mannosyl-oligosaccharide 1,2-alpha-mannosidase IB OS=Mus musculus OX=10090 GN=Man1a2 PE=1 SV=1	9072.05	14828.5	1.63452	0.00194462
O89051	Integral membrane protein 2B OS=Mus musculus OX=10090 GN=Itm2b PE=1 SV=1	2.75167e+06	4.48353e+06	1.62938	0.0229933
O88569	Heterogeneous nuclear ribonucleoproteins A2/B1 OS=Mus musculus OX=10090 GN=Hnrnpa2b1 PE=1 SV=2	5.74654e+06	9.3626e+06	1.62926	0.0487632
P84104	Serine/arginine-rich splicing factor 3 OS=Mus musculus OX=10090 GN=Srsf3 PE=1 SV=1	1.2703e+06	2.06912e+06	1.62885	0.0143273
Q9JI99	Sphingosine-1-phosphate phosphatase 1 OS=Mus musculus OX=10090 GN=Sgpp1 PE=1 SV=1	1.90055e+06	3.07171e+06	1.61622	0.0236421
P08071	Lactotransferrin OS=Mus musculus OX=10090 GN=Ltf PE=1 SV=4	4.90233e+06	7.89993e+06	1.61147	0.0172445
Q8K310	Matrin-3 OS=Mus musculus OX=10090 GN=Matr3 PE=1 SV=1	757568	1.2161e+06	1.60527	0.01071
Q3UXZ9	Lysine-specific demethylase 5A OS=Mus musculus OX=10090 GN=Kdm5a PE=1 SV=2	4329.2	6930.9	1.60097	0.0401248
Q6R891	Neurabin-2 OS=Mus musculus OX=10090 GN=Ppp1r9b PE=1 SV=1	9559.37	15298.2	1.60033	0.00223728
P62996	Transformer-2 protein homolog beta OS=Mus musculus OX=10090 GN=Tra2b PE=1 SV=1	420264	670642	1.59576	0.0175371
P17156	Heat shock-related 70 kDa protein 2 OS=Mus musculus OX=10090 GN=Hspa2 PE=1 SV=2	2.97079e+07	4.71605e+07	1.58747	0.0102518
Q9CXY6	Interleukin enhancer-binding factor 2 OS=Mus musculus OX=10090 GN=Ilf2 PE=1 SV=1	1.14222e+06	1.81247e+06	1.58679	0.0460718
P18155	Bifunctional methylenetetrahydrofolate dehydrogenase/cyclohydrolase, mitochondrial OS=Mus musculus OX=10090 GN=Mthfd2 PE=1 SV=1	1.23546e+06	1.95318e+06	1.58093	0.0356223
Q91VM5	RNA binding motif protein, X-linked-like-1 OS=Mus musculus OX=10090 GN=Rbmxl1 PE=1 SV=1	503851	795784	1.57941	0.0429205
Q52KI8	Serine/arginine repetitive matrix protein 1 OS=Mus musculus OX=10090 GN=Srrm1 PE=1 SV=2	183556	289178	1.57542	0.0335553
Q99JX7	Nuclear RNA export factor 1 OS=Mus musculus OX=10090 GN=Nxf1 PE=1 SV=3	49831.3	77993.9	1.56516	0.0423751
Q8BGV3	Tumor-associated calcium signal transducer 2 OS=Mus musculus OX=10090 GN=Tacstd2 PE=1 SV=1	33436.2	52328.6	1.56503	0.0358103
Q9DA01	Eppin OS=Mus musculus OX=10090 GN=Eppin PE=1 SV=1	153201	239339	1.56225	0.049206
Q8R081	Heterogeneous nuclear ribonucleoprotein L OS=Mus musculus OX=10090 GN=Hnrnpl PE=1 SV=2	2.12352e+06	3.31092e+06	1.55917	0.0157716
Q6IFX2	Keratin, type I cytoskeletal 42 OS=Mus musculus OX=10090 GN=Krt42 PE=1 SV=1	72671.6	112991	1.55482	0.00997725
Q5GAM8	Probable inactive ribonuclease-like protein 12 OS=Mus musculus OX=10090 GN=Rnase12 PE=2 SV=1	715966	1.09656e+06	1.53158	0.0336353
Q8R086	Sulfite oxidase, mitochondrial OS=Mus musculus OX=10090 GN=Suox PE=1 SV=2	1.52305e+07	2.32995e+07	1.52979	0.0222878
Q60973	Histone-binding protein RBBP7 OS=Mus musculus OX=10090 GN=Rbbp7 PE=1 SV=1	171506	261315	1.52365	0.0490116
Q8VDP4	Cell cycle and apoptosis regulator protein 2 OS=Mus musculus OX=10090 GN=Ccar2 PE=1 SV=2	210428	319848	1.51999	0.0129812
Q8BYW9	EGF domain-specific O-linked N-acetylglucosamine transferase OS=Mus musculus OX=10090 GN=Eogt PE=1 SV=1	40974.9	62213.6	1.51833	0.0462322
Q8BL97	Serine/arginine-rich splicing factor 7 OS=Mus musculus OX=10090 GN=Srsf7 PE=1 SV=1	860160	1.30594e+06	1.51826	0.0205116
Q62203	Splicing factor 3A subunit 2 OS=Mus musculus OX=10090 GN=Sf3a2 PE=1 SV=2	47611.5	72266.9	1.51784	0.0316277
Q9CZL2	Uncharacterized protein FAM241A OS=Mus musculus OX=10090 GN=Fam241a PE=1 SV=1	3365.63	5106.22	1.51716	0.00897902
O88291	DBIRD complex subunit ZNF326 OS=Mus musculus OX=10090 GN=Znf326 PE=1 SV=1	31257.5	47417.4	1.51699	0.00725882
Q8CHP8	Glycerol-3-phosphate phosphatase OS=Mus musculus OX=10090 GN=Pgp PE=1 SV=1	2.15996e+06	3.26793e+06	1.51296	0.0265194
Q91YX5	Acyl-CoA:lysophosphatidylglycerol acyltransferase 1 OS=Mus musculus OX=10090 GN=Lpgat1 PE=1 SV=1	128840	194636	1.51068	0.035073
Q3UJU9	Regulator of microtubule dynamics protein 3 OS=Mus musculus OX=10090 GN=Rmdn3 PE=1 SV=2	254361	383918	1.50934	0.00160791
Q99JR1	Sideroflexin-1 OS=Mus musculus OX=10090 GN=Sfxn1 PE=1 SV=3	992369	1.4978e+06	1.50932	0.00332803
Q8R310	Transmembrane and coiled-coil domain protein 3 OS=Mus musculus OX=10090 GN=Tmcc3 PE=1 SV=2	15294.9	23077	1.50881	0.0386255
Q9DCQ7	Alpha-1-antitrypsin 1-6 OS=Mus musculus OX=10090 GN=Serpina1f PE=2 SV=1	7.06376e+06	1.06474e+07	1.50733	0.0100475
Q9WTP7	GTP:AMP phosphotransferase AK3, mitochondrial OS=Mus musculus OX=10090 GN=Ak3 PE=1 SV=3	1.89009e+06	2.8394e+06	1.50226	0.0119676
Q60604	Adseverin OS=Mus musculus OX=10090 GN=Scin PE=1 SV=3	3.04684e+06	4.5717e+06	1.50047	0.0421209
Q922Q1	Mitochondrial amidoxime reducing component 2 OS=Mus musculus OX=10090 GN=Marc2 PE=1 SV=1	2.06599e+07	3.09314e+07	1.49717	0.0232492
O35153	BET1-like protein OS=Mus musculus OX=10090 GN=Bet1l PE=3 SV=1	28446.8	42505.7	1.49422	0.00685446
Q9D287	Pre-mRNA-splicing factor SPF27 OS=Mus musculus OX=10090 GN=Bcas2 PE=1 SV=1	106167	158513	1.49305	0.0320455
Q9QXK7	Cleavage and polyadenylation specificity factor subunit 3 OS=Mus musculus OX=10090 GN=Cpsf3 PE=1 SV=2	8725.22	13020.2	1.49225	0.0313025
Q9DCM2	Glutathione S-transferase kappa 1 OS=Mus musculus OX=10090 GN=Gstk1 PE=1 SV=3	3.00771e+06	4.48019e+06	1.48957	0.0267714
Q6GSS7	Histone H2A type 2-A OS=Mus musculus OX=10090 GN=Hist2h2aa1 PE=1 SV=3	97693.5	145298	1.48728	0.0391512
Q9DBL1	Short/branched chain specific acyl-CoA dehydrogenase, mitochondrial OS=Mus musculus OX=10090 GN=Acadsb PE=1 SV=1	2.17038e+06	3.22603e+06	1.48639	0.0423988
P97501	Dimethylaniline monooxygenase [N-oxide-forming] 3 OS=Mus musculus OX=10090 GN=Fmo3 PE=1 SV=1	14463.9	21476.8	1.48486	0.0237004
Q8BWF0	Succinate-semialdehyde dehydrogenase, mitochondrial OS=Mus musculus OX=10090 GN=Aldh5a1 PE=1 SV=1	3.83468e+06	5.68519e+06	1.48257	0.0297836
Q61112	45 kDa calcium-binding protein OS=Mus musculus OX=10090 GN=Sdf4 PE=1 SV=1	221755	328636	1.48198	0.0248632
O54990	Prominin-1 OS=Mus musculus OX=10090 GN=Prom1 PE=1 SV=1	5.88709e+06	8.72323e+06	1.48175	0.03924
Q61686	Chromobox protein homolog 5 OS=Mus musculus OX=10090 GN=Cbx5 PE=1 SV=1	73900.7	109380	1.48009	0.0332618
P83917	Chromobox protein homolog 1 OS=Mus musculus OX=10090 GN=Cbx1 PE=1 SV=1	109701	161447	1.4717	0.0434811
P46735	Unconventional myosin-Ib OS=Mus musculus OX=10090 GN=Myo1b PE=1 SV=3	2.68556e+07	3.94633e+07	1.46946	0.0309348
Q80U63	Mitofusin-2 OS=Mus musculus OX=10090 GN=Mfn2 PE=1 SV=3	14616.1	21454.1	1.46784	0.0218686
Q8R164	Valacyclovir hydrolase OS=Mus musculus OX=10090 GN=Bphl PE=1 SV=1	3.26331e+06	4.75745e+06	1.45786	0.0471243
Q8K1E0	Syntaxin-5 OS=Mus musculus OX=10090 GN=Stx5 PE=1 SV=3	158119	230242	1.45613	0.00391621
Q921H9	Cytochrome c oxidase assembly factor 7 OS=Mus musculus OX=10090 GN=Coa7 PE=1 SV=1	945480	1.37536e+06	1.45467	0.0361679
Q9Z1Q9	Valine--tRNA ligase OS=Mus musculus OX=10090 GN=Vars PE=1 SV=1	2.35323e+06	3.41888e+06	1.45285	0.000283168
Q9D0Q7	39S ribosomal protein L45, mitochondrial OS=Mus musculus OX=10090 GN=Mrpl45 PE=1 SV=1	3381.16	4885.95	1.44505	0.030644
Q9EQI8	39S ribosomal protein L46, mitochondrial OS=Mus musculus OX=10090 GN=Mrpl46 PE=1 SV=1	77930.5	112536	1.44406	0.0387776
Q80YT5	Spermatogenesis-associated protein 20 OS=Mus musculus OX=10090 GN=Spata20 PE=1 SV=1	1.90583e+06	2.74497e+06	1.4403	0.0317133
P16125	L-lactate dehydrogenase B chain OS=Mus musculus OX=10090 GN=Ldhb PE=1 SV=2	4.18709e+06	6.0306e+06	1.44029	0.0383044
Q9CZR8	Elongation factor Ts, mitochondrial OS=Mus musculus OX=10090 GN=Tsfm PE=1 SV=1	57417.3	82589.8	1.43841	0.0142307
Q61550	Double-strand-break repair protein rad21 homolog OS=Mus musculus OX=10090 GN=Rad21 PE=1 SV=3	16639.3	23832.7	1.43231	0.040486
Q9CR24	Nucleoside diphosphate-linked moiety X motif 8 OS=Mus musculus OX=10090 GN=Nudt8 PE=1 SV=1	64684.8	92451.1	1.42926	0.00586143
Q61425	Hydroxyacyl-coenzyme A dehydrogenase, mitochondrial OS=Mus musculus OX=10090 GN=Hadh PE=1 SV=2	1.0333e+07	1.47496e+07	1.42743	0.0254534
P58064	28S ribosomal protein S6, mitochondrial OS=Mus musculus OX=10090 GN=Mrps6 PE=1 SV=3	40295.9	57375.2	1.42385	0.019149
Q8C633	Calcium-binding and spermatid-specific protein 1 OS=Mus musculus OX=10090 GN=Cabs1 PE=1 SV=1	25463.5	36151.9	1.41975	0.00577752
Q9DBG7	Signal recognition particle receptor subunit alpha OS=Mus musculus OX=10090 GN=Srpra PE=1 SV=1	355673	503626	1.41598	0.0198269
Q8R035	Peptidyl-tRNA hydrolase ICT1, mitochondrial OS=Mus musculus OX=10090 GN=Mrpl58 PE=1 SV=1	38596.4	54441.7	1.41054	0.0344475
Q9JMG3	Transmembrane and ubiquitin-like domain-containing protein 1 OS=Mus musculus OX=10090 GN=Tmub1 PE=1 SV=1	181465	255027	1.40538	0.016021
Q61334	B-cell receptor-associated protein 29 OS=Mus musculus OX=10090 GN=Bcap29 PE=1 SV=1	366119	513544	1.40267	0.0352795
Q9CZW5	Mitochondrial import receptor subunit TOM70 OS=Mus musculus OX=10090 GN=Tomm70 PE=1 SV=2	433762	608255	1.40228	0.0299127
Q9Z0X1	Apoptosis-inducing factor 1, mitochondrial OS=Mus musculus OX=10090 GN=Aifm1 PE=1 SV=1	3.03842e+06	4.25805e+06	1.4014	0.0152759
P46412	Glutathione peroxidase 3 OS=Mus musculus OX=10090 GN=Gpx3 PE=1 SV=2	2.64445e+06	3.69938e+06	1.39892	0.0488809
C0HK80	Adipocyte-related X-chromosome expressed sequence 2 OS=Mus musculus OX=10090 GN=Arxes2 PE=1 SV=1	750715	1.05017e+06	1.3989	0.0306033
Q9D258	Acyl-CoA-binding domain-containing protein 7 OS=Mus musculus OX=10090 GN=Acbd7 PE=3 SV=2	688039	962231	1.39851	0.035142
Q3TQR0	Post-GPI attachment to proteins factor 2 OS=Mus musculus OX=10090 GN=Pgap2 PE=1 SV=2	478364	666706	1.39372	0.0194275
Q9DAT5	Mitochondrial tRNA-specific 2-thiouridylase 1 OS=Mus musculus OX=10090 GN=Trmu PE=1 SV=1	25486.6	35478.9	1.39206	0.0243463
Q811Q4	Disintegrin and metalloproteinase domain-containing protein 29 OS=Mus musculus OX=10090 GN=Adam29 PE=2 SV=1	19320.5	26836.4	1.38901	0.0186179
Q9CQR4	Acyl-coenzyme A thioesterase 13 OS=Mus musculus OX=10090 GN=Acot13 PE=1 SV=1	2.75961e+06	3.83055e+06	1.38808	0.00684146
O70401	Tetraspanin-6 OS=Mus musculus OX=10090 GN=Tspan6 PE=1 SV=1	115398	159930	1.3859	0.0242932
Q9Z2V5	Histone deacetylase 6 OS=Mus musculus OX=10090 GN=Hdac6 PE=1 SV=3	505353	699999	1.38517	0.0286547
P21995	Embigin OS=Mus musculus OX=10090 GN=Emb PE=1 SV=2	3.00803e+06	4.15443e+06	1.38111	0.00945544
Q99N94	39S ribosomal protein L9, mitochondrial OS=Mus musculus OX=10090 GN=Mrpl9 PE=1 SV=2	25959.1	35824.2	1.38003	0.0208492
Q7TNG8	Probable D-lactate dehydrogenase, mitochondrial OS=Mus musculus OX=10090 GN=Ldhd PE=1 SV=1	9.40185e+06	1.29601e+07	1.37846	0.00628371
Q6P7F1	MAGUK p55 subfamily member 4 OS=Mus musculus OX=10090 GN=Mpp4 PE=1 SV=1	46583.3	64139.3	1.37687	0.0172445
Q9ESP1	Stromal cell-derived factor 2-like protein 1 OS=Mus musculus OX=10090 GN=Sdf2l1 PE=1 SV=2	841712	1.1557e+06	1.37303	0.0298578
Q9CW03	Structural maintenance of chromosomes protein 3 OS=Mus musculus OX=10090 GN=Smc3 PE=1 SV=2	326743	448061	1.37129	0.0377897
Q6GV12	3-ketodihydrosphingosine reductase OS=Mus musculus OX=10090 GN=Kdsr PE=1 SV=1	6.26188e+06	8.58543e+06	1.37106	0.0323648
P21271	Unconventional myosin-Vb OS=Mus musculus OX=10090 GN=Myo5b PE=1 SV=2	185842	254729	1.37067	0.0323024
Q9R1J0	Sterol-4-alpha-carboxylate 3-dehydrogenase, decarboxylating OS=Mus musculus OX=10090 GN=Nsdhl PE=1 SV=1	5.1611e+06	7.0292e+06	1.36196	0.0446301
Q9D6K5	Synaptojanin-2-binding protein OS=Mus musculus OX=10090 GN=Synj2bp PE=1 SV=1	758774	1.0323e+06	1.36048	0.0216442
O55125	Protein NipSnap homolog 1 OS=Mus musculus OX=10090 GN=Nipsnap1 PE=1 SV=1	355252	483218	1.36021	0.00946981
P35846	Folate receptor alpha OS=Mus musculus OX=10090 GN=Folr1 PE=1 SV=2	1.81329e+06	2.46464e+06	1.35921	0.0421619
O35386	Phytanoyl-CoA dioxygenase, peroxisomal OS=Mus musculus OX=10090 GN=Phyh PE=1 SV=1	119226	161972	1.35853	0.0199369
Q8CHG3	GRIP and coiled-coil domain-containing protein 2 OS=Mus musculus OX=10090 GN=Gcc2 PE=1 SV=2	6262.35	8474.34	1.35322	0.0256088
Q7TN22	Thioredoxin domain-containing protein 16 OS=Mus musculus OX=10090 GN=Txndc16 PE=2 SV=1	36198.6	48930	1.35171	0.0337758
P0DJE0	Protein PET100 homolog, mitochondrial OS=Mus musculus OX=10090 GN=Pet100 PE=1 SV=1	54193.2	73123.9	1.34932	0.0414251
Q8C341	SUN domain-containing ossification factor OS=Mus musculus OX=10090 GN=Suco PE=1 SV=3	22400	30136.4	1.34537	0.00282289
Q8R326	Paraspeckle component 1 OS=Mus musculus OX=10090 GN=Pspc1 PE=1 SV=1	65517.2	87986.5	1.34295	0.0274077
Q9DCV4	Regulator of microtubule dynamics protein 1 OS=Mus musculus OX=10090 GN=Rmdn1 PE=1 SV=2	4.44988e+06	5.96502e+06	1.34049	0.0166456
Q8R3F5	Malonyl-CoA-acyl carrier protein transacylase, mitochondrial OS=Mus musculus OX=10090 GN=Mcat PE=1 SV=3	160908	215662	1.34028	0.0276167
P35279	Ras-related protein Rab-6A OS=Mus musculus OX=10090 GN=Rab6a PE=1 SV=4	2.24868e+06	3.00506e+06	1.33637	0.0163321
O88587	Catechol O-methyltransferase OS=Mus musculus OX=10090 GN=Comt PE=1 SV=2	5.58574e+06	7.43814e+06	1.33163	0.0261209
Q9JLZ3	Methylglutaconyl-CoA hydratase, mitochondrial OS=Mus musculus OX=10090 GN=Auh PE=1 SV=1	564837	750970	1.32953	0.00197546
Q99M28	RNA-binding protein with serine-rich domain 1 OS=Mus musculus OX=10090 GN=Rnps1 PE=1 SV=1	106238	141161	1.32872	0.0366148
Q99LC5	Electron transfer flavoprotein subunit alpha, mitochondrial OS=Mus musculus OX=10090 GN=Etfa PE=1 SV=2	7.68688e+06	1.01986e+07	1.32675	0.0414032
O35737	Heterogeneous nuclear ribonucleoprotein H OS=Mus musculus OX=10090 GN=Hnrnph1 PE=1 SV=3	692081	917978	1.3264	0.0473317
Q9ESE1	Lipopolysaccharide-responsive and beige-like anchor protein OS=Mus musculus OX=10090 GN=Lrba PE=1 SV=1	259892	344487	1.3255	0.0472997
Q9CQL5	39S ribosomal protein L18, mitochondrial OS=Mus musculus OX=10090 GN=Mrpl18 PE=1 SV=1	124239	164389	1.32317	0.0133524
Q99KK2	N-acylneuraminate cytidylyltransferase OS=Mus musculus OX=10090 GN=Cmas PE=1 SV=2	476013	629390	1.32221	0.033279
Q8BND5	Sulfhydryl oxidase 1 OS=Mus musculus OX=10090 GN=Qsox1 PE=1 SV=1	1.65174e+06	2.17862e+06	1.31898	0.00122589
P09803	Cadherin-1 OS=Mus musculus OX=10090 GN=Cdh1 PE=1 SV=1	58996.9	77774.3	1.31828	0.0293569
Q8BXV2	BRI3-binding protein OS=Mus musculus OX=10090 GN=Bri3bp PE=1 SV=1	1.87507e+06	2.46956e+06	1.31705	0.0138949
Q3U186	Probable arginine--tRNA ligase, mitochondrial OS=Mus musculus OX=10090 GN=Rars2 PE=1 SV=1	206042	270850	1.31454	0.00998191
Q9ERU9	E3 SUMO-protein ligase RanBP2 OS=Mus musculus OX=10090 GN=Ranbp2 PE=1 SV=2	959473	1.25874e+06	1.31191	0.0436807
Q99JG3	Annexin A13 OS=Mus musculus OX=10090 GN=Anxa13 PE=1 SV=3	2.09784e+07	2.74918e+07	1.31048	0.00879659
Q9D517	1-acyl-sn-glycerol-3-phosphate acyltransferase gamma OS=Mus musculus OX=10090 GN=Agpat3 PE=1 SV=2	3.13982e+06	4.11268e+06	1.30985	0.0308677
Q8BP40	Lysophosphatidic acid phosphatase type 6 OS=Mus musculus OX=10090 GN=Acp6 PE=1 SV=1	663452	864719	1.30336	0.0205808
Q9Z110	Delta-1-pyrroline-5-carboxylate synthase OS=Mus musculus OX=10090 GN=Aldh18a1 PE=1 SV=2	583843	760619	1.30278	0.0216192
Q9D081	UDP-N-acetylglucosamine transferase subunit ALG14 homolog OS=Mus musculus OX=10090 GN=Alg14 PE=1 SV=1	20491.8	26678	1.30189	0.00317096
Q8CI78	Required for meiotic nuclear division protein 1 homolog OS=Mus musculus OX=10090 GN=Rmnd1 PE=1 SV=1	10488.1	13642.4	1.30076	0.00731633
Q8VEA4	Mitochondrial intermembrane space import and assembly protein 40 OS=Mus musculus OX=10090 GN=Chchd4 PE=1 SV=1	338332	439868	1.30011	0.0206051
P61021	Ras-related protein Rab-5B OS=Mus musculus OX=10090 GN=Rab5b PE=1 SV=1	451324	586603	1.29974	0.0202394
Q8K370	Acyl-CoA dehydrogenase family member 10 OS=Mus musculus OX=10090 GN=Acad10 PE=1 SV=1	4.23576e+06	5.4991e+06	1.29825	0.0285599
B5X0E4	ATP-binding cassette sub-family B member 5 OS=Mus musculus OX=10090 GN=Abcb5 PE=2 SV=1	43241.9	56138.9	1.29825	0.0284939
Q921X9	Protein disulfide-isomerase A5 OS=Mus musculus OX=10090 GN=Pdia5 PE=1 SV=1	183777	237952	1.29479	0.0220257
Q3TDQ1	Dolichyl-diphosphooligosaccharide--protein glycosyltransferase subunit STT3B OS=Mus musculus OX=10090 GN=Stt3b PE=1 SV=2	3.48582e+06	4.50204e+06	1.29153	0.0384947
P42125	Enoyl-CoA delta isomerase 1, mitochondrial OS=Mus musculus OX=10090 GN=Eci1 PE=1 SV=2	7.77493e+06	1.0039e+07	1.29121	0.0354785
Q8R3N6	THO complex subunit 1 OS=Mus musculus OX=10090 GN=Thoc1 PE=1 SV=1	11517.7	14854.5	1.28971	0.0304115
Q5SYD0	Unconventional myosin-Id OS=Mus musculus OX=10090 GN=Myo1d PE=1 SV=1	2.07758e+06	2.67338e+06	1.28678	0.0446859
Q5XJY4	Presenilins-associated rhomboid-like protein, mitochondrial OS=Mus musculus OX=10090 GN=Parl PE=1 SV=1	414002	531830	1.28461	0.0209701
P16546	Spectrin alpha chain, non-erythrocytic 1 OS=Mus musculus OX=10090 GN=Sptan1 PE=1 SV=4	3.72349e+06	4.77509e+06	1.28242	0.0339465
Q9CYK1	Tryptophan--tRNA ligase, mitochondrial OS=Mus musculus OX=10090 GN=Wars2 PE=1 SV=2	6046.53	7754.01	1.28239	0.0425074
Q6PB93	Polypeptide N-acetylgalactosaminyltransferase 2 OS=Mus musculus OX=10090 GN=Galnt2 PE=1 SV=1	1.33078e+06	1.70545e+06	1.28154	0.0243503
P63030	Mitochondrial pyruvate carrier 1 OS=Mus musculus OX=10090 GN=Mpc1 PE=1 SV=1	2.56988e+06	3.27598e+06	1.27476	0.00794651
Q7TQ95	Endoplasmic reticulum junction formation protein lunapark OS=Mus musculus OX=10090 GN=Lnpk PE=1 SV=1	80353.2	102324	1.27342	0.0317782
O55028	[3-methyl-2-oxobutanoate dehydrogenase [lipoamide]] kinase, mitochondrial OS=Mus musculus OX=10090 GN=Bckdk PE=1 SV=1	37680	47821.1	1.26914	0.000165009
Q8CEC0	Nuclear pore complex protein Nup88 OS=Mus musculus OX=10090 GN=Nup88 PE=1 SV=1	68635.8	86649.5	1.26245	0.0476797
Q9JKY5	Huntingtin-interacting protein 1-related protein OS=Mus musculus OX=10090 GN=Hip1r PE=1 SV=2	4984.29	6252.87	1.25452	0.0411106
P58281	Dynamin-like 120 kDa protein, mitochondrial OS=Mus musculus OX=10090 GN=Opa1 PE=1 SV=1	900899	1.12885e+06	1.25303	0.0242698
Q63ZW7	InaD-like protein OS=Mus musculus OX=10090 GN=Patj PE=1 SV=2	74322.8	93000.3	1.2513	0.0477396
Q8VCL2	Protein SCO2 homolog, mitochondrial OS=Mus musculus OX=10090 GN=Sco2 PE=1 SV=1	11551.6	14445.3	1.2505	0.00196864
Q91X78	Erlin-1 OS=Mus musculus OX=10090 GN=Erlin1 PE=1 SV=1	1.58922e+06	1.97883e+06	1.24516	0.00471276
Q9CQ62	2,4-dienoyl-CoA reductase, mitochondrial OS=Mus musculus OX=10090 GN=Decr1 PE=1 SV=1	3.19903e+06	3.97478e+06	1.2425	0.0332444
Q9R0Q6	Actin-related protein 2/3 complex subunit 1A OS=Mus musculus OX=10090 GN=Arpc1a PE=1 SV=1	128582	159604	1.24126	0.0231854
Q80ZS3	28S ribosomal protein S26, mitochondrial OS=Mus musculus OX=10090 GN=Mrps26 PE=1 SV=1	141035	174858	1.23981	0.0436366
Q99JY4	TraB domain-containing protein OS=Mus musculus OX=10090 GN=Trabd PE=1 SV=1	99153	122721	1.23769	0.0438411
Q9WUD1	STIP1 homology and U box-containing protein 1 OS=Mus musculus OX=10090 GN=Stub1 PE=1 SV=1	157184	194257	1.23586	0.0492827
Q9D5T0	ATPase family AAA domain-containing protein 1 OS=Mus musculus OX=10090 GN=Atad1 PE=1 SV=1	142956	176185	1.23244	0.0426154
A6H611	Mitochondrial intermediate peptidase OS=Mus musculus OX=10090 GN=Mipep PE=1 SV=1	114857	141077	1.22828	0.0139514
Q9D2W0	FXYD domain-containing ion transport regulator 4 OS=Mus musculus OX=10090 GN=Fxyd4 PE=3 SV=1	11424.5	14019.6	1.22715	0.023007
Q8R1K1	Ubiquitin-associated domain-containing protein 2 OS=Mus musculus OX=10090 GN=Ubac2 PE=1 SV=1	169931	208410	1.22644	0.0189941
Q8BM72	Heat shock 70 kDa protein 13 OS=Mus musculus OX=10090 GN=Hspa13 PE=1 SV=1	22931.9	28043.4	1.2229	0.00144695
Q9WV55	Vesicle-associated membrane protein-associated protein A OS=Mus musculus OX=10090 GN=Vapa PE=1 SV=2	1.01834e+07	1.24359e+07	1.22119	0.0245973
P53395	Lipoamide acyltransferase component of branched-chain alpha-keto acid dehydrogenase complex, mitochondrial OS=Mus musculus OX=10090 GN=Dbt PE=1 SV=2	1.81038e+06	2.18348e+06	1.20609	0.0289157
Q6DID7	Protein wntless homolog OS=Mus musculus OX=10090 GN=Wls PE=1 SV=1	24540.6	29582.3	1.20544	0.0425807
Q9JJZ4	Ubiquitin-conjugating enzyme E2 J1 OS=Mus musculus OX=10090 GN=Ube2j1 PE=1 SV=2	462871	557814	1.20512	0.0142562
Q9CRY7	Lysophospholipase D GDPD1 OS=Mus musculus OX=10090 GN=Gdpd1 PE=1 SV=1	1.3526e+06	1.62569e+06	1.2019	0.00979051
P30115	Glutathione S-transferase A3 OS=Mus musculus OX=10090 GN=Gsta3 PE=1 SV=2	529760	634677	1.19804	0.0205971
E9Q735	Ubiquitin conjugation factor E4 A OS=Mus musculus OX=10090 GN=Ube4a PE=1 SV=1	28321	33537.3	1.18418	0.0122435
Q91V61	Sideroflexin-3 OS=Mus musculus OX=10090 GN=Sfxn3 PE=1 SV=1	693588	820876	1.18352	0.0335641
Q9JHS4	ATP-dependent Clp protease ATP-binding subunit clpX-like, mitochondrial OS=Mus musculus OX=10090 GN=Clpx PE=1 SV=2	976992	1.14886e+06	1.17592	0.0456778
Q62189	U1 small nuclear ribonucleoprotein A OS=Mus musculus OX=10090 GN=Snrpa PE=1 SV=3	811729	942204	1.16074	0.0278956
Q8R3Q6	Coiled-coil domain-containing protein 58 OS=Mus musculus OX=10090 GN=Ccdc58 PE=1 SV=1	989685	1.13126e+06	1.14305	0.00579323
Q9CWU2	Palmitoyltransferase ZDHHC13 OS=Mus musculus OX=10090 GN=Zdhhc13 PE=1 SV=2	114159	130342	1.14175	0.0291508
Q3TLP5	Enoyl-CoA hydratase domain-containing protein 2, mitochondrial OS=Mus musculus OX=10090 GN=Echdc2 PE=1 SV=2	72200.6	82236.2	1.139	0.00516486
Q9D8S4	Oligoribonuclease, mitochondrial OS=Mus musculus OX=10090 GN=Rexo2 PE=1 SV=2	203285	225523	1.10939	0.0239144
Q8BH86	D-glutamate cyclase, mitochondrial OS=Mus musculus OX=10090 GN=Dglucy PE=1 SV=1	29789.4	33017.6	1.10837	0.0296527

## Sheet: DN
UniProt ID	Protein Name	mean of abundance in +/D	mean of abundance in D/D	mean of D/D / +/D	p-value
Q9DAE3	Late cornified envelope-like proline-rich protein 1 OS=Mus musculus OX=10090 GN=Lelp1 PE=2 SV=2	2.11543e+07	2.98981e+06	0.141333	0.000203961
Q9DAM3	Heat shock protein beta-9 OS=Mus musculus OX=10090 GN=Hspb9 PE=2 SV=1	5.61736e+06	2.16837e+06	0.386013	0.0338858
Q9D9L5	Actin-related protein T2 OS=Mus musculus OX=10090 GN=Actrt2 PE=2 SV=1	2.03133e+06	798706	0.393193	0.0183903
Q9QY84	Actin-like protein 7A OS=Mus musculus OX=10090 GN=Actl7a PE=1 SV=1	2.50754e+06	1.03161e+06	0.411402	0.0149796
Q9D9B7	Proline-rich protein 30 OS=Mus musculus OX=10090 GN=Prr30 PE=2 SV=2	436781	183983	0.421224	0.0177581
Q6ZWM4	U6 snRNA-associated Sm-like protein LSm8 OS=Mus musculus OX=10090 GN=Lsm8 PE=1 SV=3	17108.5	7395.44	0.432268	0.00356135
Q9CVD2	Ataxin-3 OS=Mus musculus OX=10090 GN=Atxn3 PE=1 SV=2	6279.91	2725.16	0.433949	0.0426386
Q67E05	Bactericidal permeability-increasing protein OS=Mus musculus OX=10090 GN=Bpi PE=1 SV=1	1.99656e+06	896395	0.44897	0.0389168
Q64442	Sorbitol dehydrogenase OS=Mus musculus OX=10090 GN=Sord PE=1 SV=3	2.71245e+07	1.22445e+07	0.451419	0.0440812
P47226	Testin OS=Mus musculus OX=10090 GN=Tes PE=1 SV=1	140564	65676.6	0.467237	0.00253786
Q9JLI3	Membrane metallo-endopeptidase-like 1 OS=Mus musculus OX=10090 GN=Mmel1 PE=1 SV=1	138062	64895.2	0.470042	0.0312755
Q9JMI7	Testis-expressed protein 101 OS=Mus musculus OX=10090 GN=Tex101 PE=1 SV=1	4.76973e+06	2.27202e+06	0.476341	0.0449324
Q60648	Ganglioside GM2 activator OS=Mus musculus OX=10090 GN=Gm2a PE=1 SV=2	912562	454384	0.497921	0.00555761
Q5STT6	Protein FAM71B OS=Mus musculus OX=10090 GN=Fam71b PE=3 SV=3	2.04027e+07	1.03142e+07	0.505533	0.0443394
P06745	Glucose-6-phosphate isomerase OS=Mus musculus OX=10090 GN=Gpi PE=1 SV=4	4.03815e+07	2.07299e+07	0.513351	0.00996184
Q91V45	KiSS-1 receptor OS=Mus musculus OX=10090 GN=Kiss1r PE=1 SV=1	7144.38	3669.33	0.513597	0.0381427
Q14DL0	Ubiquilin-like protein OS=Mus musculus OX=10090 GN=Ubqlnl PE=1 SV=2	7640.36	4008.97	0.52471	0.0464941
Q8BFW7	Lipoma-preferred partner homolog OS=Mus musculus OX=10090 GN=Lpp PE=1 SV=1	2.59092e+06	1.39781e+06	0.539504	0.0125347
P09813	Apolipoprotein A-II OS=Mus musculus OX=10090 GN=Apoa2 PE=1 SV=2	35926.9	19424.4	0.540665	0.0124209
O35215	D-dopachrome decarboxylase OS=Mus musculus OX=10090 GN=Ddt PE=1 SV=3	5.61401e+06	3.038e+06	0.541147	0.0170845
Q8BPE4	Transmembrane protein 177 OS=Mus musculus OX=10090 GN=Tmem177 PE=1 SV=1	35264.3	19676.3	0.557968	0.0463128
Q91ZI0	Cadherin EGF LAG seven-pass G-type receptor 3 OS=Mus musculus OX=10090 GN=Celsr3 PE=2 SV=2	267260	151658	0.567456	0.0162269
Q9Z315	U4/U6.U5 tri-snRNP-associated protein 1 OS=Mus musculus OX=10090 GN=Sart1 PE=1 SV=1	4554.32	2605.13	0.572012	0.0429269
P97858	Solute carrier family 35 member B1 OS=Mus musculus OX=10090 GN=Slc35b1 PE=1 SV=1	58426	34408.1	0.588918	0.0265569
A1Z198	NACHT, LRR and PYD domains-containing protein 1b allele 2 OS=Mus musculus OX=10090 GN=Nlrp1b PE=2 SV=1	36235.5	21956.6	0.605942	0.0395176
O09046	L-amino-acid oxidase OS=Mus musculus OX=10090 GN=Il4i1 PE=1 SV=1	2.33981e+06	1.423e+06	0.608169	0.026001
Q80ZQ0	Sperm acrosome membrane-associated protein 4 OS=Mus musculus OX=10090 GN=Spaca4 PE=1 SV=1	978281	595571	0.608794	0.0495132
Q8BHL8	Proteasome inhibitor PI31 subunit OS=Mus musculus OX=10090 GN=Psmf1 PE=1 SV=1	7206.67	4413.23	0.61238	2.94719e-05
P97401	Secreted frizzled-related protein 3 OS=Mus musculus OX=10090 GN=Frzb PE=1 SV=1	126164	78673.5	0.62358	0.0350653
P28654	Decorin OS=Mus musculus OX=10090 GN=Dcn PE=1 SV=1	462073	288399	0.624142	0.0399414
Q7TMR0	Lysosomal Pro-X carboxypeptidase OS=Mus musculus OX=10090 GN=Prcp PE=1 SV=2	2.86914e+06	1.81874e+06	0.633898	0.0258929
Q8BYU6	Torsin-1A-interacting protein 2 OS=Mus musculus OX=10090 GN=Tor1aip2 PE=1 SV=1	19961.3	12871	0.6448	0.0105889
Q9CQ48	NudC domain-containing protein 2 OS=Mus musculus OX=10090 GN=Nudcd2 PE=1 SV=1	24414.9	15965.9	0.653941	0.0232503
Q923X4	Glutaredoxin-2, mitochondrial OS=Mus musculus OX=10090 GN=Glrx2 PE=1 SV=1	28944.1	19146.2	0.661489	0.0134672
Q9CWP4	Lymphocyte antigen 6K OS=Mus musculus OX=10090 GN=Ly6k PE=1 SV=1	745394	494320	0.663166	0.0403196
Q9R109	Ornithine decarboxylase antizyme 3 OS=Mus musculus OX=10090 GN=Oaz3 PE=1 SV=2	2.05718e+06	1.36794e+06	0.664962	0.0359047
O70274	Protein tyrosine phosphatase type IVA 2 OS=Mus musculus OX=10090 GN=Ptp4a2 PE=1 SV=1	15776.5	10510.5	0.666211	0.0107065
O88958	Glucosamine-6-phosphate isomerase 1 OS=Mus musculus OX=10090 GN=Gnpda1 PE=1 SV=3	337525	227904	0.675221	0.0232891
O09117	Synaptophysin-like protein 1 OS=Mus musculus OX=10090 GN=Sypl1 PE=1 SV=2	1.36531e+06	923029	0.676061	0.0145658
P47757	F-actin-capping protein subunit beta OS=Mus musculus OX=10090 GN=Capzb PE=1 SV=3	1.50972e+07	1.02884e+07	0.681477	0.0437586
Q63811	Calcineurin subunit B type 2 OS=Mus musculus OX=10090 GN=Ppp3r2 PE=1 SV=3	376392	257477	0.684066	0.0453382
Q5M8Q2	Histone H2A-like 1 OS=Mus musculus OX=10090 GN=H2al1a PE=2 SV=1	301808	206696	0.684859	0.0264176
Q91YM4	FAST kinase domain-containing protein 4 OS=Mus musculus OX=10090 GN=Tbrg4 PE=1 SV=1	32837.7	22795.3	0.694182	0.0124888
Q3UM45	Protein phosphatase 1 regulatory subunit 7 OS=Mus musculus OX=10090 GN=Ppp1r7 PE=1 SV=2	1.10728e+06	769022	0.694512	0.0479084
Q80VP2	Spermatogenesis-associated protein 7 homolog OS=Mus musculus OX=10090 GN=Spata7 PE=1 SV=1	96983	69909.6	0.720844	0.0426702
Q9JK23	Proteasome assembly chaperone 1 OS=Mus musculus OX=10090 GN=Psmg1 PE=1 SV=1	300387	217509	0.724097	0.0141477
Q91V09	WD repeat-containing protein 13 OS=Mus musculus OX=10090 GN=Wdr13 PE=1 SV=1	50902.6	37133.9	0.729507	0.0252599
Q9D593	V-type proton ATPase subunit E 2 OS=Mus musculus OX=10090 GN=Atp6v1e2 PE=1 SV=1	82000.2	61652	0.751852	0.0148425
O70435	Proteasome subunit alpha type-3 OS=Mus musculus OX=10090 GN=Psma3 PE=1 SV=3	7.81768e+06	5.89177e+06	0.753647	0.00573481
Q9DA77	Testis-expressed protein 29 OS=Mus musculus OX=10090 GN=Tex29 PE=1 SV=1	1.06294e+06	803181	0.755622	0.0229362
P59096	StAR-related lipid transfer protein 6 OS=Mus musculus OX=10090 GN=Stard6 PE=2 SV=1	33159.7	25311.3	0.763314	0.0485877
Q9R1P4	Proteasome subunit alpha type-1 OS=Mus musculus OX=10090 GN=Psma1 PE=1 SV=1	3.83807e+06	2.94286e+06	0.766755	0.00179039
Q8BG32	26S proteasome non-ATPase regulatory subunit 11 OS=Mus musculus OX=10090 GN=Psmd11 PE=1 SV=3	1.31533e+06	1.01097e+06	0.768601	0.0320244
Q9R1P0	Proteasome subunit alpha type-4 OS=Mus musculus OX=10090 GN=Psma4 PE=1 SV=1	8.96279e+06	6.94405e+06	0.774765	0.0129762
P54728	UV excision repair protein RAD23 homolog B OS=Mus musculus OX=10090 GN=Rad23b PE=1 SV=2	567723	443461	0.781123	0.0468363
O09061	Proteasome subunit beta type-1 OS=Mus musculus OX=10090 GN=Psmb1 PE=1 SV=1	3.0034e+06	2.34996e+06	0.782433	0.0272424
Q9QUM9	Proteasome subunit alpha type-6 OS=Mus musculus OX=10090 GN=Psma6 PE=1 SV=1	6.66365e+06	5.2725e+06	0.791234	0.0313564
O55234	Proteasome subunit beta type-5 OS=Mus musculus OX=10090 GN=Psmb5 PE=1 SV=3	5.35808e+06	4.24908e+06	0.793022	0.0451031
Q9JI75	Ribosyldihydronicotinamide dehydrogenase [quinone] OS=Mus musculus OX=10090 GN=Nqo2 PE=1 SV=3	19753.2	15700.3	0.794827	0.0419297
Q9WVJ2	26S proteasome non-ATPase regulatory subunit 13 OS=Mus musculus OX=10090 GN=Psmd13 PE=1 SV=1	2.93732e+06	2.33963e+06	0.796518	0.0367055
Q8CB44	GRAM domain-containing protein 4 OS=Mus musculus OX=10090 GN=Gramd4 PE=1 SV=1	120026	96088.9	0.800569	0.0418765
Q91W89	Alpha-mannosidase 2C1 OS=Mus musculus OX=10090 GN=Man2c1 PE=1 SV=1	830641	675932	0.813748	0.0168277
P54775	26S proteasome regulatory subunit 6B OS=Mus musculus OX=10090 GN=Psmc4 PE=1 SV=2	1.24825e+06	1.02001e+06	0.817151	0.0299775
P51569	Alpha-galactosidase A OS=Mus musculus OX=10090 GN=Gla PE=1 SV=1	974017	798976	0.820289	0.0314434
Q9Z2U1	Proteasome subunit alpha type-5 OS=Mus musculus OX=10090 GN=Psma5 PE=1 SV=1	1.34955e+06	1.11941e+06	0.829469	0.0417719
Q9CX56	26S proteasome non-ATPase regulatory subunit 8 OS=Mus musculus OX=10090 GN=Psmd8 PE=1 SV=2	566264	472604	0.834599	0.0484966
O08759	Ubiquitin-protein ligase E3A OS=Mus musculus OX=10090 GN=Ube3a PE=1 SV=2	64933.8	54917.1	0.84574	0.0198052
Q9CPT0	Apoptosis facilitator Bcl-2-like protein 14 OS=Mus musculus OX=10090 GN=Bcl2l14 PE=1 SV=1	965715	819470	0.848563	0.0253696
P23506	Protein-L-isoaspartate(D-aspartate) O-methyltransferase OS=Mus musculus OX=10090 GN=Pcmt1 PE=1 SV=3	1.67248e+06	1.43029e+06	0.855188	0.0105041
Q9JLJ2	4-trimethylaminobutyraldehyde dehydrogenase OS=Mus musculus OX=10090 GN=Aldh9a1 PE=1 SV=1	2.03703e+06	1.89493e+06	0.930238	0.0340862
